# Supplementary material for: CoII-catalysed synthesis of N-(4-meth­oxy­phen­yl)-5-(pyridin-4-yl)-1,3,4-oxa­diazol-2-amine hemi­hydro­chloride monohydrate
Source: Acta Crystallogr E Crystallogr Commun. 2024 Mar 12;80(Pt 4):351–4. doi: 10.1107/S2056989024002044 (PMC10993596; doi:10.1107/S2056989024002044)
Supplement: Supplementary file 1 [file e-80-00351-sup1.cif]

##############################################################################
#                                                                            #
# This CIF contains the data in a paper accepted for publication in          #
# Acta Crystallographica Section E. It conforms to the requirements of       #
# Notes for Authors for Acta Crystallographica Section E, and has been       #
# peer reviewed under the auspices of the IUCr Commission on Journals.       #
#                                                                            #
# Full details of the Crystallographic Information File format               #
# are given in the paper "The Crystallographic Information File (CIF):       #
# a New Standard Archive File for Crystallography" by S. R. Hall, F. H.      #
# Allen and I. D. Brown [Acta Cryst. (1991), A47, 655-685].                  #
#                                                                            #
# The current version of the core CIF dictionary is obtainable from          #
# ftp://ftp.iucr.org/pub/cif_core.dic.                                       #
#                                                                            #
# Software is freely available for graphical display of the structure(s)     #
# in this CIF. For information consult the CIF software page                 #
# http://www.iucr.org/resources/cif/software.                                #
#                                                                            #
# This file may be used for bona fide research purposes within the           #
# scientific community so long as proper attribution is given to the journal # 
# article from which it was obtained.                                        #
#                                                                            #
##############################################################################
data_I
_audit_creation_method     'SHELXL-2018/3'
_journal_date_recd_electronic     2023-12-14
_journal_date_accepted     2024-03-01
_journal_name_full     'Acta Crystallographica, Section E'
_journal_year     2024
_journal_volume     80
_journal_issue      1
_journal_page_first     0
_journal_page_last     0
_journal_paper_category     GO
_journal_paper_doi     10.1107/S2056989024002044
_journal_coeditor_code     HB8088
_publ_contact_author_name     'Manoj K Bharty'
_publ_contact_author_address
;
Department of Chemistry, Banaras Hindu University, Varanasi-221005, India
;
_publ_contact_author_email     'mkbharty@bhu.ac.in'
_publ_contact_author_fax     ?
_publ_contact_author_phone     ?
_publ_section_title
;
Co^II^-catalysed synthesis of
<i>N</i>-(4-methoxyphenyl)-5-(pyridin-4-yl)-1,3,4-oxadiazol-2-amine
hemihydrochloride monohydrate
;
loop_
    _publ_author_name
    _publ_author_footnote
    _publ_author_address
    'Gautam, Ram N' .
;
Department of Chemistry, Banaras Hindu University, Varanasi-221005,
India
;
    'Sonkar, Sankatha P' .
;
Department of Chemistry, AKS University, Satna-485001,
India
;
    'Yadav, Shailendra'
;
Additional correspondence author, email: syshailendra5@gmail.com.
;
;
Department of Chemistry, AKS University, Satna-485001,
India
;
    'Nath, Paras' .
;
Buddha PG College, Kushinagar - 274403,
India
;
    'Bharty, Manoj K' .
;
Department of Chemistry, Banaras Hindu University, Varanasi-221005,
India
;
_publ_section_synopsis
;
The Co^II^-catalysed synthesis and crystal structure is reported for the title
compound, which features a symmetric N...H^+^...N unit.
;
_chemical_name_systematic
;
<i>N</i>-(4-Methoxyphenyl)-5-(pyridin-4-yl)-1,3,4-oxadiazol-2-amine
4-{5-[(4-methoxyphenyl)amino]-1,3,4-oxadiazol-2-yl}pyridin-1-ium
chloride dihydrate
;
_chemical_name_common
;
<i>N</i>-(4-methoxyphenyl)-5-(pyridin-4-yl)-1,3,4-oxadiazol-2-amine
hemihydrochloride monohydrate
;
_chemical_formula_moiety     'C28 H25 N8 O4 +, Cl -, 2(H2 O)'
_chemical_formula_sum     'C28 H29 Cl N8 O6'
_chemical_formula_iupac     'C28 H25 N8 O4 +, Cl -, 2H2 O'
_chemical_formula_weight     609.04
_chemical_melting_point     ?
_space_group_crystal_system     monoclinic
_space_group_name_H-M_alt     'C 2/c'
_space_group_name_Hall     '-C 2yc'
loop_
    _space_group_symop_operation_xyz
    'x, y, z'
    '-x, y, -z+1/2'
    'x+1/2, y+1/2, z'
    '-x+1/2, y+1/2, -z+1/2'
    '-x, -y, -z'
    'x, -y, z-1/2'
    '-x+1/2, -y+1/2, -z'
    'x+1/2, -y+1/2, z-1/2'
_cell_length_a     20.5406(9)
_cell_length_b     13.7457(5)
_cell_length_c     10.5650(3)
_cell_angle_alpha     90
_cell_angle_beta     107.006(4)
_cell_angle_gamma     90
_cell_volume     2852.54(19)
_cell_formula_units_Z     4
_cell_measurement_reflns_used     8519
_cell_measurement_theta_min     2.4650
_cell_measurement_theta_max     26.1520
_cell_measurement_temperature     293(2)
_exptl_crystal_description     block
_exptl_crystal_colour     pinkish
_exptl_crystal_size_max     0.32
_exptl_crystal_size_mid     0.26
_exptl_crystal_size_min     0.24
_exptl_crystal_density_diffrn     1.418
_exptl_crystal_density_meas     ?
_exptl_crystal_density_method     ?
_exptl_crystal_F_000     1276
_exptl_absorpt_coefficient_mu     0.192
_exptl_absorpt_correction_type     none
_exptl_absorpt_process_details     ?
_exptl_absorpt_correction_T_min     0.56472
_exptl_absorpt_correction_T_max     1.00000
_diffrn_ambient_temperature     293(2)
_diffrn_source     'sealed tube'
_diffrn_radiation_type     MoK\a
_diffrn_radiation_wavelength     0.71073
_diffrn_measurement_device_type     'Bruker multiwire proportional'
_diffrn_measurement_method     'phi and omega scans'
_diffrn_detector_area_resol_mean     ?
_diffrn_reflns_number     16772
_diffrn_reflns_av_R_equivalents     0.0292
_diffrn_reflns_av_unetI/netI     0.0270
_diffrn_reflns_theta_min     2.472
_diffrn_reflns_theta_max     27.000
_diffrn_reflns_theta_full     25.500
_diffrn_measured_fraction_theta_max     0.964
_diffrn_measured_fraction_theta_full     0.999
_diffrn_reflns_limit_h_min     -25
_diffrn_reflns_limit_h_max     25
_diffrn_reflns_limit_k_min     -17
_diffrn_reflns_limit_k_max     13
_diffrn_reflns_limit_l_min     -13
_diffrn_reflns_limit_l_max     11
_diffrn_standards_number     0
_diffrn_standards_interval_count     0
_diffrn_standards_interval_time     ?
_diffrn_standards_decay_%     0
_refine_special_details     ?
_reflns_number_total     3121
_reflns_number_gt     2026
_reflns_threshold_expression     'I > 2\s(I)'
_refine_ls_structure_factor_coef     Fsqd
_refine_ls_matrix_type     full
_refine_ls_R_factor_all     0.0690
_refine_ls_R_factor_gt     0.0412
_refine_ls_wR_factor_gt     0.1033
_refine_ls_wR_factor_ref     0.1186
_refine_ls_goodness_of_fit_ref     0.977
_refine_ls_restrained_S_all     0.977
_refine_ls_number_reflns     3009
_refine_ls_number_parameters     205
_refine_ls_number_restraints     0
_refine_ls_hydrogen_treatment     mixed
_refine_ls_weighting_scheme     calc
_refine_ls_weighting_details
              'w=1/[\s^2^(Fo^2^)+(0.0602P)^2^+1.1461P] where P=(Fo^2^+2Fc^2^)/3'
_atom_sites_solution_hydrogens     mixed
_atom_sites_solution_primary     dual
_atom_sites_solution_secondary     ?
_refine_ls_shift/su_max     0.000
_refine_ls_shift/su_mean     0.000
_refine_diff_density_max     0.195
_refine_diff_density_min     -0.176
_refine_ls_extinction_method     none
_refine_ls_extinction_coef     .
loop_
    _atom_type_symbol
    _atom_type_description
    _atom_type_scat_dispersion_real
    _atom_type_scat_dispersion_imag
    _atom_type_scat_source
    'C' 'C' 0.0033 0.0016
                         'International Tables Vol C Tables 4.2.6.8 and 6.1.1.4'
    'H' 'H' 0.0000 0.0000
                         'International Tables Vol C Tables 4.2.6.8 and 6.1.1.4'
    'N' 'N' 0.0061 0.0033
                         'International Tables Vol C Tables 4.2.6.8 and 6.1.1.4'
    'O' 'O' 0.0106 0.0060
                         'International Tables Vol C Tables 4.2.6.8 and 6.1.1.4'
    'Cl' 'Cl' 0.1484 0.1585
                         'International Tables Vol C Tables 4.2.6.8 and 6.1.1.4'
_computing_data_collection
;
FRAMBO (Bruker, 2004)
;
_computing_cell_refinement
;
FRAMBO (Bruker, 2004)
;
_computing_data_reduction
;
FRAMBO (Bruker, 2004)
;
_computing_structure_solution
;
SHELXTL (Sheldrick, 2008)
;
_computing_structure_refinement
;
<i>SHELXL2018/3</i> (Sheldrick, 2015)
;
_computing_molecular_graphics
;
SHELXTL (Sheldrick, 2008)
;
_computing_publication_material
;
SHELXTL (Sheldrick, 2008)
;
loop_
    _atom_site_type_symbol
    _atom_site_label
    _atom_site_fract_x
    _atom_site_fract_y
    _atom_site_fract_z
    _atom_site_U_iso_or_equiv
    _atom_site_adp_type
    _atom_site_calc_flag
    _atom_site_occupancy
    _atom_site_disorder_assembly
    _atom_site_disorder_group
    Cl Cl1 0.500000 0.49848(5) 0.750000 0.0696(3) Uani d 1 . .
    O O1 0.60240(6) 0.24882(8) 0.73971(10) 0.0438(3) Uani d 1 . .
    O O2 0.73500(8) 0.20297(12) 0.12535(14) 0.0738(4) Uani d 1 . .
    N N4 0.52376(7) 0.20300(10) 1.14485(13) 0.0447(4) Uani d 1 . .
    N N1 0.63480(7) 0.26868(11) 0.55203(13) 0.0470(4) Uani d 1 . .
    H H1 0.627028 0.329212 0.562248 0.056 Uiso calc 1 . .
    N N2 0.62683(8) 0.11322(11) 0.64893(14) 0.0567(4) Uani d 1 . .
    O O3 0.59808(11) 0.46965(13) 0.5629(3) 0.0817(5) Uani d 1 . .
    N N3 0.60728(9) 0.08972(11) 0.76220(15) 0.0579(4) Uani d 1 . .
    C C3 0.57017(8) 0.18290(12) 0.92666(15) 0.0395(4) Uani d 1 . .
    C C1 0.62287(8) 0.20733(13) 0.64050(15) 0.0423(4) Uani d 1 . .
    C C2 0.59381(8) 0.16960(12) 0.81088(16) 0.0421(4) Uani d 1 . .
    C C7 0.55180(9) 0.27308(13) 0.96298(16) 0.0465(4) Uani d 1 . .
    H H7 0.554704 0.328207 0.913884 0.056 Uiso calc 1 . .
    C C8 0.65878(8) 0.24517(13) 0.44342(16) 0.0438(4) Uani d 1 . .
    C C6 0.52914(9) 0.27987(13) 1.07303(16) 0.0481(4) Uani d 1 . .
    H H6 0.517179 0.340647 1.097866 0.058 Uiso calc 1 . .
    C C4 0.56536(9) 0.10281(13) 1.00308(17) 0.0489(4) Uani d 1 . .
    H H4 0.577659 0.041269 0.981505 0.059 Uiso calc 1 . .
    C C5 0.54218(9) 0.11591(13) 1.11088(17) 0.0504(5) Uani d 1 . .
    H H5 0.539154 0.062199 1.162390 0.060 Uiso calc 1 . .
    C C13 0.66769(10) 0.32122(14) 0.36423(17) 0.0526(5) Uani d 1 . .
    H H13 0.656561 0.384241 0.382362 0.063 Uiso calc 1 . .
    C C11 0.70949(9) 0.21120(15) 0.23119(17) 0.0537(5) Uani d 1 . .
    C C9 0.67449(9) 0.15188(14) 0.41413(17) 0.0514(5) Uani d 1 . .
    H H9 0.668165 0.100040 0.465852 0.062 Uiso calc 1 . .
    C C12 0.69280(10) 0.30451(15) 0.25909(19) 0.0578(5) Uani d 1 . .
    H H12 0.698590 0.356168 0.206558 0.069 Uiso calc 1 . .
    C C10 0.69972(10) 0.13515(15) 0.30768(18) 0.0560(5) Uani d 1 . .
    H H10 0.710046 0.072074 0.288146 0.067 Uiso calc 1 . .
    C C14 0.75778(13) 0.11035(19) 0.0984(2) 0.0827(7) Uani d 1 . .
    H H14A 0.774283 0.114498 0.022456 0.124 Uiso calc 1 . .
    H H14B 0.793818 0.088726 0.173472 0.124 Uiso calc 1 . .
    H H14C 0.720706 0.064931 0.081080 0.124 Uiso calc 1 . .
    H H22 0.5797(18) 0.477(2) 0.621(3) 0.129(14) Uiso d 1 . .
    H H21 0.578(2) 0.478(3) 0.485(4) 0.159(18) Uiso d 1 . .
    H H4N 0.500000 0.205(2) 1.250000 0.092(10) Uiso d 1 . .
loop_
    _atom_site_aniso_label
    _atom_site_aniso_U_11
    _atom_site_aniso_U_22
    _atom_site_aniso_U_33
    _atom_site_aniso_U_12
    _atom_site_aniso_U_13
    _atom_site_aniso_U_23
    Cl1 0.1079(7) 0.0494(4) 0.0619(4) 0.000 0.0413(4) 0.000
    O1 0.0531(7) 0.0434(7) 0.0391(6) 0.0010(5) 0.0201(5) -0.0004(5)
    O2 0.0879(11) 0.0901(11) 0.0591(8) 0.0004(9) 0.0458(8) -0.0021(8)
    N4 0.0507(9) 0.0484(9) 0.0375(7) 0.0013(7) 0.0168(6) -0.0010(6)
    N1 0.0547(9) 0.0476(8) 0.0434(8) -0.0006(7) 0.0218(7) 0.0003(7)
    N2 0.0838(12) 0.0460(10) 0.0518(9) -0.0039(8) 0.0380(8) -0.0053(7)
    O3 0.1057(15) 0.0670(11) 0.0814(13) 0.0140(9) 0.0413(13) -0.0026(9)
    N3 0.0875(12) 0.0457(9) 0.0520(9) -0.0028(8) 0.0386(9) -0.0040(7)
    C3 0.0413(9) 0.0428(9) 0.0346(8) -0.0022(7) 0.0115(7) -0.0011(7)
    C1 0.0421(9) 0.0488(10) 0.0371(9) -0.0036(8) 0.0133(7) -0.0054(7)
    C2 0.0471(10) 0.0406(9) 0.0395(9) -0.0022(7) 0.0141(8) -0.0009(7)
    C7 0.0604(11) 0.0395(9) 0.0421(9) 0.0029(8) 0.0189(8) 0.0033(7)
    C8 0.0408(9) 0.0546(11) 0.0361(8) -0.0040(8) 0.0116(7) -0.0016(8)
    C6 0.0597(11) 0.0424(10) 0.0457(10) 0.0045(8) 0.0209(9) -0.0018(8)
    C4 0.0628(12) 0.0398(10) 0.0493(10) 0.0033(8) 0.0245(9) 0.0018(8)
    C5 0.0633(12) 0.0445(10) 0.0476(10) 0.0016(9) 0.0228(9) 0.0079(8)
    C13 0.0592(12) 0.0552(11) 0.0469(10) -0.0007(9) 0.0208(9) 0.0019(8)
    C11 0.0504(11) 0.0751(14) 0.0397(9) -0.0067(9) 0.0195(8) -0.0036(9)
    C9 0.0597(12) 0.0548(12) 0.0446(10) -0.0049(9) 0.0231(9) 0.0002(8)
    C12 0.0639(13) 0.0655(13) 0.0484(10) -0.0049(10) 0.0235(9) 0.0070(9)
    C10 0.0595(12) 0.0595(12) 0.0534(11) -0.0021(9) 0.0236(9) -0.0085(9)
    C14 0.0935(18) 0.0996(19) 0.0706(14) -0.0045(15) 0.0485(13) -0.0172(13)
_geom_special_details
;
 All esds (except the esd in the dihedral angle between two l.s. planes)
 are estimated using the full covariance matrix.  The cell esds are taken
 into account individually in the estimation of esds in distances, angles
 and torsion angles; correlations between esds in cell parameters are only
 used when they are defined by crystal symmetry.  An approximate (isotropic)
 treatment of cell esds is used for estimating esds involving l.s. planes.
;
loop_
    _geom_bond_atom_site_label_1
    _geom_bond_atom_site_label_2
    _geom_bond_site_symmetry_2
    _geom_bond_distance
    _geom_bond_publ_flag
    O1 C1 . 1.3634(19) ?
    O1 C2 . 1.3637(19) ?
    O2 C11 . 1.371(2) ?
    O2 C14 . 1.414(3) ?
    N4 C6 . 1.324(2) ?
    N4 C5 . 1.336(2) ?
    N4 H4N . 1.3379(15) ?
    N1 C1 . 1.334(2) ?
    N1 C8 . 1.412(2) ?
    N1 H1 . 0.8600 ?
    N2 C1 . 1.298(2) ?
    N2 N3 . 1.407(2) ?
    O3 H22 . 0.82(4) ?
    O3 H21 . 0.81(4) ?
    N3 C2 . 1.277(2) ?
    C3 C7 . 1.382(2) ?
    C3 C4 . 1.386(2) ?
    C3 C2 . 1.454(2) ?
    C7 C6 . 1.376(2) ?
    C7 H7 . 0.9300 ?
    C8 C9 . 1.379(3) ?
    C8 C13 . 1.384(2) ?
    C6 H6 . 0.9300 ?
    C4 C5 . 1.369(2) ?
    C4 H4 . 0.9300 ?
    C5 H5 . 0.9300 ?
    C13 C12 . 1.374(3) ?
    C13 H13 . 0.9300 ?
    C11 C10 . 1.371(3) ?
    C11 C12 . 1.382(3) ?
    C9 C10 . 1.388(2) ?
    C9 H9 . 0.9300 ?
    C12 H12 . 0.9300 ?
    C10 H10 . 0.9300 ?
    C14 H14A . 0.9600 ?
    C14 H14B . 0.9600 ?
    C14 H14C . 0.9600 ?
loop_
    _geom_angle_atom_site_label_1
    _geom_angle_atom_site_label_2
    _geom_angle_atom_site_label_3
    _geom_angle_site_symmetry_1
    _geom_angle_site_symmetry_3
    _geom_angle
    _geom_angle_publ_flag
    C1 O1 C2 . . 102.04(13) ?
    C11 O2 C14 . . 117.79(17) ?
    C6 N4 C5 . . 118.91(15) ?
    C6 N4 H4N . . 124.9(13) ?
    C5 N4 H4N . . 116.2(13) ?
    C1 N1 C8 . . 127.16(15) ?
    C1 N1 H1 . . 116.4 ?
    C8 N1 H1 . . 116.4 ?
    C1 N2 N3 . . 105.04(14) ?
    H22 O3 H21 . . 122(4) ?
    C2 N3 N2 . . 107.14(14) ?
    C7 C3 C4 . . 118.62(16) ?
    C7 C3 C2 . . 122.13(15) ?
    C4 C3 C2 . . 119.25(15) ?
    N2 C1 N1 . . 131.13(16) ?
    N2 C1 O1 . . 113.05(14) ?
    N1 C1 O1 . . 115.82(15) ?
    N3 C2 O1 . . 112.73(15) ?
    N3 C2 C3 . . 127.75(15) ?
    O1 C2 C3 . . 119.50(14) ?
    C6 C7 C3 . . 118.86(16) ?
    C6 C7 H7 . . 120.6 ?
    C3 C7 H7 . . 120.6 ?
    C9 C8 C13 . . 119.05(17) ?
    C9 C8 N1 . . 123.71(16) ?
    C13 C8 N1 . . 117.23(16) ?
    N4 C6 C7 . . 122.38(16) ?
    N4 C6 H6 . . 118.8 ?
    C7 C6 H6 . . 118.8 ?
    C5 C4 C3 . . 118.79(16) ?
    C5 C4 H4 . . 120.6 ?
    C3 C4 H4 . . 120.6 ?
    N4 C5 C4 . . 122.43(16) ?
    N4 C5 H5 . . 118.8 ?
    C4 C5 H5 . . 118.8 ?
    C12 C13 C8 . . 120.64(18) ?
    C12 C13 H13 . . 119.7 ?
    C8 C13 H13 . . 119.7 ?
    C10 C11 O2 . . 125.05(19) ?
    C10 C11 C12 . . 119.59(17) ?
    O2 C11 C12 . . 115.36(18) ?
    C8 C9 C10 . . 120.20(18) ?
    C8 C9 H9 . . 119.9 ?
    C10 C9 H9 . . 119.9 ?
    C13 C12 C11 . . 120.19(18) ?
    C13 C12 H12 . . 119.9 ?
    C11 C12 H12 . . 119.9 ?
    C11 C10 C9 . . 120.31(19) ?
    C11 C10 H10 . . 119.8 ?
    C9 C10 H10 . . 119.8 ?
    O2 C14 H14A . . 109.5 ?
    O2 C14 H14B . . 109.5 ?
    H14A C14 H14B . . 109.5 ?
    O2 C14 H14C . . 109.5 ?
    H14A C14 H14C . . 109.5 ?
    H14B C14 H14C . . 109.5 ?
loop_
    _geom_torsion_atom_site_label_1
    _geom_torsion_atom_site_label_2
    _geom_torsion_atom_site_label_3
    _geom_torsion_atom_site_label_4
    _geom_torsion_site_symmetry_1
    _geom_torsion_site_symmetry_2
    _geom_torsion_site_symmetry_3
    _geom_torsion_site_symmetry_4
    _geom_torsion
    _geom_torsion_publ_flag
    C1 N2 N3 C2 . . . . -0.2(2) ?
    N3 N2 C1 N1 . . . . -179.21(18) ?
    N3 N2 C1 O1 . . . . 0.22(19) ?
    C8 N1 C1 N2 . . . . -3.2(3) ?
    C8 N1 C1 O1 . . . . 177.42(14) ?
    C2 O1 C1 N2 . . . . -0.20(18) ?
    C2 O1 C1 N1 . . . . 179.33(14) ?
    N2 N3 C2 O1 . . . . 0.0(2) ?
    N2 N3 C2 C3 . . . . 178.69(16) ?
    C1 O1 C2 N3 . . . . 0.08(18) ?
    C1 O1 C2 C3 . . . . -178.69(14) ?
    C7 C3 C2 N3 . . . . -174.38(18) ?
    C4 C3 C2 N3 . . . . 5.2(3) ?
    C7 C3 C2 O1 . . . . 4.2(2) ?
    C4 C3 C2 O1 . . . . -176.23(15) ?
    C4 C3 C7 C6 . . . . -0.3(3) ?
    C2 C3 C7 C6 . . . . 179.26(15) ?
    C1 N1 C8 C9 . . . . -0.8(3) ?
    C1 N1 C8 C13 . . . . -179.82(16) ?
    C5 N4 C6 C7 . . . . 1.3(3) ?
    C3 C7 C6 N4 . . . . -0.6(3) ?
    C7 C3 C4 C5 . . . . 0.5(3) ?
    C2 C3 C4 C5 . . . . -179.14(16) ?
    C6 N4 C5 C4 . . . . -1.2(3) ?
    C3 C4 C5 N4 . . . . 0.3(3) ?
    C9 C8 C13 C12 . . . . -1.0(3) ?
    N1 C8 C13 C12 . . . . 178.02(16) ?
    C14 O2 C11 C10 . . . . -5.0(3) ?
    C14 O2 C11 C12 . . . . 175.28(18) ?
    C13 C8 C9 C10 . . . . 0.9(3) ?
    N1 C8 C9 C10 . . . . -178.10(15) ?
    C8 C13 C12 C11 . . . . 0.0(3) ?
    C10 C11 C12 C13 . . . . 1.1(3) ?
    O2 C11 C12 C13 . . . . -179.10(17) ?
    O2 C11 C10 C9 . . . . 178.98(18) ?
    C12 C11 C10 C9 . . . . -1.3(3) ?
    C8 C9 C10 C11 . . . . 0.3(3) ?
loop_
    _geom_hbond_atom_site_label_D
    _geom_hbond_atom_site_label_H
    _geom_hbond_atom_site_label_A
    _geom_hbond_site_symmetry_A
    _geom_hbond_distance_DH
    _geom_hbond_distance_HA
    _geom_hbond_distance_DA
    _geom_hbond_angle_DHA
    _geom_hbond_publ_flag
    N4 H4N N4 2_657 1.3379(15) 1.3379(15) 2.675(3) 178(3) yes
    N1 H1 O3 . 0.86 2.02 2.875(2) 172 yes
    O3 H22 Cl1 . 0.82(4) 2.43(4) 3.233(2) 166(3) yes
    O3 H21 Cl1 5_666 0.81(4) 2.55(4) 3.359(3) 172(4) yes
    C7 H7 Cl1 . 0.93 2.93 3.7940(18) 155 yes
    C6 H6 Cl1 5_667 0.93 2.82 3.7137(18) 163 yes
    C5 H5 N3 6_556 0.93 2.56 3.329(2) 140 yes
    C9 H9 N2 . 0.93 2.34 2.969(2) 125 yes
_shelx_space_group_comment
;
The symmetry employed for this shelxl refinement is uniquely defined
by the following loop, which should always be used as a source of
symmetry information in preference to the above space-group names.
They are only intended as comments.
;
_shelx_estimated_absorpt_T_min     ?
_shelx_estimated_absorpt_T_max     ?
_shelx_hkl_file
;
  -4   0   0   66.18    1.99
   4   0   0   66.81    2.02
  -4   0   0   66.69    2.03
   4   0   0   69.07    1.99
  -4   0   0   67.96    1.98
  -4   0   0   63.98    2.05
  -6   0   0   22.83    0.85
  -6   0   0   22.57    0.83
  -6   0   0   23.05    0.77
   6   0   0   24.25    0.82
   6   0   0   23.72    0.76
  -6   0   0   24.16    0.76
  -6   0   0   21.44    0.84
  -8   0   0   17.70    0.74
   8   0   0   17.63    0.62
  -8   0   0   17.58    0.65
   8   0   0   17.74    0.70
  -8   0   0   17.62    0.62
  -8   0   0   17.19    0.74
 -10   0   0   29.00    1.12
 -10   0   0   28.01    1.13
  10   0   0   29.12    1.06
 -10   0   0   28.43    1.01
  10   0   0   29.79    0.97
 -10   0   0   28.08    0.95
 -12   0   0    1.22    0.24
 -12   0   0    0.74    0.26
  12   0   0    0.73    0.21
  12   0   0    0.77    0.23
 -14   0   0    9.54    0.66
  14   0   0   10.66    0.62
 -14   0   0    9.14    0.64
 -14   0   0   10.60    0.65
 -14   0   0    9.81    0.66
 -16   0   0   -0.25    0.26
 -16   0   0    0.15    0.27
 -18   0   0    0.57    0.32
 -18   0   0    0.63    0.31
 -18   0   0    0.29    0.31
 -20   0   0   -0.19    0.37
 -20   0   0    0.25    0.32
 -20   0   0   -0.26    0.35
 -22   0   0    0.82    0.41
 -22   0   0    0.28    0.36
 -22   0   0    1.00    0.42
 -24   0   0   -0.07    0.44
 -24   0   0   -0.23    0.40
   3  -1   0   90.56    2.67
  -3  -1   0   91.56    2.67
   3  -1   0   83.34    2.67
   3   1   0   88.57    2.65
  -3  -1   0   91.20    2.67
   3   1   0   86.49    2.65
   3  -1   0   89.92    2.60
   3   1   0   90.25    2.63
   3  -1   0   91.13    2.67
   5  -1   0   49.22    1.60
  -5  -1   0   49.85    1.58
   5  -1   0   48.33    1.57
  -5   1   0   49.20    1.58
   5   1   0   48.27    1.55
   5   1   0   47.21    1.56
  -5  -1   0   47.78    1.56
   5  -1   0   49.73    1.48
  -5  -1   0   49.28    1.55
   5  -1   0   51.71    1.58
   5  -1   0   49.84    1.50
  -5   1   0   48.94    1.46
   7  -1   0   52.59    1.81
  -7  -1   0   53.07    1.78
  -7   1   0   54.88    1.78
   7   1   0   55.33    1.75
  -7  -1   0   51.88    1.76
   7  -1   0   54.15    1.65
   7  -1   0   54.37    1.74
  -7  -1   0   54.65    1.75
  -7   1   0   53.68    1.62
   7  -1   0   54.63    1.68
   7  -1   0   55.14    1.77
   9  -1   0   10.57    0.58
  -9   1   0   10.82    0.56
   9   1   0   10.04    0.52
  -9  -1   0   10.26    0.55
   9  -1   0   10.47    0.42
  -9  -1   0   10.09    0.53
   9  -1   0   10.43    0.51
  -9  -1   0    9.33    0.42
 -11  -1   0   23.31    1.02
 -11   1   0   25.95    1.02
  11   1   0   23.90    0.97
 -11  -1   0   23.47    1.01
 -11   1   0   24.69    1.04
 -11  -1   0   24.73    1.00
  11  -1   0   24.00    0.83
 -11  -1   0   21.40    0.87
  11  -1   0   24.48    0.94
 -11  -1   0   23.64    0.83
 -13   1   0   11.46    0.67
 -13  -1   0   11.49    0.69
 -13  -1   0   11.53    0.66
 -13   1   0   10.98    0.67
 -13  -1   0   12.39    0.71
 -13   1   0   12.03    0.71
 -13  -1   0   10.41    0.67
  13   1   0   10.85    0.63
  13  -1   0   11.24    0.60
 -13  -1   0   12.19    0.58
 -13  -1   0   13.73    0.73
 -13   1   0   11.42    0.69
 -15  -1   0   -0.14    0.25
  15   1   0   -0.03    0.18
 -15   1   0   -0.14    0.25
 -15  -1   0   -0.09    0.25
 -15  -1   0   -0.05    0.24
 -15   1   0    0.62    0.27
 -17   1   0    0.33    0.30
 -17  -1   0   -0.26    0.32
 -17  -1   0    0.28    0.31
 -17  -1   0   -0.11    0.26
 -17   1   0   -0.05    0.26
 -19  -1   0    0.06    0.32
 -19   1   0   -0.48    0.36
 -19  -1   0    0.56    0.33
 -19   1   0   -0.06    0.34
 -19  -1   0    0.78    0.32
 -21   1   0    0.47    0.41
 -21  -1   0    0.79    0.43
 -21  -1   0    1.37    0.46
 -21  -1   0    0.67    0.41
 -23  -1   0    0.50    0.43
 -23   1   0   -0.14    0.39
 -23  -1   0   -0.22    0.39
 -23   1   0   -0.22    0.40
 -23  -1   0   -0.22    0.40
 -25   1   0    0.23    0.42
   0   2   0 1495.81   42.87
   0  -2   0 1500.52   42.87
   0   2   0 1494.68   42.91
   0  -2   0 1503.75   42.90
   0   2   0 1488.09   42.91
   0  -2   0 1491.75   42.88
  -2   2   0   93.81    2.82
   2  -2   0   93.93    2.83
  -2   2   0   93.69    2.81
  -2  -2   0   93.81    2.79
   2  -2   0   95.31    2.81
   2   2   0   94.14    2.79
   2   2   0   91.67    2.74
   2   2   0   96.55    2.78
   2   2   0   97.25    2.78
  -4  -2   0   35.53    1.13
   4   2   0   34.34    1.12
   4  -2   0   33.05    1.14
  -4  -2   0   38.81    1.15
   4   2   0   34.24    1.12
   4   2   0   35.04    1.10
  -4  -2   0   32.86    1.10
  -4  -2   0   31.20    1.03
   4   2   0   33.63    1.07
  -4  -2   0   33.98    1.09
  -4  -2   0   33.07    1.04
   4  -2   0   33.89    1.12
   6   2   0    8.78    0.44
   6  -2   0    8.53    0.45
   6  -2   0    8.43    0.43
  -6  -2   0    9.35    0.45
  -6  -2   0    8.31    0.41
   6   2   0    8.42    0.41
   6   2   0    8.27    0.43
  -6  -2   0   10.03    0.46
   6  -2   0    8.93    0.34
   6   2   0    8.77    0.39
   6  -2   0   10.40    0.46
   6  -2   0    8.99    0.38
   8  -2   0    7.26    0.47
   8  -2   0    7.77    0.45
  -8  -2   0    8.10    0.46
   8   2   0    7.89    0.43
   8   2   0    8.12    0.44
  -8  -2   0    7.00    0.43
   8   2   0    7.28    0.38
  -8  -2   0    8.07    0.43
   8  -2   0    7.92    0.34
   8  -2   0    8.30    0.46
  -8   2   0    7.35    0.31
   8  -2   0    7.92    0.37
  10  -2   0   28.58    1.17
  10  -2   0   29.54    1.14
 -10  -2   0   27.84    1.14
 -10   2   0   28.92    1.13
  10   2   0   28.04    1.08
  10   2   0   28.59    1.11
 -10  -2   0   30.27    1.15
  10  -2   0   29.48    0.96
  10  -2   0   27.27    1.07
  10   2   0   29.12    1.04
 -10  -2   0   30.77    1.12
  10  -2   0   28.42    1.12
 -10   2   0   27.96    0.94
  10  -2   0   27.81    1.01
  12  -2   0   20.58    0.88
 -12   2   0   20.98    0.82
 -12  -2   0   19.38    0.83
 -12  -2   0   19.10    0.82
 -12  -2   0   19.07    0.80
  12   2   0   19.18    0.75
  12  -2   0   20.72    0.59
 -12  -2   0   20.84    0.81
  12   2   0   20.11    0.70
  12  -2   0   19.07    0.73
 -12  -2   0   19.16    0.80
  12  -2   0   19.91    0.78
 -14   2   0    5.64    0.51
 -14  -2   0    5.90    0.50
 -14  -2   0    6.29    0.50
  14  -2   0    5.72    0.51
 -14   2   0    5.15    0.47
 -14  -2   0    5.51    0.50
 -14   2   0    4.51    0.47
  14   2   0    5.13    0.39
 -14  -2   0    5.59    0.39
  14  -2   0    5.46    0.43
 -14  -2   0    4.09    0.43
 -16  -2   0    4.89    0.51
 -16  -2   0    3.90    0.47
 -16  -2   0    3.81    0.47
 -16   2   0    4.53    0.52
 -18  -2   0    1.05    0.38
 -18  -2   0    1.65    0.37
 -18  -2   0    0.84    0.36
 -18   2   0    0.99    0.38
 -20  -2   0    0.98    0.41
 -20  -2   0    0.51    0.36
 -20  -2   0    1.26    0.43
 -20   2   0    1.03    0.42
 -22  -2   0    1.30    0.45
 -22  -2   0    0.70    0.42
 -22   2   0    1.40    0.47
 -22  -2   0    0.84    0.45
 -24   2   0    0.15    0.42
 -24  -2   0    0.08    0.40
 -24   2   0   -0.45    0.45
  24  -2   0    0.41    0.38
 -24  -2   0   -0.08    0.38
   1   3   0  644.52   18.54
   1  -3   0  644.02   18.53
   1  -3   0  644.09   18.61
   1   3   0  652.99   18.60
  -1   3   0  647.72   18.61
   1  -3   0  639.26   18.56
   1  -3   0  643.18   18.59
  -1   3   0  639.08   18.55
  -1  -3   0  655.12   18.58
  -1   3   0  638.96   18.60
   1   3   0  641.95   18.59
   1   3   0  650.20   18.51
  -3   3   0    9.17    0.41
   3  -3   0    7.30    0.38
   3  -3   0    9.23    0.42
  -3  -3   0    8.97    0.39
  -3   3   0    8.62    0.39
   3  -3   0    8.97    0.40
   3   3   0    8.35    0.37
  -3  -3   0    9.20    0.38
   3   3   0    8.50    0.31
  -3  -3   0    8.59    0.36
  -3  -3   0    8.70    0.36
   3   3   0    8.17    0.36
   5  -3   0   10.56    0.50
   5   3   0    9.65    0.46
   5   3   0   11.43    0.49
  -5  -3   0   10.57    0.48
  -5   3   0    9.96    0.47
   5   3   0    9.89    0.44
  -5  -3   0    9.75    0.45
  -5  -3   0   10.03    0.38
   5   3   0   10.06    0.42
  -5  -3   0   10.01    0.39
  -5  -3   0   10.22    0.44
   5   3   0    9.88    0.43
   7   3   0   13.11    0.62
  -7  -3   0   15.27    0.66
   7  -3   0   12.52    0.62
   7  -3   0   12.84    0.65
  -7  -3   0   16.56    0.68
   7   3   0   13.65    0.61
   7   3   0   12.94    0.59
  -7  -3   0   13.41    0.61
  -7  -3   0   13.98    0.52
   7   3   0   13.13    0.55
   7  -3   0   14.22    0.50
  -7  -3   0   13.88    0.53
   7  -3   0   14.93    0.64
   9  -3   0   91.69    3.15
   9  -3   0   98.83    3.13
  -9  -3   0  100.80    3.16
  -9  -3   0  111.83    3.21
   9   3   0   93.66    3.08
   9   3   0   95.83    3.06
  -9  -3   0   99.55    2.97
   9   3   0   96.45    3.01
   9  -3   0   97.53    2.93
  -9  -3   0  100.84    3.10
   9  -3   0   97.41    3.00
   9  -3   0  100.03    3.11
  -9   3   0   95.75    2.93
  11  -3   0   13.02    0.75
  11  -3   0   14.54    0.74
 -11  -3   0   13.73    0.75
 -11  -3   0   16.01    0.79
  11   3   0   14.07    0.69
 -11  -3   0   14.69    0.72
  11  -3   0   14.43    0.56
  11   3   0   15.79    0.65
  11  -3   0   14.85    0.73
  11  -3   0   14.71    0.64
  13  -3   0    3.40    0.37
 -13  -3   0    3.47    0.37
 -13   3   0    4.55    0.43
  13  -3   0    3.62    0.42
 -13  -3   0    4.08    0.41
 -13  -3   0    3.47    0.40
  13   3   0    3.44    0.36
 -13  -3   0    3.93    0.41
 -13  -3   0    3.61    0.31
 -13  -3   0    3.08    0.36
  13   3   0    3.72    0.32
  13  -3   0    3.63    0.26
  13  -3   0    3.74    0.37
 -15  -3   0    0.69    0.26
 -15  -3   0    0.68    0.30
  15  -3   0    0.58    0.27
 -15  -3   0   -0.05    0.27
  15   3   0    0.74    0.21
 -15  -3   0    0.28    0.20
 -15  -3   0    0.22    0.24
 -17  -3   0    0.50    0.29
 -17  -3   0    1.14    0.36
 -17   3   0    0.06    0.33
 -17  -3   0    0.05    0.32
 -17  -3   0   -0.13    0.27
 -17  -3   0    0.11    0.27
 -19  -3   0   -0.12    0.36
 -19  -3   0   -0.19    0.33
  19  -3   0    0.20    0.29
 -19  -3   0   -0.06    0.32
 -19   3   0   -0.37    0.35
 -21  -3   0    0.14    0.40
 -21  -3   0    0.34    0.37
  21  -3   0    0.74    0.38
 -21  -3   0    0.40    0.38
 -21   3   0    0.14    0.38
 -23  -3   0   -0.22    0.41
 -23   3   0    0.07    0.41
  23  -3   0    1.20    0.43
 -23  -3   0   -0.22    0.37
   0  -4   0   76.90    2.24
   0   4   0   73.79    2.26
   0   4   0   75.95    2.34
   0  -4   0   75.74    2.34
   0  -4   0   77.11    2.32
   0  -4   0   76.47    2.28
   0   4   0   75.88    2.33
   2   4   0  153.03    4.50
   2  -4   0  151.14    4.59
   2   4   0  155.11    4.57
   2  -4   0  156.49    4.61
   2   4   0  152.54    4.56
  -2   4   0  155.39    4.50
   2  -4   0  154.60    4.57
  -2  -4   0  152.02    4.55
   4  -4   0    0.02    0.10
  -4   4   0    0.13    0.11
  -4  -4   0   -0.04    0.11
   4  -4   0    0.02    0.11
   4   4   0    0.02    0.12
  -4  -4   0    0.05    0.10
   4   4   0   -0.06    0.08
   4   4   0    0.06    0.06
  -4  -4   0   -0.02    0.09
  -4   4   0    0.21    0.12
   6  -4   0   13.11    0.67
   6   4   0   15.44    0.67
   6  -4   0   14.95    0.71
  -6  -4   0   16.57    0.67
  -6   4   0   15.29    0.67
   6   4   0   15.38    0.67
  -6  -4   0   15.21    0.65
  -6  -4   0   14.71    0.55
  -6  -4   0   15.82    0.64
  -6  -4   0   15.11    0.56
   6   4   0   14.74    0.59
   6   4   0   15.48    0.61
   8  -4   0   77.47    2.54
   8  -4   0   78.10    2.56
   8  -4   0   77.95    2.61
   8   4   0   78.16    2.54
  -8  -4   0   82.77    2.56
   8   4   0   78.65    2.52
  -8   4   0   80.53    2.56
   8   4   0   79.02    2.50
  -8  -4   0   77.97    2.53
  -8  -4   0   77.69    2.39
  -8  -4   0   75.49    2.49
   8  -4   0   77.69    2.35
   8   4   0   79.23    2.44
   8   4   0   77.21    2.46
  10  -4   0   11.36    0.69
  10  -4   0   12.78    0.67
 -10  -4   0   14.48    0.71
  10   4   0   12.30    0.62
 -10  -4   0   12.98    0.55
  10   4   0   12.61    0.57
  10  -4   0   12.76    0.50
  10  -4   0   13.37    0.67
  10  -4   0   11.94    0.56
  12  -4   0    0.79    0.25
 -12  -4   0    1.02    0.27
  12  -4   0    0.86    0.26
  12  -4   0    0.92    0.24
 -12   4   0    1.46    0.28
 -12  -4   0    1.12    0.29
  12   4   0    1.23    0.26
  12   4   0    0.71    0.24
 -12  -4   0    0.35    0.21
  12   4   0    0.81    0.18
  12  -4   0    1.15    0.17
 -12  -4   0    0.97    0.20
  12  -4   0    1.03    0.25
 -14  -4   0    0.84    0.34
 -14  -4   0    1.95    0.35
  14  -4   0    1.17    0.32
  14   4   0    0.91    0.29
 -14  -4   0    1.61    0.31
  14   4   0    1.30    0.23
 -14  -4   0    1.59    0.25
  14  -4   0    1.34    0.30
  14  -4   0    0.87    0.30
 -16  -4   0    3.98    0.46
 -16  -4   0    3.84    0.49
 -16  -4   0    2.56    0.48
  16  -4   0    3.91    0.49
  16  -4   0    3.51    0.49
 -16  -4   0    3.83    0.37
 -16  -4   0    3.95    0.46
  18  -4   0    0.53    0.31
 -18  -4   0    1.36    0.39
 -18  -4   0    0.20    0.38
  18  -4   0    0.89    0.36
 -18  -4   0    0.25    0.27
 -18  -4   0    0.57    0.32
 -20   4   0    1.13    0.44
 -20  -4   0    0.63    0.42
 -20  -4   0    1.11    0.42
 -20  -4   0    0.51    0.35
  20  -4   0    0.65    0.35
 -22  -4   0   -0.07    0.37
 -22  -4   0   -0.21    0.35
  22  -4   0   -0.16    0.36
 -22   4   0   -0.29    0.41
 -24   4   0   -0.08    0.44
 -24  -4   0   -0.15    0.41
 -24  -4   0    0.08    0.42
   1  -5   0  268.40    7.82
   1   5   0  267.33    7.85
  -1   5   0  273.36    7.96
   1   5   0  268.72    7.95
   1  -5   0  276.25    7.97
  -1  -5   0  269.79    7.92
   1   5   0  278.42    7.93
   1  -5   0  270.19    7.89
  -1   5   0  272.61    7.94
  -1  -5   0  277.82    7.89
   1  -5   0  263.14    7.92
   1   5   0  267.96    7.80
  -3   5   0    0.23    0.10
   3   5   0    0.64    0.16
   3  -5   0    0.68    0.16
   3   5   0    0.53    0.13
   3  -5   0    0.47    0.13
   3  -5   0    0.49    0.14
  -3  -5   0    0.46    0.12
   3   5   0    0.62    0.10
  -3   5   0    0.64    0.16
   5  -5   0    1.54    0.23
   5  -5   0    1.60    0.23
  -5   5   0    1.29    0.21
  -5  -5   0    1.80    0.23
   5   5   0    1.55    0.23
  -5  -5   0    1.51    0.21
   5   5   0    1.78    0.20
   5   5   0    1.63    0.13
  -5  -5   0    1.42    0.19
  -5   5   0    1.30    0.22
   7  -5   0   27.52    1.21
  -7   5   0   30.37    1.17
   7   5   0   33.83    1.20
  -7  -5   0   31.73    1.17
  -7  -5   0   31.36    1.15
   7   5   0   29.03    1.07
  -7  -5   0   31.29    1.13
  -7  -5   0   31.04    1.03
   7   5   0   29.91    1.09
   9  -5   0    9.67    0.48
   9  -5   0    9.34    0.54
   9  -5   0    9.07    0.49
  -9  -5   0   10.88    0.53
  -9   5   0   10.27    0.51
  -9  -5   0    9.39    0.35
   9  -5   0    8.97    0.28
  -9  -5   0    8.51    0.43
   9   5   0    8.92    0.38
   9   5   0    9.56    0.41
  11  -5   0    3.76    0.33
  11  -5   0    4.70    0.41
  11  -5   0    4.85    0.45
  11  -5   0    5.08    0.44
 -11   5   0    4.28    0.43
  11  -5   0    5.12    0.46
 -11  -5   0    4.86    0.43
 -11   5   0    4.88    0.44
  11   5   0    3.22    0.40
 -11  -5   0    5.45    0.44
  11   5   0    5.51    0.42
  11   5   0    4.29    0.41
 -11  -5   0    4.77    0.33
  11   5   0    5.00    0.34
  11   5   0    4.60    0.36
  13  -5   0   10.89    0.76
  13  -5   0   11.98    0.72
 -13  -5   0   12.67    0.59
 -13  -5   0   12.96    0.72
  13   5   0   10.97    0.57
  13  -5   0   11.40    0.76
  13   5   0    9.30    0.66
 -13  -5   0   12.78    0.74
 -13   5   0   11.42    0.71
  15  -5   0    3.35    0.47
  15  -5   0    5.08    0.49
 -15  -5   0    3.33    0.35
 -15  -5   0    3.10    0.42
  15  -5   0    2.95    0.43
 -15  -5   0    3.53    0.46
  17  -5   0    1.08    0.35
  17  -5   0    1.00    0.36
 -17  -5   0    0.98    0.28
 -17  -5   0    1.26    0.35
 -17  -5   0    1.18    0.37
 -17  -5   0    1.31    0.39
  19  -5   0    2.19    0.46
 -19  -5   0    2.24    0.49
 -19  -5   0    1.94    0.43
  19  -5   0    1.60    0.42
 -21   5   0    2.19    0.52
 -21  -5   0    1.82    0.47
  21  -5   0    2.11    0.47
 -23   5   0    0.15    0.44
  23  -5   0    0.16    0.36
 -23  -5   0    0.22    0.39
   0   6   0    5.03    0.28
   0  -6   0    5.87    0.31
   0   6   0    6.07    0.35
   0  -6   0    5.59    0.33
   0   6   0    5.82    0.36
   0  -6   0    5.56    0.35
   2   6   0    0.57    0.17
   2  -6   0    1.12    0.21
  -2  -6   0    0.94    0.16
   2   6   0    0.80    0.17
   2  -6   0    1.00    0.17
   2  -6   0    1.06    0.18
   2   6   0    1.07    0.19
   2  -6   0    0.73    0.10
   2   6   0    0.87    0.13
  -2   6   0    0.88    0.18
   2   6   0    0.87    0.10
   4  -6   0   73.93    2.48
   4   6   0   76.46    2.39
   4  -6   0   74.59    2.45
   4  -6   0   72.15    2.43
   4   6   0   76.51    2.29
   4   6   0   73.52    2.36
  -4   6   0   75.44    2.29
  -4  -6   0   73.79    2.37
   4  -6   0   72.19    2.38
  -4   6   0   75.66    2.44
  -6   6   0   35.66    1.33
   6  -6   0   37.02    1.40
  -6   6   0   36.09    1.32
  -6  -6   0   36.14    1.31
   6  -6   0   33.42    1.33
   6   6   0   37.05    1.30
  -6  -6   0   33.62    1.27
  -6  -6   0   34.97    1.16
   6   6   0   34.54    1.24
   8   6   0    9.71    0.56
   8  -6   0   11.56    0.67
  -8   6   0   11.32    0.60
  -8  -6   0   11.55    0.61
   8  -6   0   10.91    0.41
  -8  -6   0   11.31    0.57
   8   6   0   11.93    0.55
  10  -6   0   24.69    1.04
 -10   6   0   23.52    1.08
  10  -6   0   21.50    1.04
  10  -6   0   23.09    1.11
  10   6   0   21.03    1.01
 -10  -6   0   25.71    1.07
  10   6   0   23.93    1.01
 -10   6   0   22.14    1.04
  10  -6   0   23.52    1.10
 -10  -6   0   25.39    1.04
 -10  -6   0   23.59    1.00
 -10  -6   0   25.31    0.90
  10   6   0   23.67    0.92
  10   6   0   24.04    0.95
  12   6   0   29.24    1.27
 -12  -6   0   32.44    1.35
 -12   6   0   34.76    1.37
  12  -6   0   31.83    1.36
  12  -6   0   30.12    1.38
 -12  -6   0   33.13    1.33
  12   6   0   30.90    1.18
 -12  -6   0   32.32    1.17
  12  -6   0   34.17    1.44
  14  -6   0    2.01    0.37
  14  -6   0    1.87    0.37
 -14  -6   0    1.60    0.27
 -14  -6   0    1.83    0.34
  14  -6   0    1.65    0.37
 -14  -6   0    2.13    0.39
  16  -6   0    1.12    0.36
  16  -6   0    1.04    0.33
 -16  -6   0    1.02    0.33
 -16  -6   0    1.31    0.29
  16  -6   0    1.07    0.34
 -16  -6   0    1.05    0.34
  18  -6   0    0.27    0.28
  18  -6   0    0.07    0.29
 -18  -6   0   -0.07    0.29
 -18  -6   0   -0.27    0.30
 -18  -6   0    0.23    0.32
 -18  -6   0   -0.17    0.35
  20  -6   0    1.25    0.44
 -20  -6   0    1.03    0.42
  20  -6   0    2.00    0.45
 -22   6   0    0.07    0.39
  22  -6   0    0.40    0.34
 -22  -6   0    0.64    0.40
   1  -7   0   14.21    0.50
   1   7   0   14.67    0.56
  -1   7   0   13.62    0.65
   1  -7   0   14.43    0.67
   1   7   0   14.63    0.66
   1  -7   0   13.20    0.62
  -1  -7   0   14.38    0.60
  -1  -7   0   13.55    0.61
   1  -7   0   14.15    0.60
   1   7   0   14.82    0.65
  -1   7   0   14.79    0.65
   3  -7   0   20.39    0.70
   3   7   0   21.05    0.76
   3  -7   0   21.84    0.89
   3   7   0   20.83    0.85
   3   7   0   21.30    0.86
   3  -7   0   22.30    0.92
   3   7   0   21.16    0.84
   3   7   0   20.79    0.70
   3  -7   0   19.85    0.83
  -5   7   0    0.94    0.22
   5  -7   0    0.62    0.21
   5  -7   0    0.87    0.22
   5  -7   0    1.01    0.21
   5   7   0    0.80    0.18
   5  -7   0    0.37    0.17
   5   7   0    0.61    0.12
   5   7   0    0.64    0.14
  -5   7   0    0.73    0.14
   5   7   0    0.82    0.12
  -7   7   0    5.53    0.41
   7  -7   0    4.49    0.42
  -7   7   0    5.09    0.39
  -7  -7   0    5.11    0.39
   7   7   0    5.19    0.28
  -7  -7   0    4.57    0.33
   7   7   0    4.27    0.31
   9  -7   0   68.81    2.40
   9   7   0   61.92    2.24
   9   7   0   66.02    2.26
  -9  -7   0   69.17    2.29
  -9   7   0   70.01    2.29
  -9  -7   0   65.17    2.24
  -9  -7   0   66.59    2.24
  -9  -7   0   63.70    2.08
   9   7   0   62.99    2.16
  11  -7   0    0.87    0.28
  11  -7   0    1.02    0.29
  11  -7   0    0.69    0.29
 -11   7   0    0.87    0.28
 -11  -7   0    0.04    0.29
  11   7   0   -0.17    0.31
 -11  -7   0    0.96    0.20
 -11  -7   0    0.92    0.24
 -11  -7   0    0.88    0.27
 -13  -7   0    8.47    0.65
  13  -7   0    9.42    0.71
 -13  -7   0    8.83    0.63
 -13  -7   0    9.07    0.52
  13  -7   0    7.71    0.67
  13  -7   0    9.21    0.67
  15  -7   0    0.06    0.28
 -15  -7   0    0.20    0.30
 -15  -7   0   -0.05    0.26
 -15  -7   0   -0.21    0.24
  15  -7   0   -0.16    0.27
  15  -7   0    0.25    0.28
  17  -7   0    1.84    0.41
 -17  -7   0    1.08    0.36
 -17  -7   0    1.59    0.37
 -17  -7   0    1.65    0.33
  17  -7   0    1.63    0.42
  17  -7   0    1.07    0.33
  19  -7   0    0.37    0.33
 -19  -7   0    0.71    0.31
  19  -7   0    0.22    0.35
 -19  -7   0    0.31    0.32
  21  -7   0    0.79    0.44
  21  -7   0    1.81    0.46
 -21  -7   0    1.97    0.48
   0  -8   0   33.18    1.19
   0   8   0   33.52    1.25
   0   8   0   33.97    1.26
   2  -8   0   14.79    0.53
   2   8   0   15.62    0.61
   2  -8   0   14.77    0.73
   2   8   0   15.14    0.70
   2   8   0   14.01    0.68
  -2   8   0   14.35    0.70
  -2  -8   0   15.81    0.65
   2  -8   0   15.33    0.76
   4   8   0    3.27    0.24
   4  -8   0    2.73    0.30
  -4  -8   0    1.10    0.19
   4   8   0    3.11    0.29
   4   8   0    2.97    0.29
   4  -8   0    3.28    0.34
  -4   8   0    2.24    0.28
  -6   8   0    7.45    0.47
   6  -8   0    6.08    0.48
   6  -8   0    7.53    0.49
   6   8   0    7.02    0.44
   6  -8   0    8.43    0.50
   6   8   0    7.60    0.34
  -6  -8   0    8.10    0.43
   6   8   0    7.46    0.42
  -8   8   0   15.19    0.82
   8   8   0   14.18    0.76
   8  -8   0   14.58    0.86
  -8   8   0   16.85    0.82
   8   8   0   15.53    0.80
   8  -8   0   14.29    0.81
  -8  -8   0   15.52    0.77
   8   8   0   16.05    0.66
  -8  -8   0   14.63    0.74
  -8  -8   0   15.65    0.63
   8   8   0   15.26    0.72
 -10   8   0    0.28    0.23
 -10  -8   0   -0.25    0.25
  10  -8   0    0.16    0.23
  10   8   0   -0.18    0.25
  10   8   0    0.13    0.15
 -10  -8   0    0.17    0.17
 -10  -8   0   -0.08    0.21
 -10  -8   0   -0.08    0.21
  12  -8   0    0.24    0.28
  12  -8   0    0.25    0.26
 -12  -8   0   -0.05    0.31
 -12  -8   0    0.65    0.22
 -12  -8   0    0.38    0.26
 -12  -8   0    0.21    0.25
  14  -8   0   -0.11    0.27
  14  -8   0   -0.12    0.28
  14  -8   0   -0.25    0.28
 -14  -8   0   -0.25    0.30
 -14  -8   0   -0.26    0.23
 -14  -8   0   -0.10    0.29
  16  -8   0    0.68    0.35
 -16  -8   0   -0.32    0.33
 -16  -8   0    0.54    0.25
 -16  -8   0    0.37    0.30
  16  -8   0   -0.17    0.31
  16  -8   0   -0.28    0.37
 -18  -8   0    1.79    0.42
 -18  -8   0    0.46    0.32
  18  -8   0    1.03    0.38
  18  -8   0    1.11    0.41
  18  -8   0    0.59    0.35
  20  -8   0    3.91    0.58
 -20  -8   0    3.19    0.56
  20  -8   0    3.95    0.64
 -22  -8   0    0.36    0.41
   1   9   0    2.93    0.31
  -1  -9   0    2.33    0.26
  -1   9   0    2.51    0.31
   1  -9   0    3.29    0.33
  -1   9   0    2.61    0.31
   1   9   0    3.46    0.33
  -1  -9   0    3.00    0.28
   3  -9   0   21.76    0.97
   3   9   0   22.04    0.93
  -3  -9   0   21.82    0.87
  -3  -9   0   20.80    0.89
   3   9   0   22.68    0.93
  -3  -9   0   20.39    0.90
   3   9   0   22.21    0.94
   3  -9   0   22.36    1.01
  -5   9   0    4.17    0.39
   5   9   0    3.16    0.33
   5  -9   0    4.23    0.40
   5  -9   0    3.29    0.39
   5  -9   0    3.99    0.38
   5   9   0    3.63    0.33
  -5  -9   0    3.16    0.31
  -5  -9   0    3.66    0.32
   5   9   0    4.19    0.35
  -7  -9   0    1.87    0.29
   7  -9   0    1.34    0.28
   7  -9   0    1.74    0.28
   7   9   0    1.83    0.31
   7  -9   0    1.47    0.32
   7  -9   0    1.91    0.34
  -7  -9   0    2.06    0.21
  -7  -9   0    1.77    0.27
   9  -9   0    0.24    0.24
   9  -9   0    0.30    0.22
  -9  -9   0    0.23    0.22
  -9  -9   0    0.47    0.18
   9   9   0    0.18    0.17
  -9  -9   0   -0.04    0.21
   9  -9   0    0.06    0.25
  11  -9   0    3.80    0.51
 -11  -9   0    5.31    0.48
 -11  -9   0    4.04    0.35
 -11  -9   0    4.07    0.45
 -11  -9   0    4.23    0.49
  13  -9   0    3.32    0.47
  13  -9   0    3.26    0.49
 -13  -9   0    4.06    0.37
 -13  -9   0    3.88    0.46
 -13  -9   0    3.42    0.46
 -13  -9   0    3.61    0.48
  15  -9   0    0.07    0.30
  15  -9   0   -0.06    0.27
 -15  -9   0   -0.29    0.25
 -15  -9   0   -0.10    0.30
 -15  -9   0    0.05    0.32
  17  -9   0    0.60    0.39
  17  -9   0   -0.06    0.31
 -17  -9   0    0.33    0.29
 -17  -9   0   -0.12    0.33
  19  -9   0   -0.08    0.34
 -19  -9   0   -0.45    0.33
  19  -9   0    0.24    0.37
  19  -9   0    0.19    0.33
   0  10   0   56.97    1.99
   0 -10   0   56.21    1.92
   0  10   0   54.67    1.96
   2  10   0   11.61    0.65
   2 -10   0   12.43    0.70
  -2  10   0   11.13    0.66
  -2 -10   0   12.43    0.63
  -2 -10   0   12.00    0.61
   2  10   0   11.83    0.66
   2 -10   0   11.68    0.62
   2  10   0   12.52    0.68
   2 -10   0   13.05    0.75
   4 -10   0   39.16    1.53
   4  10   0   36.90    1.44
  -4 -10   0   41.06    1.41
   4  10   0   37.46    1.44
   4 -10   0   37.91    1.43
  -4 -10   0   39.02    1.43
  -4 -10   0   36.53    1.43
   4  10   0   40.27    1.47
   4 -10   0   36.70    1.54
   6 -10   0    0.04    0.22
   6 -10   0    0.07    0.19
   6 -10   0    0.54    0.28
  -6 -10   0    0.21    0.15
  -6 -10   0    0.36    0.21
   6 -10   0    0.19    0.24
   8 -10   0    6.37    0.58
  -8 -10   0    6.55    0.53
   8 -10   0    7.90    0.60
   8 -10   0    6.74    0.62
  -8 -10   0    6.89    0.52
  -8 -10   0    6.35    0.39
   8 -10   0    6.21    0.49
 -10 -10   0    0.09    0.23
 -10 -10   0    0.02    0.18
  10 -10   0   -0.13    0.28
  10 -10   0    0.22    0.25
 -10 -10   0    0.38    0.26
  12 -10   0    2.37    0.46
  12 -10   0    2.43    0.41
 -12 -10   0    3.02    0.32
 -12 -10   0    2.42    0.40
 -12 -10   0    2.88    0.43
  14 -10   0    1.95    0.42
  14 -10   0    2.13    0.45
 -14 -10   0    1.94    0.32
 -14 -10   0    1.84    0.41
 -14 -10   0    2.47    0.45
 -16 -10   0    4.08    0.44
 -16 -10   0    5.07    0.59
  16 -10   0    5.65    0.67
  16 -10   0    5.11    0.60
  18 -10   0   -0.20    0.34
  18 -10   0    0.08    0.37
 -18 -10   0    0.25    0.38
 -18 -10   0    0.04    0.32
   1 -11   0    7.46    0.49
   1  11   0    6.11    0.51
  -1 -11   0    7.58    0.49
   3 -11   0    0.83    0.28
   3 -11   0    0.83    0.24
  -3 -11   0    1.45    0.27
  -3 -11   0    1.37    0.27
   3 -11   0    0.68    0.28
   5 -11   0   49.00    1.90
   5 -11   0   47.44    1.94
   5 -11   0   48.92    1.86
  -5 -11   0   47.13    1.76
   5 -11   0   49.01    1.75
  -5 -11   0   46.32    1.73
   7 -11   0    5.82    0.55
  -7 -11   0    6.37    0.54
   7 -11   0    6.25    0.62
  -7 -11   0    6.12    0.50
   7 -11   0    6.61    0.60
  -9 -11   0    1.01    0.31
   9 -11   0    1.10    0.37
  -9 -11   0    0.60    0.28
   9 -11   0    0.59    0.31
  11 -11   0    5.76    0.64
 -11 -11   0    6.16    0.57
 -11 -11   0    5.75    0.56
  11 -11   0    6.17    0.60
  13 -11   0   -0.32    0.34
  13 -11   0   -0.15    0.35
 -13 -11   0   -0.21    0.24
 -13 -11   0   -0.16    0.32
  15 -11   0   -0.14    0.35
  15 -11   0    0.23    0.35
  15 -11   0   -0.06    0.32
 -15 -11   0   -0.07    0.27
  17 -11   0    0.52    0.39
  17 -11   0   -0.08    0.36
 -17 -11   0    0.76    0.33
 -19 -11   0    0.72    0.36
   0 -12   0    0.24    0.21
   2 -12   0    3.48    0.37
  -2 -12   0    3.68    0.38
  -2 -12   0    3.96    0.41
   2 -12   0    3.22    0.45
   4 -12   0    6.59    0.56
  -4 -12   0    6.09    0.48
   4 -12   0    6.41    0.49
  -4 -12   0    6.30    0.51
   4 -12   0    6.18    0.58
   6 -12   0    0.62    0.28
   6 -12   0    0.38    0.33
  -6 -12   0    0.21    0.25
   6 -12   0    0.39    0.29
   8 -12   0    0.54    0.30
   8 -12   0    0.13    0.33
  -8 -12   0    0.86    0.30
   8 -12   0    0.17    0.31
  10 -12   0    3.00    0.45
  10 -12   0    2.29    0.48
 -10 -12   0    3.05    0.45
  12 -12   0   17.02    1.04
  12 -12   0   15.84    1.08
 -12 -12   0   14.77    0.94
  14 -12   0   -0.14    0.34
  14 -12   0   -0.08    0.40
  14 -12   0    0.06    0.34
 -14 -12   0    0.40    0.35
  16 -12   0    1.18    0.46
  16 -12   0    0.52    0.40
   1 -13   0   21.36    0.97
  -1 -13   0   19.81    0.95
   1 -13   0   19.90    1.11
   3 -13   0   18.34    0.98
  -3 -13   0   17.10    0.87
  -3 -13   0   17.85    0.92
   3 -13   0   17.09    1.02
  -5 -13   0    0.88    0.28
   5 -13   0    0.37    0.28
   5 -13   0    0.75    0.36
  -5 -13   0    0.80    0.30
   5 -13   0    0.47    0.31
   7 -13   0    2.25    0.41
   7 -13   0    2.67    0.51
  -7 -13   0    2.29    0.37
   7 -13   0    2.55    0.44
   9 -13   0    0.24    0.32
   9 -13   0   -0.07    0.36
  -9 -13   0    0.15    0.30
  11 -13   0    5.89    0.64
  11 -13   0    7.39    0.77
 -11 -13   0    6.67    0.63
  13 -13   0    0.14    0.33
  13 -13   0    0.16    0.40
 -13 -13   0    0.06    0.33
  15 -13   0    2.80    0.52
  15 -13   0    3.09    0.56
 -15 -13   0    3.16    0.51
   0 -14   0    1.41    0.41
  -2 -14   0    0.12    0.24
  -2 -14   0   -0.09    0.26
   2 -14   0    0.06    0.32
   4 -14   0   19.08    1.05
  -4 -14   0   16.99    0.91
  -4 -14   0   17.18    0.95
   4 -14   0   17.63    1.07
   6 -14   0   10.38    0.78
   6 -14   0   10.42    0.82
  -6 -14   0   11.10    0.74
   6 -14   0   11.74    0.94
   8 -14   0    2.44    0.46
   8 -14   0    1.24    0.40
   8 -14   0    1.38    0.44
  -8 -14   0    1.54    0.37
  10 -14   0    0.91    0.35
  10 -14   0    1.20    0.42
 -10 -14   0    0.61    0.34
  12 -14   0    2.54    0.48
  12 -14   0    2.08    0.51
 -12 -14   0    1.42    0.41
 -14 -14   0   -0.06    0.34
  14 -14   0    0.15    0.35
  -1 -15   0    0.15    0.26
   1 -15   0    0.46    0.35
  -3 -15   0    0.79    0.30
   3 -15   0    0.52    0.31
   5 -15   0    0.12    0.29
   5 -15   0    0.27    0.32
   5 -15   0    0.08    0.35
  -5 -15   0    0.05    0.27
   7 -15   0   -0.06    0.32
   7 -15   0   -0.16    0.34
  -7 -15   0   -0.11    0.29
   9 -15   0   -0.26    0.33
   9 -15   0    0.33    0.39
  -9 -15   0    0.06    0.28
  11 -15   0    2.63    0.52
  11 -15   0    3.36    0.60
 -11 -15   0    4.49    0.56
   0 -16   0    0.35    0.34
   0 -16   0    0.26    0.28
   2 -16   0   -0.28    0.34
  -2 -16   0   -0.10    0.28
   4 -16   0    0.49    0.38
  -4 -16   0    0.32    0.29
   6 -16   0    1.65    0.41
   6 -16   0    2.01    0.50
  -6 -16   0    0.89    0.32
   8 -16   0    0.33    0.34
  -8 -16   0    0.58    0.33
   8 -16   0    0.34    0.39
  -1 -17   0    0.52    0.38
  -1 -17   0    1.32    0.38
   1 -17   0    0.75    0.34
 -24   0  -1    0.15    0.40
 -22   0  -1   -0.07    0.38
 -22   0  -1    0.14    0.36
 -20   0  -1   -0.31    0.35
 -20   0  -1   -0.46    0.35
 -20   0  -1   -0.39    0.37
 -18   0  -1   -0.39    0.35
 -18   0  -1    0.18    0.29
 -18   0  -1   -0.18    0.31
 -16   0  -1   -0.43    0.27
 -16   0  -1   -0.25    0.29
 -16   0  -1   -0.05    0.25
 -14   0  -1   -0.09    0.24
 -14   0  -1   -0.08    0.23
 -14   0  -1   -0.24    0.21
 -14   0  -1   -0.09    0.22
 -12   0  -1   -0.15    0.21
 -12   0  -1   -0.12    0.16
 -12   0  -1    0.10    0.20
 -12   0  -1   -0.32    0.19
 -12   0  -1   -0.12    0.16
 -12   0  -1    0.04    0.14
  12   0   1    0.03    0.23
 -10   0  -1    0.12    0.20
 -10   0  -1    0.20    0.20
 -10   0  -1   -0.18    0.15
  10   0   1   -0.03    0.21
 -10   0  -1    0.06    0.16
  -8   0  -1   -0.10    0.17
  -8   0  -1    0.01    0.12
   8   0   1   -0.01    0.13
  -8   0  -1    0.03    0.14
   8   0   1   -0.09    0.18
  -8   0  -1    0.07    0.16
  -6   0  -1   -0.03    0.12
   6   0   1   -0.11    0.16
   6   0   1    0.08    0.11
  -6   0  -1    0.15    0.09
  -6   0  -1    0.01    0.12
  -6   0  -1   -0.02    0.12
   4   0   1    0.07    0.11
   4   0   1    0.08    0.08
  -4   0  -1   -0.01    0.07
   2   0   1   -0.01    0.07
  -2   0  -1   -0.02    0.07
   2   0   1   -0.01    0.05
  -2   0  -1   -0.03    0.07
   2   0   1    0.05    0.05
   2   0   1   -0.01    0.05
   2   0  -1   -0.01    0.03
  -2   0   1   -0.01    0.05
  -2   0   1    0.04    0.04
   2   0  -1    0.05    0.06
  -4   0   1    0.09    0.09
  -4   0   1    0.06    0.08
   4   0  -1    0.06    0.08
   4   0  -1    0.02    0.08
  -4   0   1    0.12    0.08
   4   0  -1    0.05    0.10
  -4   0   1   -0.01    0.08
   4   0  -1    0.03    0.09
   6   0  -1    0.03    0.09
  -6   0   1   -0.02    0.09
   6   0  -1    0.12    0.11
   6   0  -1   -0.04    0.08
   6   0  -1    0.04    0.11
  -6   0   1   -0.05    0.10
  -6   0   1   -0.02    0.10
  -8   0   1    0.13    0.14
   8   0  -1    0.12    0.10
   8   0  -1    0.10    0.14
  -8   0   1    0.07    0.12
   8   0  -1   -0.02    0.13
  -8   0   1    0.10    0.14
 -10   0   1    0.09    0.18
  10   0  -1   -0.02    0.17
  10   0  -1    0.05    0.13
 -10   0   1    0.03    0.18
  10   0  -1   -0.04    0.09
 -10   0   1    0.18    0.20
 -12   0   1   -0.03    0.11
  12   0  -1    0.03    0.17
  12   0  -1   -0.03    0.12
  12   0  -1    0.08    0.07
 -12   0   1    0.07    0.12
 -12   0   1    0.37    0.22
 -14   0   1    0.11    0.19
 -14   0   1    0.20    0.20
 -14   0   1   -0.09    0.23
 -14   0   1   -0.12    0.19
  14   0  -1    0.03    0.18
  14   0  -1    0.22    0.15
 -16   0   1   -0.30    0.26
  16   0  -1   -0.26    0.22
 -16   0   1    0.05    0.24
 -18   0   1    0.23    0.34
 -18   0   1   -0.16    0.27
 -18   0   1    0.06    0.31
 -20   0   1   -0.32    0.38
 -20   0   1    0.12    0.33
 -20   0   1    0.06    0.34
 -22   0   1    0.35    0.39
 -22   0   1    0.07    0.34
 -24   0   1    0.53    0.44
 -24   0   1    0.31    0.42
 -23  -1  -1   -0.08    0.38
 -23  -1  -1   -0.37    0.43
 -23   1  -1   -0.15    0.43
 -21   1  -1    0.20    0.38
 -21   1  -1    0.42    0.37
 -21  -1  -1   -0.07    0.36
 -21   1  -1    1.30    0.45
 -21  -1  -1   -0.28    0.39
 -19  -1  -1    0.70    0.38
 -19   1  -1    0.90    0.38
 -19  -1  -1    1.07    0.39
 -19   1  -1    0.63    0.36
 -19  -1  -1    0.25    0.36
 -17   1  -1    1.94    0.39
 -17  -1  -1    1.55    0.40
 -17  -1  -1    1.69    0.38
 -17   1  -1    1.35    0.37
 -17  -1  -1    1.07    0.29
 -17  -1  -1    1.66    0.39
 -15  -1  -1    0.18    0.27
 -15   1  -1    0.05    0.26
 -15   1  -1   -0.10    0.24
 -15  -1  -1    0.05    0.25
 -15  -1  -1    0.03    0.21
 -15  -1  -1   -0.15    0.28
 -13  -1  -1    0.58    0.25
 -13  -1  -1    0.59    0.25
 -13   1  -1    0.74    0.24
 -13   1  -1    1.19    0.26
 -13  -1  -1    0.87    0.25
 -13  -1  -1    0.50    0.23
 -13   1  -1    0.41    0.24
 -13  -1  -1    0.34    0.17
 -13   1  -1    0.24    0.18
 -13  -1  -1    0.51    0.23
  13  -1   1    0.13    0.23
  13   1   1    0.33    0.24
 -13   1  -1    0.52    0.26
  11   1   1    2.04    0.30
 -11  -1  -1    2.09    0.24
 -11   1  -1    1.73    0.22
 -11   1  -1    2.41    0.30
 -11  -1  -1    2.11    0.31
 -11  -1  -1    1.68    0.29
 -11  -1  -1    1.72    0.22
 -11   1  -1    1.56    0.23
  11   1   1    1.76    0.22
  11  -1   1    1.86    0.24
 -11  -1  -1    1.75    0.28
   9  -1   1   39.86    1.46
  -9   1  -1   39.89    1.39
  -9  -1  -1   38.75    1.39
   9   1   1   40.18    1.39
  -9   1  -1   40.65    1.27
   9  -1   1   40.29    1.31
  -9  -1  -1   40.65    1.28
  -9  -1  -1   40.96    1.36
   9   1   1   40.32    1.29
  -9   1  -1   35.05    1.15
  -9   1  -1   41.68    1.31
  -7   1  -1    0.22    0.12
  -7   1  -1    0.57    0.17
   7   1   1    0.34    0.17
   7  -1   1    0.39    0.16
  -7   1  -1    0.52    0.16
  -7   1  -1    0.44    0.16
  -7  -1  -1    0.09    0.14
  -7  -1  -1    0.50    0.17
   7  -1   1    0.13    0.06
   7   1   1    0.09    0.11
  -7  -1  -1    0.08    0.13
  -7  -1  -1    0.26    0.11
  -7   1  -1    0.34    0.11
   7  -1   1    0.26    0.13
  -5  -1  -1 4793.83  138.86
   5  -1   1 4837.31  138.91
  -5   1  -1 4845.18  138.85
  -5   1  -1 4674.01  138.89
  -5  -1  -1 4689.00  138.84
   5   1   1 4764.00  138.86
  -5  -1  -1 5062.36  138.81
  -5   1  -1 4783.59  138.76
   5   1   1 4874.08  138.79
   5  -1   1 4876.74  138.80
  -5   1  -1 4956.60  138.89
  -5   1  -1 4940.97  138.84
  -3   1  -1    1.84    0.15
  -3   1  -1    1.70    0.15
   3  -1   1    1.92    0.17
   3   1   1    1.58    0.10
   3  -1   1    1.62    0.15
   3  -1   1    1.74    0.16
  -3   1  -1    1.46    0.15
   3  -1   1    1.77    0.14
  -3  -1  -1    1.96    0.15
  -3   1  -1    1.82    0.14
   3   1   1    1.59    0.13
  -3  -1  -1    1.74    0.14
   3   1   1    1.95    0.16
   3   1   1    1.87    0.13
   3   1   1    1.80    0.11
  -3  -1  -1    1.81    0.11
   3   1   1    1.88    0.13
   3   1   1    1.81    0.12
  -1   1  -1   69.26    2.11
   1  -1   1   68.57    2.11
   1  -1   1   72.68    2.11
   1   1   1   72.40    2.10
  -1   1  -1   69.68    2.12
  -1   1  -1   71.76    2.10
  -1  -1  -1   72.48    2.10
   1   1   1   70.97    2.11
  -1   1  -1   71.47    2.09
   1  -1   1   71.22    2.09
   1   1   1   72.73    2.11
  -1  -1  -1   69.71    2.10
   1   1   1   71.78    2.11
   1  -1   1   72.11    2.13
  -1   1  -1   70.65    2.10
   1  -1   1   73.52    2.10
  -1  -1  -1   69.21    2.09
   1   1   1   69.93    2.10
  -1  -1   1    1.33    0.09
   1  -1  -1    1.56    0.10
  -1   1   1    1.59    0.10
   1   1  -1    1.50    0.09
  -1  -1   1    1.37    0.09
   1  -1  -1    0.37    0.06
  -1   1   1    1.48    0.08
  -1   1   1    1.51    0.10
  -1  -1   1    1.50    0.08
   1   1  -1    1.45    0.08
  -1  -1   1    1.49    0.09
   1   1  -1    0.52    0.06
  -3  -1   1   12.04    0.44
   3  -1  -1   11.95    0.43
   3   1  -1   12.47    0.44
   3  -1  -1   12.20    0.45
  -3  -1   1   12.88    0.46
  -3   1   1   11.71    0.44
   3   1  -1   10.92    0.44
  -3  -1   1   11.95    0.42
   3  -1  -1   12.58    0.43
  -3   1   1   12.47    0.44
  -3  -1   1   14.04    0.50
  -5  -1   1    0.18    0.10
   5  -1  -1    0.16    0.10
  -5   1   1    0.08    0.09
   5  -1  -1    0.08    0.09
  -5  -1   1    0.14    0.10
  -5  -1   1    0.12    0.10
   5   1  -1    0.06    0.10
   5   1  -1    0.16    0.08
  -5  -1   1    0.07    0.08
   5  -1  -1    0.02    0.06
   5  -1  -1    0.08    0.10
  -7  -1   1   55.47    1.83
  -7  -1   1   54.21    1.83
   7  -1  -1   56.10    1.84
   7  -1  -1   54.42    1.84
  -7   1   1   55.83    1.84
  -7  -1   1   56.07    1.83
  -7  -1   1   55.66    1.75
   7   1  -1   55.78    1.72
  -7  -1   1   55.19    1.82
   7   1  -1   57.60    1.80
  -7  -1   1   55.72    1.81
   7  -1  -1   58.49    1.82
   7  -1  -1   57.20    1.71
  -9  -1   1   79.13    2.57
  -9   1   1   81.13    2.60
  -9  -1   1   79.58    2.57
   9  -1  -1   79.99    2.59
  -9   1   1   75.79    2.55
   9  -1  -1   79.69    2.58
  -9  -1   1   76.43    2.56
   9  -1  -1   82.97    2.55
   9  -1  -1   79.49    2.42
   9   1  -1   82.94    2.52
  -9  -1   1   79.82    2.57
   9   1  -1   78.53    2.41
  -9  -1   1   76.23    2.55
   9  -1  -1   80.36    2.54
   9  -1  -1   80.66    2.38
   9  -1  -1   78.43    2.38
  11  -1  -1    1.45    0.24
  11   1  -1    1.10    0.24
 -11  -1   1    0.80    0.22
  11  -1  -1    0.95    0.23
 -11  -1   1    0.89    0.24
 -11   1   1    1.05    0.25
  11  -1  -1    1.02    0.16
  11   1  -1    1.01    0.16
 -11  -1   1    1.63    0.27
  11  -1  -1    1.33    0.24
 -13  -1   1    0.11    0.19
 -13   1   1    0.56    0.22
 -13  -1   1   -0.04    0.13
 -13   1   1   -0.04    0.18
 -13  -1   1   -0.04    0.19
  13   1  -1   -0.05    0.13
  13  -1  -1    0.03    0.19
  13  -1  -1    0.14    0.13
  13   1  -1    0.12    0.19
 -13  -1   1    0.08    0.19
 -13   1   1   -0.04    0.19
 -13   1   1    0.04    0.20
 -13  -1   1   -0.04    0.20
 -15  -1   1   -0.05    0.25
  15  -1  -1    0.16    0.16
  15  -1  -1    0.28    0.21
 -15  -1   1    0.09    0.21
 -15   1   1    0.46    0.27
 -15   1   1    0.10    0.26
 -15  -1   1    0.23    0.25
 -17  -1   1    5.35    0.58
 -17   1   1    5.87    0.59
 -17  -1   1    6.12    0.56
 -17   1   1    5.88    0.56
 -17  -1   1    5.07    0.56
 -19   1   1    0.18    0.36
 -19  -1   1    0.06    0.32
 -19  -1   1   -0.06    0.28
 -19  -1   1   -0.25    0.35
 -21  -1   1    3.20    0.54
 -21   1   1    2.76    0.55
 -21  -1   1    2.75    0.49
 -21  -1   1    2.47    0.50
 -23  -1   1    0.66    0.43
 -23   1   1    1.24    0.49
 -23  -1   1    0.42    0.38
 -23  -1   1    1.57    0.50
 -23   1   1    0.89    0.42
 -25   1   1    1.79    0.54
 -25  -1   1    1.52    0.54
 -24  -2  -1    0.23    0.40
 -24   2  -1    0.31    0.41
 -22   2  -1    0.35    0.38
  22  -2   1   -0.23    0.38
 -22  -2  -1    0.29    0.37
 -22  -2  -1    0.07    0.38
 -20   2  -1    1.02    0.39
 -20  -2  -1   -0.13    0.34
 -20  -2  -1    0.92    0.38
 -18  -2  -1    0.60    0.38
 -18   2  -1    0.58    0.35
 -18  -2  -1    0.24    0.28
 -18   2  -1    0.18    0.32
 -18  -2  -1   -0.07    0.28
 -18  -2  -1    0.89    0.38
 -16  -2  -1   -0.19    0.28
 -16   2  -1   -0.47    0.33
 -16   2  -1   -0.27    0.31
 -16  -2  -1    0.11    0.26
 -16  -2  -1   -0.30    0.25
 -16  -2  -1    0.05    0.27
 -14   2  -1    3.38    0.42
 -14  -2  -1    3.69    0.42
 -14   2  -1    2.66    0.38
 -14  -2  -1    3.13    0.41
 -14  -2  -1    3.69    0.42
 -14  -2  -1    3.25    0.32
 -14  -2  -1    3.41    0.41
 -12  -2  -1    9.48    0.59
 -12   2  -1    9.41    0.59
  12  -2   1    9.32    0.63
 -12   2  -1    8.69    0.60
 -12  -2  -1    9.80    0.62
 -12  -2  -1    9.92    0.64
  12   2   1   10.10    0.59
  12   2   1    9.14    0.48
 -12  -2  -1    9.64    0.48
  12  -2   1    9.29    0.52
 -12  -2  -1    9.79    0.58
 -12   2  -1   10.38    0.64
 -12  -2  -1    7.94    0.58
  10   2   1   28.91    1.11
 -10  -2  -1   28.38    1.15
  10  -2   1   28.24    1.19
 -10   2  -1   28.86    1.13
 -10  -2  -1   29.55    1.10
 -10   2  -1   28.80    0.99
  10  -2   1   28.56    1.05
  10   2   1   27.59    1.01
 -10  -2  -1   27.45    1.11
  -8  -2  -1   23.81    0.91
  -8  -2  -1   23.64    0.94
  -8   2  -1   22.45    0.91
   8  -2   1   22.81    0.97
   8   2   1   23.84    0.91
  -8   2  -1   21.60    0.80
   8   2   1   22.27    0.82
  -8  -2  -1   25.54    0.90
  -8   2  -1   22.99    0.96
   8  -2   1   23.24    0.88
   8  -2   1   23.96    0.93
  -6  -2  -1   23.23    0.87
   6   2   1   22.54    0.85
  -6   2  -1   23.64    0.93
  -6  -2  -1   25.71    0.91
   6  -2   1   22.65    0.92
   6  -2   1   24.61    0.89
   6   2   1   24.14    0.88
  -6   2  -1   24.06    0.78
   6   2   1   23.42    0.80
   6  -2   1   23.49    0.93
   6  -2   1   24.00    0.89
  -6   2  -1   23.79    0.91
   6  -2   1   22.29    0.86
   4  -2   1 1047.36   29.80
   4  -2   1 1088.82   29.74
   4  -2   1 1124.95   29.76
  -4   2  -1 1056.11   29.76
   4   2   1 1075.68   29.75
  -4   2  -1 1059.94   29.79
   4  -2   1 1055.21   29.74
   4  -2   1  950.97   29.77
  -4  -2  -1 1144.94   29.77
   4   2   1 1024.46   29.71
   4   2   1 1055.76   29.75
  -4   2  -1 1050.37   29.64
  -4  -2  -1 1058.23   29.70
   4   2   1 1067.17   29.68
   4   2   1 1065.56   29.72
   2  -2   1    1.85    0.15
  -2   2  -1    1.92    0.16
   2  -2   1    1.97    0.15
  -2   2  -1    1.70    0.15
   2  -2   1    2.01    0.16
  -2  -2  -1    1.94    0.13
   2   2   1    2.22    0.14
  -2   2  -1    1.83    0.13
   2   2   1    1.64    0.13
  -2   2  -1    1.85    0.08
   2   2   1    2.00    0.13
  -2  -2  -1    1.89    0.11
   2  -2   1    1.76    0.10
   2   2   1    1.89    0.14
   0  -2   1    0.34    0.05
   0   2   1    0.40    0.06
   0   2  -1    0.40    0.09
   0   2  -1    0.36    0.05
   0   2   1    0.27    0.09
   0   2   1    0.29    0.09
   0  -2  -1    0.44    0.08
   0  -2  -1    0.51    0.08
   0   2  -1    0.39    0.07
   0  -2   1    0.24    0.07
   0   2   1    0.34    0.07
   0  -2  -1    0.49    0.07
   2  -2  -1  161.39    4.67
  -2  -2   1  158.65    4.67
   2  -2  -1  162.60    4.71
  -2  -2   1  155.69    4.69
  -2  -2   1  158.28    4.62
   2   2  -1  161.16    4.66
   2   2  -1  158.03    4.62
  -2   2   1  163.82    4.67
  -2   2   1  160.74    4.66
   4  -2  -1   66.15    2.10
  -4   2   1   68.18    2.09
  -4  -2   1   70.76    2.11
  -4  -2   1   63.91    2.03
   4   2  -1   68.39    2.03
  -4   2   1   66.97    2.03
   4   2  -1   67.20    2.04
   4   2  -1   67.77    2.01
  -4  -2   1   66.86    2.02
   4   2  -1   68.56    2.06
  -4   2   1   68.63    2.04
   4  -2  -1   68.43    2.10
   6  -2  -1    5.47    0.33
  -6   2   1    5.83    0.34
   6  -2  -1    5.67    0.34
  -6  -2   1    5.78    0.34
  -6  -2   1    6.57    0.38
   6   2  -1    5.55    0.29
  -6  -2   1    5.25    0.28
   6  -2  -1    5.61    0.25
  -6  -2   1    5.45    0.27
   6   2  -1    5.44    0.30
  -6  -2   1    5.14    0.31
   6   2  -1    5.64    0.25
  -6   2   1    5.37    0.27
  -8  -2   1    3.35    0.30
  -8   2   1    4.04    0.32
   8  -2  -1    3.86    0.30
   8  -2  -1    3.25    0.30
  -8  -2   1    3.42    0.31
   8   2  -1    3.69    0.32
   8   2  -1    3.27    0.27
   8  -2  -1    3.33    0.20
  -8  -2   1    3.98    0.26
   8   2  -1    3.80    0.22
   8   2  -1    3.69    0.27
  -8  -2   1    3.63    0.30
  -8  -2   1    3.23    0.27
   8  -2  -1    3.02    0.28
  -8   2   1    3.62    0.24
 -10  -2   1    0.66    0.20
  10  -2  -1    0.64    0.20
  10  -2  -1    0.36    0.20
 -10  -2   1    0.49    0.16
  10  -2  -1    0.48    0.11
 -10  -2   1    0.74    0.21
  10   2  -1    0.30    0.17
  10   2  -1    0.38    0.14
  10  -2  -1    0.53    0.15
 -10  -2   1    0.43    0.20
  10  -2  -1    0.37    0.13
  10  -2  -1    0.40    0.20
 -10  -2   1    0.54    0.20
  10   2  -1    0.41    0.20
  12   2  -1    1.89    0.27
  12  -2  -1    1.66    0.26
 -12  -2   1   -0.03    0.10
 -12  -2   1    1.46    0.27
 -12  -2   1    1.68    0.27
 -12   2   1    1.69    0.27
  12  -2  -1    1.03    0.25
  12  -2  -1    1.36    0.24
 -12  -2   1    1.37    0.20
 -12  -2   1    1.14    0.27
  12   2  -1    1.62    0.18
  12  -2  -1    1.27    0.17
  12   2  -1    1.44    0.22
  12  -2  -1    1.62    0.26
 -12  -2   1    1.28    0.27
 -14  -2   1    0.53    0.23
  14   2  -1    1.04    0.24
  14  -2  -1    1.07    0.27
 -14  -2   1    0.88    0.28
 -14   2   1    0.93    0.27
  14  -2  -1    0.37    0.24
 -14  -2   1    1.12    0.26
 -14  -2   1    0.81    0.25
 -14   2   1    0.55    0.27
 -14  -2   1    0.85    0.22
 -14  -2   1    0.82    0.27
  14  -2  -1    1.08    0.18
  14   2  -1    0.91    0.21
  14  -2  -1    0.86    0.25
 -14  -2   1    0.92    0.26
 -16  -2   1    1.94    0.36
  16  -2  -1    2.60    0.35
 -16  -2   1    2.36    0.37
 -16   2   1    2.04    0.40
 -16  -2   1    2.80    0.32
 -16  -2   1    2.74    0.41
 -18  -2   1    0.17    0.33
 -18   2   1    0.06    0.32
 -18  -2   1    0.38    0.29
 -18  -2   1   -0.17    0.32
 -20  -2   1    0.32    0.37
 -20   2   1    0.33    0.35
 -20  -2   1    0.12    0.32
 -20  -2   1   -0.07    0.34
 -22  -2   1   -0.43    0.41
 -22   2   1   -0.49    0.40
 -22  -2   1    0.07    0.34
 -22  -2   1    0.65    0.38
 -24   2   1    0.61    0.46
 -24  -2   1   -0.08    0.46
 -24  -2   1    0.23    0.43
 -24   2   1    0.38    0.41
 -24  -2   1   -0.15    0.37
 -23   3  -1   -0.07    0.40
  23  -3   1   -0.08    0.35
 -23  -3  -1   -0.15    0.39
 -23  -3  -1    0.23    0.42
 -21   3  -1    1.15    0.44
  21  -3   1    1.13    0.40
 -21  -3  -1    1.24    0.44
 -21  -3  -1    0.70    0.43
 -19  -3  -1    0.81    0.38
  19  -3   1    0.21    0.30
 -19   3  -1    0.43    0.35
 -19  -3  -1    0.52    0.28
 -19  -3  -1    0.19    0.32
 -17  -3  -1    0.39    0.33
  17  -3   1   -0.06    0.31
 -17   3  -1    0.22    0.32
 -17  -3  -1    0.48    0.34
 -17  -3  -1    0.29    0.26
 -17  -3  -1    0.56    0.32
 -15  -3  -1    0.15    0.24
  15  -3   1   -0.16    0.26
 -15  -3  -1    0.15    0.28
  15  -3   1    0.06    0.26
 -15  -3  -1   -0.14    0.29
 -15  -3  -1    0.03    0.20
 -15  -3  -1    0.04    0.26
  13  -3   1    9.62    0.68
 -13  -3  -1    9.70    0.67
 -13  -3  -1   11.29    0.68
 -13  -3  -1   10.79    0.63
 -13  -3  -1   10.51    0.53
  13   3   1   10.48    0.53
  13  -3   1    9.45    0.68
  11  -3   1    7.43    0.52
 -11  -3  -1    7.39    0.49
 -11  -3  -1    9.04    0.51
  11   3   1    7.93    0.45
 -11  -3  -1    8.33    0.45
  11   3   1    7.97    0.36
  11  -3   1    7.87    0.46
  11  -3   1    6.67    0.49
  11  -3   1    7.95    0.42
   9  -3   1    0.32    0.20
   9  -3   1    0.11    0.17
  -9  -3  -1    0.25    0.20
  -9  -3  -1    0.06    0.20
   9   3   1    0.28    0.19
   9   3   1    0.39    0.16
   9   3   1    0.34    0.19
   9   3   1    0.48    0.15
   9  -3   1    0.18    0.18
   9  -3   1    0.24    0.19
   7  -3   1    6.81    0.41
   7  -3   1    7.74    0.45
   7   3   1    7.29    0.42
  -7  -3  -1    9.27    0.49
   7   3   1    8.63    0.46
  -7  -3  -1    7.87    0.46
   7  -3   1    7.80    0.48
   7  -3   1    7.97    0.45
   7   3   1    8.18    0.45
  -7  -3  -1    8.10    0.41
   7   3   1    8.22    0.38
   7   3   1    8.06    0.41
  -5   3  -1  152.72    4.56
   5  -3   1  152.78    4.50
   5  -3   1  147.94    4.48
   5  -3   1  146.93    4.56
  -5   3  -1  152.01    4.56
   5   3   1  147.07    4.50
   5  -3   1  148.05    4.50
  -5   3  -1  152.02    4.50
   5   3   1  148.72    4.47
  -5  -3  -1  155.23    4.49
  -5  -3  -1  152.35    4.52
   5   3   1  146.22    4.43
  -5  -3  -1  150.84    4.45
   5   3   1  148.21    4.46
  -3   3  -1    2.92    0.24
  -3   3  -1    2.67    0.23
   3  -3   1    2.71    0.23
  -3  -3  -1    3.32    0.20
   3   3   1    3.02    0.20
  -3   3  -1    2.89    0.20
  -3  -3  -1    3.08    0.23
   3   3   1    2.53    0.17
  -3  -3  -1    3.08    0.19
   3   3   1    3.27    0.17
   3  -3   1    3.25    0.14
   3   3   1    3.06    0.21
   1  -3   1    2.53    0.17
   1   3   1    2.96    0.18
  -1  -3  -1    2.89    0.17
  -1   3  -1    2.81    0.20
   1  -3   1    2.87    0.15
  -1   3  -1    2.58    0.15
  -1  -3  -1    2.94    0.15
   1   3   1    2.98    0.17
   1   3   1    2.59    0.19
   1   3   1    2.82    0.15
   1  -3   1    3.01    0.15
  -1  -3   1   37.31    1.10
   1   3  -1   34.93    1.13
   1   3  -1   35.36    1.10
  -1  -3   1   34.01    1.14
  -1   3   1   36.12    1.17
   1  -3  -1   36.68    1.13
   1   3  -1   35.16    1.15
  -1   3   1   35.91    1.13
   1  -3  -1   34.12    1.13
  -1  -3   1   37.16    1.13
  -1  -3   1   35.60    1.05
   1  -3  -1   35.62    1.08
  -1  -3   1   34.80    1.08
   1   3  -1   34.76    1.07
   3  -3  -1   11.36    0.47
   3   3  -1   11.48    0.43
  -3  -3   1   11.91    0.45
  -3  -3   1   11.53    0.48
   3  -3  -1   11.76    0.50
  -3  -3   1   11.31    0.43
  -3  -3   1   11.71    0.40
   3   3  -1   11.41    0.45
   3   3  -1   11.62    0.39
  -3   3   1   11.58    0.47
   5  -3  -1    0.25    0.11
  -5   3   1    0.41    0.14
   5  -3  -1    0.19    0.11
   5   3  -1    0.06    0.14
  -5  -3   1    0.25    0.12
   5   3  -1    0.29    0.10
  -5   3   1    0.29    0.09
   5   3  -1    0.23    0.10
   5   3  -1    0.33    0.08
  -5  -3   1    0.26    0.08
   5   3  -1    0.24    0.10
  -5  -3   1    0.14    0.10
  -5   3   1    0.17    0.09
   7  -3  -1    1.54    0.22
  -7   3   1    1.48    0.22
  -7  -3   1    1.79    0.23
   7  -3  -1    1.36    0.22
  -7   3   1    2.03    0.23
  -7  -3   1    1.81    0.24
   7   3  -1    1.58    0.19
   7   3  -1    1.70    0.22
  -7  -3   1    1.43    0.18
  -7  -3   1    1.47    0.16
   7   3  -1    1.90    0.19
   7   3  -1    1.65    0.15
  -7   3   1    1.52    0.16
  -7  -3   1    1.68    0.19
  -9  -3   1   29.69    1.14
   9  -3  -1   28.43    1.13
   9  -3  -1   30.14    1.14
   9   3  -1   27.77    1.09
   9   3  -1   29.30    1.05
  -9  -3   1   29.84    1.02
   9   3  -1   30.79    1.05
   9   3  -1   29.25    0.96
  -9  -3   1   30.68    1.12
  -9   3   1   31.03    1.00
   9  -3  -1   29.04    1.10
  11  -3  -1   28.04    0.83
 -11  -3   1   30.37    0.88
  11  -3  -1   25.87    0.84
 -11  -3   1   32.66    0.95
  11   3  -1   28.67    0.72
 -11  -3   1   27.06    0.63
 -11  -3   1   28.22    0.81
  11  -3  -1   28.38    0.54
  11   3  -1   26.92    0.67
  11  -3  -1   26.95    0.55
  11  -3  -1   28.02    0.78
 -11   3   1   26.73    0.58
  13  -3  -1    0.65    0.23
  13   3  -1    0.94    0.23
 -13  -3   1    0.66    0.23
 -13  -3   1    0.85    0.26
 -13  -3   1    1.13    0.28
 -13  -3   1    1.16    0.24
  13  -3  -1    0.80    0.25
  13  -3  -1    1.23    0.25
 -13   3   1    1.11    0.26
 -13  -3   1    1.06    0.22
  13   3  -1    0.63    0.25
 -13  -3   1    1.08    0.27
  13  -3  -1    0.76    0.16
  13   3  -1    0.78    0.20
  13  -3  -1    1.13    0.24
 -15  -3   1    0.66    0.27
 -15  -3   1    0.87    0.29
 -15  -3   1    0.64    0.28
  15  -3  -1    0.66    0.26
  15  -3  -1    0.62    0.18
  15   3  -1    0.81    0.22
 -15  -3   1    0.64    0.28
  15  -3  -1    0.28    0.23
  17  -3  -1    0.06    0.28
 -17  -3   1    0.06    0.30
 -17  -3   1    0.05    0.30
 -17  -3   1    0.35    0.30
 -17  -3   1    0.05    0.27
 -17   3   1    0.06    0.31
 -19   3   1    0.56    0.42
 -19  -3   1    0.40    0.34
 -19  -3   1    0.99    0.40
 -19  -3   1    1.31    0.42
 -21   3   1    0.14    0.36
 -21  -3   1    0.06    0.33
 -21  -3   1    0.55    0.39
 -21  -3   1    0.57    0.43
 -23   3   1    1.34    0.49
 -23  -3   1    0.63    0.40
  23  -3  -1    0.16    0.36
 -23  -3   1    1.60    0.54
 -23  -3   1   -0.07    0.38
 -25  -3   1   -0.27    0.54
 -22   4  -1    0.14    0.38
 -22  -4  -1    0.78    0.42
 -22  -4  -1    0.07    0.35
  22  -4   1    0.08    0.34
  20  -4   1   -0.07    0.32
 -20  -4  -1    0.26    0.34
 -20   4  -1    0.26    0.38
 -20  -4  -1   -0.32    0.30
 -20  -4  -1   -0.27    0.36
  18  -4   1    0.67    0.33
 -18  -4  -1    1.18    0.38
 -18  -4  -1    1.30    0.31
 -18  -4  -1    1.26    0.40
  16  -4   1    0.18    0.29
  16  -4   1    0.61    0.31
 -16  -4  -1   -0.23    0.34
 -16  -4  -1    0.48    0.32
 -16  -4  -1    0.55    0.25
 -16  -4  -1    0.58    0.32
 -14  -4  -1    4.04    0.51
  14  -4   1    4.55    0.51
 -14  -4  -1    5.75    0.41
 -14  -4  -1    5.65    0.49
 -14  -4  -1    6.26    0.54
  14  -4   1    5.11    0.53
  12  -4   1   12.71    0.77
  12  -4   1   13.50    0.71
 -12  -4  -1   14.71    0.78
  12   4   1   11.61    0.67
 -12  -4  -1   14.08    0.77
  12  -4   1   12.63    0.71
 -12   4  -1   13.73    0.79
  12  -4   1   13.30    0.78
  12   4   1   14.14    0.71
 -12  -4  -1   12.46    0.69
  12   4   1   12.83    0.60
 -12  -4  -1   12.38    0.59
  12   4   1   13.22    0.64
 -10  -4  -1   -0.20    0.23
  10  -4   1    0.04    0.18
 -10   4  -1    0.04    0.11
  10  -4   1   -0.06    0.16
  10   4   1   -0.14    0.23
  10   4   1    0.09    0.15
  10   4   1   -0.06    0.13
  10  -4   1   -0.03    0.18
 -10  -4  -1   -0.24    0.20
  10  -4   1   -0.15    0.17
   8  -4   1   11.06    0.58
   8  -4   1   10.98    0.54
   8   4   1   10.54    0.58
   8  -4   1   11.37    0.59
   8  -4   1   10.47    0.61
   8   4   1   10.44    0.55
  -8  -4  -1   12.81    0.60
  -8   4  -1   11.41    0.59
   8   4   1   10.76    0.57
  -8  -4  -1   11.39    0.54
   8   4   1   10.90    0.49
   8   4   1   11.60    0.53
  -6   4  -1    0.03    0.16
  -6   4  -1   -0.08    0.18
   6  -4   1    0.12    0.16
  -6  -4  -1   -0.02    0.15
  -6   4  -1   -0.07    0.15
   6   4   1   -0.18    0.19
   6   4   1    0.15    0.13
  -6  -4  -1    0.02    0.17
   6   4   1    0.02    0.16
  -6  -4  -1    0.11    0.10
  -6  -4  -1    0.02    0.12
   6   4   1    0.03    0.11
   6  -4   1   -0.07    0.16
   6  -4   1    0.02    0.14
  -4   4  -1    0.07    0.13
   4  -4   1    0.10    0.14
  -4  -4  -1   -0.06    0.12
  -4   4  -1   -0.02    0.11
   4   4   1   -0.14    0.14
  -4  -4  -1   -0.02    0.12
   4   4   1   -0.05    0.11
   4  -4   1   -0.01    0.04
   4   4   1   -0.03    0.09
  -4  -4  -1    0.01    0.09
   4   4   1   -0.06    0.08
   2  -4   1   11.69    0.52
   2  -4   1   10.99    0.47
   2   4   1   10.23    0.45
   2  -4   1   11.35    0.43
   2   4   1   11.45    0.48
   2  -4   1   10.94    0.36
   2   4   1   11.10    0.42
   2   4   1   11.61    0.40
   2  -4   1   11.14    0.40
  -2  -4  -1   10.79    0.43
   2   4   1   10.77    0.45
   0   4  -1    2.36    0.20
   0  -4  -1    2.19    0.17
   0   4   1    1.86    0.17
   0  -4  -1    2.15    0.16
   0   4   1    2.24    0.17
   0   4  -1    2.20    0.10
   0  -4  -1    2.05    0.12
   0   4  -1    2.12    0.11
   0  -4  -1    2.12    0.11
   0   4  -1    2.21    0.12
   0   4  -1    2.00    0.15
   0  -4  -1    2.02    0.18
   0  -4  -1    2.01    0.13
   0   4  -1    2.06    0.17
   0  -4   1    2.33    0.15
   0   4   1    1.98    0.19
   2  -4  -1    0.12    0.10
  -2   4   1   -0.03    0.06
  -2  -4   1    0.02    0.06
   2  -4  -1    0.07    0.08
   2  -4  -1    0.02    0.09
   2   4  -1    0.07    0.07
  -2  -4   1    0.05    0.06
   2   4  -1   -0.02    0.09
  -2  -4   1   -0.01    0.05
  -2  -4   1   -0.01    0.07
  -2  -4   1    0.07    0.09
   2  -4  -1    0.03    0.05
  -4   4   1  140.59    4.15
   4  -4  -1  139.47    4.20
   4  -4  -1  140.27    4.20
  -4   4   1  120.40    4.14
   4   4  -1  137.51    4.14
  -4  -4   1  142.05    4.16
  -4  -4   1  135.74    4.09
   4   4  -1  138.13    4.09
  -4  -4   1  140.06    4.03
   4   4  -1  138.90    4.08
   6  -4  -1    0.80    0.17
   6  -4  -1    0.56    0.17
   6   4  -1    0.32    0.17
  -6   4   1    0.40    0.15
  -6  -4   1    0.50    0.18
  -6   4   1    0.32    0.10
   6   4  -1    0.40    0.12
  -6  -4   1    0.61    0.12
   6   4  -1    0.40    0.13
  -6  -4   1    0.39    0.14
   8  -4  -1   33.34    1.34
  -8  -4   1   37.64    1.34
   8   4  -1   36.82    1.31
  -8  -4   1   34.17    1.25
   8   4  -1   36.33    1.24
  -8  -4   1   36.80    1.21
  -8  -4   1   34.82    1.19
   8   4  -1   34.77    1.22
  -8   4   1   35.06    1.18
   8  -4  -1   35.53    1.34
  10  -4  -1    6.05    0.45
  10  -4  -1    4.79    0.42
 -10   4   1    6.33    0.46
 -10  -4   1    6.07    0.47
  10   4  -1    5.99    0.39
 -10  -4   1    6.57    0.38
 -10  -4   1    5.75    0.43
  10   4  -1    5.87    0.38
  10  -4  -1    5.40    0.45
 -10   4   1    6.20    0.35
  10  -4  -1    6.66    0.45
  12  -4  -1   -0.18    0.21
 -12  -4   1    0.04    0.20
  12  -4  -1   -0.16    0.20
 -12   4   1   -0.04    0.19
  12  -4  -1   -0.17    0.21
 -12  -4   1   -0.25    0.26
  12   4  -1    0.08    0.19
  12   4  -1   -0.17    0.23
 -12  -4   1   -0.04    0.17
  12  -4  -1    0.03    0.14
 -12  -4   1   -0.23    0.17
  12   4  -1    0.17    0.16
 -12  -4   1   -0.18    0.19
  12  -4  -1   -0.07    0.20
  14  -4  -1    1.81    0.33
  14  -4  -1    2.13    0.36
 -14  -4   1    1.95    0.38
 -14  -4   1    2.12    0.35
  14  -4  -1    1.80    0.35
  14   4  -1    2.33    0.31
  14  -4  -1    1.71    0.21
  14   4  -1    2.33    0.28
 -14  -4   1    2.47    0.30
 -14  -4   1    2.45    0.35
 -14  -4   1    2.09    0.33
  16  -4  -1    4.74    0.53
 -16  -4   1    4.69    0.52
 -16  -4   1    5.03    0.55
  16  -4  -1    3.87    0.49
 -16  -4   1    3.86    0.46
 -16  -4   1    3.86    0.48
  18  -4  -1    0.49    0.28
 -18  -4   1    0.41    0.32
 -18  -4   1    0.58    0.38
  18  -4  -1    0.26    0.29
 -18   4   1    0.54    0.36
 -18  -4   1    0.70    0.34
 -18  -4   1    0.33    0.32
 -20  -4   1    0.07    0.41
 -20  -4   1   -0.45    0.35
  20  -4  -1   -0.56    0.33
 -20   4   1   -0.33    0.37
 -20  -4   1   -0.06    0.32
 -20  -4   1   -0.24    0.36
 -22  -4   1    0.38    0.42
 -22  -4   1   -0.07    0.36
 -22   4   1   -0.29    0.38
  22  -4  -1    0.08    0.32
 -22  -4   1    0.20    0.37
 -24  -4   1   -0.71    0.45
 -24   4   1    0.70    0.45
 -24  -4   1   -0.08    0.42
 -24  -4   1    0.07    0.40
  24  -4  -1   -0.33    0.35
 -23   5  -1    0.08    0.40
 -21   5  -1    0.28    0.37
 -21  -5  -1   -0.04    0.33
  21  -5   1    0.54    0.36
 -21  -5  -1    0.71    0.41
  19  -5   1    0.07    0.31
 -19  -5  -1   -0.31    0.29
 -19  -5  -1    0.32    0.34
  19  -5   1    0.07    0.36
  17  -5   1    1.12    0.34
  17  -5   1    0.84    0.37
 -17  -5  -1    1.00    0.29
 -17  -5  -1    1.25    0.36
  15  -5   1    0.88    0.31
 -15  -5  -1    0.75    0.24
 -15  -5  -1    1.06    0.32
  15  -5   1    1.08    0.33
 -15  -5  -1    0.61    0.32
  13  -5   1    7.89    0.58
  13  -5   1    7.49    0.64
 -13   5  -1    7.22    0.57
 -13  -5  -1    7.92    0.59
  13   5   1    7.42    0.55
 -13  -5  -1    8.41    0.56
  13   5   1    7.25    0.45
 -13  -5  -1    8.41    0.47
  13  -5   1    7.56    0.62
  11  -5   1    1.04    0.27
 -11   5  -1    0.38    0.23
  11  -5   1    0.48    0.22
  11  -5   1    0.98    0.27
 -11   5  -1    0.72    0.26
 -11  -5  -1    0.67    0.25
  11   5   1    0.51    0.24
  11   5   1    0.40    0.17
  11   5   1    0.49    0.22
 -11  -5  -1    1.17    0.20
  11   5   1    0.78    0.18
  11  -5   1    1.05    0.26
 -11  -5  -1    0.61    0.22
  11  -5   1    0.79    0.21
  -9   5  -1    1.94    0.29
   9  -5   1    1.91    0.28
   9  -5   1    1.73    0.29
  -9  -5  -1    2.14    0.29
  -9   5  -1    2.61    0.30
   9   5   1    0.06    0.12
   9   5   1    2.16    0.25
  -9  -5  -1    1.94    0.20
   9   5   1    2.21    0.22
  -9  -5  -1    2.22    0.26
   9  -5   1    1.64    0.26
  -9  -5  -1    2.54    0.30
   9  -5   1    2.15    0.25
  -7   5  -1   40.72    1.50
   7  -5   1   39.95    1.43
   7  -5   1   38.83    1.52
  -7  -5  -1   41.91    1.44
   7   5   1   42.09    1.42
  -7   5  -1   41.86    1.46
  -7  -5  -1   37.93    1.26
   7   5   1   42.13    1.35
  -7  -5  -1   40.53    1.40
   7  -5   1   40.47    1.23
   7   5   1   39.16    1.39
   7   5   1   40.60    1.31
  -5   5  -1    8.04    0.51
   5  -5   1    8.65    0.53
  -5   5  -1    8.99    0.48
   5   5   1    9.42    0.48
  -5  -5  -1    9.00    0.47
  -5  -5  -1    8.71    0.49
   5   5   1    9.26    0.43
   5  -5   1    9.48    0.32
  -5  -5  -1   10.39    0.47
   5   5   1    9.57    0.47
   5   5   1    9.19    0.40
   3  -5   1    0.02    0.06
  -3   5  -1    0.07    0.15
   3   5   1    0.08    0.07
   3  -5   1    0.21    0.14
   3  -5   1    0.06    0.13
   3   5   1    0.17    0.14
   3   5   1    0.17    0.13
   3  -5   1    0.07    0.10
   3   5   1    0.10    0.11
   3  -5   1    0.06    0.05
   3   5   1    0.24    0.09
   1   5   1   66.23    2.10
  -1  -5  -1   69.00    2.07
  -1   5  -1   67.46    2.17
   1   5   1   65.32    2.11
   1  -5   1   67.01    2.07
  -1   5  -1   69.34    2.10
  -1  -5  -1   66.87    2.14
   1   5   1   65.60    2.05
  -1   5  -1   69.20    2.11
   1   5   1   68.56    2.15
  -1  -5  -1   69.86    2.01
   1  -5   1   66.75    2.01
   1   5   1   66.55    2.01
  -1  -5   1    8.56    0.41
  -1   5   1    9.04    0.45
   1  -5  -1    9.56    0.44
  -1  -5   1    8.46    0.37
   1   5  -1    8.25    0.38
   1  -5  -1    8.93    0.33
   1   5  -1    8.42    0.43
   1  -5  -1    8.71    0.41
  -1   5   1    8.28    0.41
   1  -5  -1    8.49    0.38
   1   5  -1    8.86    0.31
  -1  -5   1    8.90    0.30
   1  -5  -1    8.27    0.30
   1   5  -1    8.21    0.30
  -3  -5   1  156.52    4.71
   3  -5  -1  156.42    4.78
  -3  -5   1  159.55    4.73
   3   5  -1  159.08    4.70
   3  -5  -1  165.21    4.83
   3   5  -1  154.46    4.76
   3  -5  -1  154.41    4.76
   3   5  -1  155.32    4.76
  -3  -5   1  160.38    4.63
  -3   5   1  163.24    4.78
  -5   5   1    0.02    0.15
   5  -5  -1    0.03    0.13
   5  -5  -1    0.22    0.16
  -5  -5   1    0.12    0.15
  -5   5   1    0.02    0.15
   5   5  -1    0.22    0.17
   5   5  -1    0.16    0.12
  -5  -5   1    0.22    0.14
   5   5  -1    0.19    0.13
   5   5  -1    0.17    0.13
  -5  -5   1    0.01    0.10
  -5   5   1    0.10    0.07
   7  -5  -1   45.50    1.58
   7  -5  -1   43.55    1.59
  -7   5   1   44.24    1.55
  -7  -5   1   45.97    1.56
   7   5  -1   36.94    1.51
  -7  -5   1   43.09    1.47
   7   5  -1   42.68    1.38
  -7   5   1   43.17    1.39
   7   5  -1   44.68    1.45
  -7  -5   1   42.33    1.39
   7   5  -1   43.24    1.44
   9  -5  -1    1.18    0.26
  -9   5   1    1.39    0.26
  -9  -5   1    1.03    0.26
   9  -5  -1    1.29    0.26
   9   5  -1    1.39    0.23
   9   5  -1    1.37    0.21
  -9  -5   1    1.79    0.25
   9   5  -1    1.58    0.21
  -9  -5   1    1.41    0.23
  -9   5   1    1.45    0.20
 -11   5   1   16.93    0.86
  11  -5  -1   18.49    0.88
  11  -5  -1   16.88    0.88
  11   5  -1   15.21    0.81
  11   5  -1   18.32    0.78
  11   5  -1   17.47    0.83
 -11   5   1   16.65    0.85
 -11  -5   1   20.39    0.90
  11  -5  -1   16.27    0.65
 -11  -5   1   17.15    0.72
  11   5  -1   17.05    0.73
 -11   5   1   17.34    0.71
  11  -5  -1   16.91    0.88
  11  -5  -1   18.26    0.85
  13  -5  -1    5.39    0.50
  13  -5  -1    5.61    0.52
  13   5  -1    5.59    0.43
 -13  -5   1    5.14    0.38
  13   5  -1    5.97    0.41
 -13  -5   1    5.72    0.48
  13   5  -1    5.20    0.47
 -13  -5   1    5.20    0.49
  13  -5  -1    5.51    0.52
 -15  -5   1    7.97    0.63
  15  -5  -1    6.50    0.58
  15  -5  -1    7.49    0.62
 -15  -5   1    7.54    0.60
 -15  -5   1    7.05    0.48
 -15  -5   1    6.32    0.56
  15  -5  -1    7.72    0.63
 -17  -5   1    0.50    0.34
  17  -5  -1    1.18    0.33
  17  -5  -1    0.49    0.36
  17  -5  -1    0.56    0.30
 -17  -5   1    0.78    0.35
 -17  -5   1    0.91    0.34
  19  -5  -1    2.54    0.48
 -19  -5   1    2.22    0.49
  19  -5  -1    1.97    0.43
 -19  -5   1    2.37    0.45
 -19  -5   1    2.19    0.46
 -21  -5   1   -0.13    0.38
  21  -5  -1   -0.07    0.34
 -21   5   1   -0.14    0.39
 -21  -5   1    0.19    0.36
  21  -5  -1   -0.22    0.33
 -23   5   1   -0.38    0.45
 -23  -5   1   -0.21    0.38
 -23  -5   1   -0.51    0.40
  23  -5  -1    0.24    0.33
 -22   6  -1   -0.37    0.45
  22  -6   1    0.08    0.35
 -22  -6  -1   -0.07    0.39
  20  -6   1    0.46    0.36
 -20  -6  -1    0.45    0.32
 -20  -6  -1    0.47    0.38
  20  -6   1    0.45    0.38
  18  -6   1    1.70    0.41
 -18  -6  -1    1.38    0.31
 -18  -6  -1    1.16    0.39
  18  -6   1    1.32    0.41
  16  -6   1    0.32    0.33
 -16  -6  -1   -0.06    0.24
  16  -6   1    0.20    0.27
 -14  -6  -1   11.52    0.73
  14  -6   1   10.02    0.77
  14  -6   1   10.71    0.71
 -14  -6  -1   11.50    0.61
 -14  -6  -1   11.11    0.71
  14  -6   1   11.89    0.82
  12  -6   1    0.05    0.23
  12  -6   1    0.17    0.22
  12  -6   1    0.10    0.25
 -12  -6  -1    0.31    0.24
 -12   6  -1    0.24    0.24
  12   6   1    0.44    0.27
 -12  -6  -1    0.47    0.20
  12   6   1    0.19    0.16
 -12  -6  -1    0.43    0.26
  10  -6   1    0.38    0.23
 -10   6  -1   -0.08    0.22
  10  -6   1    0.09    0.21
  10  -6   1    0.26    0.19
  10   6   1    0.27    0.22
 -10   6  -1    0.07    0.20
 -10  -6  -1   -0.03    0.23
  10   6   1    0.16    0.16
  10   6   1   -0.12    0.21
  10   6   1    0.46    0.16
 -10  -6  -1    0.30    0.15
 -10  -6  -1    0.06    0.17
 -10  -6  -1    0.04    0.20
  10  -6   1    0.17    0.21
  10  -6   1    0.17    0.19
   8  -6   1    0.32    0.20
   8  -6   1    0.17    0.20
  -8  -6  -1    0.12    0.19
   8   6   1    0.24    0.18
  -8   6  -1    0.37    0.19
  -8  -6  -1    0.29    0.20
   8   6   1    0.18    0.15
  -8  -6  -1    0.22    0.15
   8   6   1    0.18    0.13
   8   6   1    0.22    0.11
  -6   6  -1   22.03    0.96
   6   6   1   23.01    0.91
  -6  -6  -1   22.60    0.92
  -6   6  -1   22.43    0.93
   6  -6   1   21.95    1.00
   6   6   1   22.48    0.84
   6  -6   1   22.47    0.70
  -6  -6  -1   21.61    0.88
   6   6   1   23.56    0.90
   6   6   1   22.12    0.80
  -4   6  -1   16.62    0.77
   4  -6   1   17.02    0.79
   4   6   1   17.78    0.71
   4  -6   1   17.53    0.75
   4   6   1   16.34    0.65
  -4  -6  -1   16.38    0.68
   4  -6   1   16.75    0.51
   4  -6   1   16.09    0.67
   4   6   1   17.17    0.62
   4   6   1   16.81    0.71
   4  -6   1   15.80    0.53
   2  -6   1   47.18    1.59
   2   6   1   49.44    1.56
   2   6   1   48.46    1.52
   2   6   1   44.89    1.53
  -2  -6  -1   46.49    1.56
   2  -6   1   46.63    1.51
   2   6   1   47.04    1.57
   2   6   1   46.51    1.46
  -2   6  -1   46.75    1.52
   2   6   1   45.19    1.41
   2  -6   1   44.53    1.41
   0   6  -1    4.26    0.33
   0   6   1    4.26    0.30
   0   6  -1    4.46    0.30
   0  -6  -1    4.83    0.21
   0   6  -1    4.75    0.28
   0  -6  -1    4.46    0.31
   0   6   1    5.05    0.34
   0  -6   1    4.63    0.27
   0  -6  -1    4.59    0.26
   0   6   1    4.55    0.29
   0   6  -1    4.11    0.21
   2  -6  -1   21.30    0.83
   2   6  -1   21.28    0.84
   2  -6  -1   21.64    0.76
   2   6  -1   21.29    0.70
  -2  -6   1   21.63    0.68
   2  -6  -1   20.59    0.70
  -2  -6   1   19.51    0.77
   2   6  -1   21.77    0.80
   2  -6  -1   21.29    0.85
  -2   6   1   21.47    0.86
  -2  -6   1   21.20    0.81
   2  -6  -1   20.75    0.73
   4   6  -1   45.82    1.56
   4  -6  -1   48.75    1.65
  -4  -6   1   48.03    1.58
   4  -6  -1   47.26    1.69
   4  -6  -1   46.39    1.63
  -4  -6   1   47.90    1.48
  -4   6   1   49.11    1.64
  -6   6   1    1.05    0.22
   6  -6  -1    0.82    0.23
  -6   6   1    1.02    0.23
  -6  -6   1    0.56    0.20
   6  -6  -1    0.94    0.23
  -6  -6   1    1.15    0.20
   6   6  -1    0.79    0.17
   6   6  -1    0.69    0.16
  -6  -6   1    0.70    0.14
  -6   6   1    0.65    0.10
   6  -6  -1    0.91    0.21
   8  -6  -1  115.72    1.70
   8  -6  -1  112.84    1.77
  -8  -6   1  120.31    1.66
  -8   6   1  117.16    1.62
  -8  -6   1  115.30    1.43
   8   6  -1  113.44    1.06
  -8   6   1  110.48    1.11
   8   6  -1  113.47    1.31
   8   6  -1  113.60    1.31
  10  -6  -1    0.51    0.22
  10  -6  -1    0.73    0.23
  10   6  -1    0.03    0.25
 -10   6   1    0.80    0.23
 -10  -6   1    0.19    0.22
  10   6  -1    0.27    0.16
  10   6  -1    0.49    0.23
  10   6  -1    0.57    0.17
 -10  -6   1    0.62    0.18
 -10  -6   1    0.70    0.21
 -10   6   1    0.36    0.16
 -12  -6   1    0.76    0.28
 -12   6   1    0.24    0.23
  12  -6  -1    0.93    0.28
  12   6  -1    0.36    0.26
  12   6  -1    0.29    0.18
 -12  -6   1    0.70    0.20
  12  -6  -1    0.54    0.26
  12  -6  -1    0.59    0.24
  14  -6  -1    1.10    0.31
 -14  -6   1    0.96    0.30
 -14  -6   1    0.96    0.25
 -14  -6   1    0.98    0.33
  14  -6  -1    0.79    0.28
  14  -6  -1    0.50    0.30
 -16  -6   1    6.09    0.60
  16  -6  -1    6.76    0.65
  16  -6  -1    6.77    0.62
 -16  -6   1    6.83    0.61
  16  -6  -1    6.93    0.64
 -18  -6   1    1.19    0.37
  18  -6  -1    0.93    0.36
  18  -6  -1    0.98    0.32
  18  -6  -1    0.20    0.29
 -18  -6   1    0.62    0.34
 -18  -6   1    0.60    0.31
  20  -6  -1    0.36    0.33
 -20  -6   1    0.25    0.35
  20  -6  -1   -0.22    0.32
 -20  -6   1   -0.06    0.31
 -20  -6   1   -0.06    0.35
 -22  -6   1    0.47    0.41
 -22   6   1    0.38    0.46
  22  -6  -1    0.39    0.34
 -22  -6   1    0.07    0.36
  22  -6  -1    0.39    0.38
  21  -7   1    0.48    0.38
 -21  -7  -1   -0.53    0.34
 -21  -7  -1    0.07    0.40
  21  -7   1   -0.24    0.37
  19  -7   1    0.45    0.37
 -19  -7  -1   -0.16    0.28
 -19  -7  -1   -0.26    0.36
  19  -7   1   -0.08    0.31
  17  -7   1    4.08    0.54
 -17  -7  -1    4.13    0.42
 -15  -7  -1    0.70    0.31
 -15  -7  -1    1.00    0.27
  15  -7   1    0.83    0.34
  15  -7   1    0.56    0.30
  13  -7   1    5.48    0.52
  13  -7   1    4.33    0.54
 -13  -7  -1    5.32    0.54
  13  -7   1    4.90    0.55
 -13  -7  -1    5.02    0.40
 -13  -7  -1    4.86    0.52
  11  -7   1   -0.06    0.21
 -11  -7  -1   -0.08    0.24
  11  -7   1   -0.05    0.22
  11  -7   1   -0.21    0.23
  11  -7   1    0.13    0.23
 -11   7  -1    0.04    0.24
 -11  -7  -1   -0.08    0.23
  11   7   1   -0.30    0.30
 -11  -7  -1    0.23    0.16
 -11  -7  -1   -0.04    0.21
  11   7   1    0.10    0.14
   9  -7   1   21.93    0.94
   9   7   1   18.94    0.90
   9  -7   1   19.22    1.01
  -9   7  -1   19.60    0.92
   9   7   1   18.64    0.88
  -9  -7  -1   20.02    0.93
  -9  -7  -1   20.94    0.95
   9   7   1   20.45    0.81
  -9  -7  -1   20.21    0.78
  -9  -7  -1   21.14    0.90
   9   7   1   19.67    0.76
   9   7   1   18.56    0.85
  -7   7  -1    0.07    0.18
   7   7   1    0.46    0.19
   7  -7   1    0.62    0.22
  -7   7  -1    0.19    0.18
  -7  -7  -1   -0.15    0.19
   7  -7   1    0.29    0.16
   7  -7   1    0.24    0.18
  -7  -7  -1   -0.03    0.18
   7   7   1    0.35    0.19
   7   7   1    0.27    0.15
  -7  -7  -1    0.61    0.19
   7   7   1    0.36    0.13
  -5   7  -1   24.07    1.00
   5  -7   1   20.23    0.98
   5   7   1   22.50    0.90
   5  -7   1   21.45    0.95
   5   7   1   22.43    0.85
  -5  -7  -1   22.84    0.89
   5  -7   1   21.65    0.87
   5   7   1   21.36    0.90
   5   7   1   23.12    0.81
   3  -7   1   40.46    1.45
   3   7   1   41.75    1.40
   3   7   1   42.70    1.36
   3   7   1   39.74    1.38
   3   7   1   42.81    1.44
   3   7   1   37.86    1.29
   3  -7   1   42.33    1.37
  -3   7  -1   40.92    1.37
   3   7   1   38.66    1.24
   3  -7   1   37.48    1.24
   1   7   1   10.13    0.46
  -1  -7  -1   11.03    0.41
  -1   7  -1   10.65    0.53
   1   7   1    9.10    0.47
  -1   7  -1   10.40    0.46
  -1   7  -1   10.07    0.48
   1  -7   1   10.31    0.45
   1   7   1   10.62    0.52
  -1  -7  -1    7.79    0.31
  -1   7  -1    7.20    0.30
   1   7  -1    8.50    0.48
   1  -7  -1    8.03    0.45
  -1   7   1    8.11    0.45
   1  -7  -1    7.57    0.36
   1   7  -1    7.04    0.32
  -1  -7   1    7.68    0.29
   1   7  -1    8.68    0.44
  -1  -7   1    7.65    0.44
   1  -7  -1    7.86    0.45
  -1   7   1    8.33    0.48
   1  -7  -1    7.70    0.37
   1  -7  -1    7.69    0.30
  -1  -7   1    7.05    0.39
   3  -7  -1   25.34    0.97
  -3  -7   1   23.62    0.91
  -3  -7   1   24.78    0.90
   3   7  -1   24.40    0.90
   3  -7  -1   24.92    1.02
   3   7  -1   24.60    0.95
   3  -7  -1   24.15    0.95
   3  -7  -1   24.89    0.85
   3   7  -1   24.82    0.80
  -3  -7   1   24.61    0.78
  -3   7   1   21.33    0.76
  -3  -7   1   21.93    0.76
  -5   7   1   25.24    1.09
   5  -7  -1   28.72    1.19
   5  -7  -1   27.89    1.16
   5  -7  -1   29.02    1.12
  -5  -7   1   27.63    0.94
   5   7  -1   27.91    1.03
  -5  -7   1   30.09    1.06
   7  -7  -1   11.97    0.72
   7   7  -1   13.15    0.66
   7  -7  -1   13.74    0.73
  -7  -7   1   12.46    0.69
  -7   7   1   12.01    0.66
  -7  -7   1   11.26    0.59
   7   7  -1   12.40    0.52
   7   7  -1   13.49    0.60
  -7   7   1   12.04    0.66
  -9  -7   1    3.69    0.39
   9   7  -1    2.94    0.38
  -9   7   1    3.26    0.36
   9   7  -1    3.23    0.35
   9   7  -1    2.66    0.28
  -9  -7   1    3.61    0.28
  -9  -7   1    3.35    0.33
   9   7  -1    3.54    0.31
   9  -7  -1    3.32    0.39
  11  -7  -1    0.05    0.23
 -11  -7   1   -0.09    0.22
  11  -7  -1    0.05    0.20
  11   7  -1    0.04    0.22
 -11  -7   1   -0.08    0.20
 -11  -7   1   -0.02    0.17
 -11  -7   1   -0.03    0.20
  13  -7  -1    0.22    0.26
 -13  -7   1    0.16    0.20
  13  -7  -1    0.06    0.25
  13  -7  -1    0.05    0.26
 -13  -7   1   -0.47    0.32
  15  -7  -1   11.99    0.81
  15  -7  -1   11.57    0.84
 -15  -7   1   12.30    0.82
 -15  -7   1   13.34    0.67
 -15  -7   1   10.24    0.74
  15  -7  -1   10.62    0.80
  17  -7  -1   -0.07    0.29
 -17  -7   1   -0.77    0.42
 -17  -7   1   -0.11    0.31
  17  -7  -1   -0.12    0.30
  17  -7  -1    0.20    0.30
  19  -7  -1   -0.43    0.36
  19  -7  -1    0.12    0.30
  19  -7  -1   -0.07    0.30
 -19  -7   1    0.42    0.36
 -19  -7   1   -0.06    0.32
 -19  -7   1   -0.12    0.31
  21  -7  -1    0.08    0.33
 -21  -7   1    0.26    0.39
  21  -7  -1    0.23    0.36
 -21  -7   1   -0.06    0.36
  20  -8   1    0.32    0.37
 -20  -8  -1   -0.34    0.33
 -20  -8  -1    0.21    0.36
  20  -8   1    0.40    0.34
 -18  -8  -1    0.08    0.28
  18  -8   1    0.23    0.36
  18  -8   1   -0.08    0.33
 -16  -8  -1   -0.10    0.26
  16  -8   1    0.33    0.30
  16  -8   1    0.07    0.33
  16  -8   1    0.07    0.35
  14  -8   1    0.88    0.30
  14  -8   1   -0.13    0.31
 -14  -8  -1    1.02    0.26
 -14  -8  -1    0.15    0.32
  12  -8   1   -0.19    0.27
  12  -8   1    0.12    0.26
 -12  -8  -1    0.28    0.26
 -12  -8  -1    0.13    0.19
 -12  -8  -1   -0.14    0.26
 -12  -8  -1   -0.77    0.37
  10  -8   1    4.41    0.51
 -10   8  -1    4.02    0.43
 -10  -8  -1    5.69    0.49
 -10  -8  -1    4.66    0.34
 -10  -8  -1    4.59    0.43
 -10  -8  -1    4.51    0.44
   8  -8   1    0.10    0.22
   8   8   1    0.10    0.21
   8   8   1   -0.18    0.28
  -8   8  -1    0.18    0.20
   8  -8   1   -0.14    0.20
  -8  -8  -1   -0.08    0.21
   8   8   1    0.23    0.16
  -8  -8  -1    0.13    0.18
   8  -8   1   -0.13    0.23
  -6   8  -1    0.91    0.25
   6  -8   1    0.64    0.23
   6  -8   1    0.44    0.20
   6   8   1    0.06    0.09
  -6  -8  -1    0.89    0.24
   6  -8   1    0.54    0.16
  -6  -8  -1    0.67    0.19
   6   8   1    0.68    0.21
   6  -8   1    0.85    0.23
   6   8   1    0.60    0.17
  -6  -8  -1    0.70    0.19
  -6   8  -1    0.60    0.18
  -4   8  -1    4.28    0.39
   4  -8   1    3.36    0.38
   4  -8   1    3.78    0.36
   4  -8   1    4.01    0.38
   4   8   1    3.91    0.33
   4   8   1    4.29    0.31
  -4  -8  -1    3.92    0.33
   4   8   1    3.98    0.35
  -4  -8  -1    3.70    0.32
  -4   8  -1    4.06    0.31
   4  -8   1    3.41    0.31
   2   8   1    8.98    0.45
   2  -8   1    9.17    0.53
  -2   8  -1   10.21    0.46
   2  -8   1    9.34    0.46
   2   8   1    9.66    0.53
   2  -8   1    8.21    0.52
   2   8   1    9.06    0.49
   0  -8  -1    0.41    0.12
   0  -8  -1    0.37    0.14
   0  -8   1    0.29    0.13
   0   8   1    0.41    0.18
   0   8  -1    0.38    0.16
   0   8  -1    0.39    0.19
   0  -8   1    0.42    0.17
   0   8   1    0.42    0.17
   2   8  -1    1.76    0.25
   2  -8  -1    1.68    0.27
   2   8  -1    1.85    0.23
  -2   8   1    2.03    0.28
   2  -8  -1    1.58    0.24
   2   8  -1    1.23    0.23
  -2  -8   1    1.44    0.14
  -2  -8   1    1.39    0.21
   2  -8  -1    1.48    0.17
  -2  -8   1    1.71    0.24
   2  -8  -1    1.76    0.20
  -4  -8   1   94.56    2.89
   4   8  -1   94.35    2.88
   4  -8  -1   93.10    3.04
   4   8  -1   92.00    2.94
   4   8  -1   90.83    2.93
   4  -8  -1   89.80    2.95
   4   8  -1   92.63    2.76
   4  -8  -1   90.48    2.80
  -4  -8   1   86.92    2.74
  -4   8   1   90.96    2.96
  -6   8   1    5.63    0.41
   6  -8  -1    4.72    0.43
   6  -8  -1    5.31    0.44
   6   8  -1    5.96    0.42
   6  -8  -1    4.97    0.39
   6   8  -1    6.01    0.28
  -6  -8   1    5.12    0.26
  -6  -8   1    5.81    0.38
  -6  -8   1    5.23    0.35
   6   8  -1    5.26    0.34
  -8   8   1    7.07    0.50
   8  -8  -1    7.50    0.53
   8   8  -1    8.86    0.52
   8  -8  -1    7.61    0.55
   8  -8  -1    7.66    0.51
  -8  -8   1    7.82    0.47
   8   8  -1    8.03    0.42
   8  -8  -1    7.21    0.48
 -10  -8   1    3.45    0.42
  10  -8  -1    2.65    0.40
 -10  -8   1    2.62    0.34
 -10  -8   1    2.73    0.27
 -10  -8   1    2.55    0.34
 -12  -8   1    6.52    0.56
  12  -8  -1    6.05    0.60
 -12  -8   1    5.65    0.50
 -12  -8   1    6.24    0.42
 -12  -8   1    5.34    0.50
  12  -8  -1    6.17    0.58
  14  -8  -1    1.98    0.42
  14  -8  -1    2.88    0.45
 -14  -8   1    2.58    0.33
  14  -8  -1    3.26    0.45
 -14  -8   1    2.52    0.47
  16  -8  -1    5.40    0.60
  16  -8  -1    5.25    0.62
 -16  -8   1    5.90    0.58
 -16  -8   1    4.45    0.45
  16  -8  -1    6.12    0.63
 -16  -8   1    5.37    0.60
  18  -8  -1    1.09    0.39
  18  -8  -1    2.01    0.45
 -18  -8   1    1.97    0.43
  18  -8  -1    1.35    0.41
 -18  -8   1    1.54    0.44
  20  -8  -1    0.60    0.39
  20  -8  -1    0.31    0.35
 -20  -8   1    0.39    0.35
  20  -8  -1   -0.38    0.36
 -20  -8   1    0.82    0.42
  22  -8  -1    0.24    0.41
  22  -8  -1   -0.41    0.41
  19  -9   1   -0.08    0.38
 -19  -9  -1    0.12    0.31
  17  -9   1   -0.15    0.38
 -17  -9  -1   -0.40    0.28
  15  -9   1    0.28    0.32
  15  -9   1   -0.28    0.33
 -15  -9  -1   -0.11    0.31
 -15  -9  -1   -0.23    0.25
  13  -9   1    0.05    0.29
  13  -9   1    0.57    0.32
 -13  -9  -1    1.07    0.25
 -13  -9  -1    0.14    0.28
 -13  -9  -1    0.36    0.30
  11  -9   1    0.06    0.30
  11  -9   1   -0.39    0.35
 -11  -9  -1   -0.44    0.29
 -11  -9  -1    0.10    0.19
 -11  -9  -1   -0.33    0.30
 -11  -9  -1   -0.09    0.29
  -9  -9  -1    1.08    0.26
  -9  -9  -1    1.36    0.22
   9  -9   1    1.15    0.31
  -9  -9  -1    0.93    0.29
   9  -9   1    0.61    0.26
   7   9   1    0.19    0.22
   7  -9   1    0.18    0.20
  -7  -9  -1    0.35    0.20
   7   9   1    0.17    0.17
  -7  -9  -1    0.13    0.18
   7  -9   1    0.21    0.24
   5  -9   1    4.69    0.47
   5  -9   1    3.90    0.40
   5   9   1    4.20    0.38
   5  -9   1    3.70    0.39
   5   9   1    4.89    0.38
   5   9   1    4.07    0.34
  -5  -9  -1    3.83    0.36
   5   9   1    4.85    0.41
  -5  -9  -1    4.87    0.39
   3   9   1   10.16    0.53
   3  -9   1   13.13    0.68
   3   9   1    9.19    0.56
   3   9   1   10.91    0.61
  -3  -9  -1   10.97    0.59
  -3   9  -1   10.79    0.52
   3   9   1   10.93    0.60
   3  -9   1   10.58    0.63
  -1  -9  -1   49.10    1.63
  -1   9  -1   46.51    1.70
   1   9   1   51.11    1.77
  -1  -9  -1   48.37    1.72
   1  -9   1   48.21    1.78
  -1   9  -1   49.95    1.78
   1   9   1   50.63    1.73
   1  -9  -1    8.69    0.42
  -1   9   1    9.35    0.58
  -1  -9   1   10.05    0.55
   1  -9  -1   10.09    0.55
   1   9  -1    8.48    0.51
   1   9  -1    9.29    0.56
  -1   9   1    9.32    0.55
   1  -9  -1   10.40    0.57
   3  -9  -1    3.98    0.40
   3   9  -1    3.28    0.34
   3  -9  -1    3.18    0.32
   3   9  -1    3.13    0.32
  -3  -9   1    3.40    0.31
   3   9  -1    3.59    0.31
  -3  -9   1    3.65    0.32
   3  -9  -1    3.99    0.34
   5   9  -1    0.49    0.21
   5  -9  -1    0.13    0.19
  -5   9   1    0.18    0.18
   5  -9  -1   -0.11    0.17
   5  -9  -1   -0.14    0.19
   5   9  -1    0.36    0.17
   5   9  -1    0.03    0.17
  -5  -9   1    0.05    0.11
  -5  -9   1    0.03    0.17
  -5  -9   1   -0.03    0.18
   7  -9  -1    0.05    0.20
   7   9  -1    0.07    0.21
   7  -9  -1   -0.05    0.22
   7   9  -1   -0.14    0.18
   7  -9  -1    0.12    0.19
   7  -9  -1   -0.04    0.19
  -7  -9   1   -0.03    0.17
  -7   9   1    0.12    0.20
  -7  -9   1   -0.07    0.18
  -7  -9   1    0.11    0.17
   9  -9  -1    4.21    0.49
  -9  -9   1    4.62    0.42
   9  -9  -1    5.16    0.48
  -9  -9   1    4.57    0.33
  -9  -9   1    4.32    0.42
   9  -9  -1    4.96    0.45
 -11  -9   1    2.11    0.34
  11  -9  -1    1.82    0.38
 -11  -9   1    1.74    0.32
 -11  -9   1    1.64    0.25
  11  -9  -1    1.65    0.32
 -11  -9   1    1.77    0.37
  13  -9  -1    0.59    0.32
 -13  -9   1    0.59    0.25
 -13  -9   1    0.60    0.30
 -13  -9   1    0.68    0.34
 -15  -9   1    6.28    0.63
 -15  -9   1    5.94    0.47
  15  -9  -1    5.89    0.62
  15  -9  -1    5.95    0.64
  17  -9  -1    0.71    0.37
 -17  -9   1    0.24    0.36
 -17  -9   1    0.66    0.37
  17  -9  -1    0.19    0.32
  17  -9  -1    0.15    0.36
  19  -9  -1   -0.15    0.34
 -19  -9   1   -0.25    0.37
 -19  -9   1    0.52    0.37
  19  -9  -1    0.31    0.37
  19  -9  -1    0.67    0.37
  21  -9  -1    0.08    0.36
  21  -9  -1    0.07    0.34
  21  -9  -1   -0.08    0.39
  18 -10   1    0.32    0.38
 -18 -10  -1    0.20    0.30
  16 -10   1    0.08    0.35
 -16 -10  -1    0.11    0.27
 -16 -10  -1   -0.06    0.34
  14 -10   1    0.14    0.33
 -14 -10  -1   -0.15    0.29
 -14 -10  -1   -0.22    0.23
 -14 -10  -1   -0.28    0.31
  14 -10   1    0.07    0.30
  12 -10   1    0.43    0.30
  12 -10   1    1.09    0.36
 -12 -10  -1    0.68    0.23
 -12 -10  -1    0.46    0.29
 -12 -10  -1    0.96    0.36
  12 -10   1    0.74    0.32
  10 -10   1    3.38    0.44
 -10 -10  -1    3.96    0.47
  10 -10   1    3.18    0.49
 -10 -10  -1    3.88    0.34
 -10 -10  -1    3.36    0.42
  -8 -10  -1    6.39    0.53
   8 -10   1    6.64    0.57
  -8 -10  -1    5.28    0.47
  -8 -10  -1    7.22    0.41
   8 -10   1    6.03    0.61
   6 -10   1    7.18    0.64
   6 -10   1    9.55    0.64
   6  10   1    7.68    0.54
   6 -10   1    7.49    0.58
  -6 -10  -1    8.77    0.55
  -6 -10  -1    8.11    0.54
   4 -10   1    0.97    0.26
   4 -10   1   -0.06    0.09
   4  10   1    0.67    0.22
  -4 -10  -1    0.64    0.22
   4 -10   1    0.55    0.25
   4  10   1    0.54    0.23
  -4 -10  -1    0.71    0.21
   4 -10   1    0.92    0.28
   2 -10   1    1.10    0.26
   2  10   1    1.53    0.27
   2  10   1    1.71    0.27
  -2 -10  -1    1.14    0.24
   2 -10   1    2.02    0.31
   2  10   1    1.58    0.29
   0 -10  -1   28.90    1.13
   0  10   1   27.74    1.16
   0 -10   1   24.58    1.04
   0  10   1   30.05    1.16
   2 -10  -1    0.47    0.24
   2 -10  -1    0.66    0.23
   2  10  -1    0.74    0.22
  -2 -10   1    0.91    0.20
   2 -10  -1    0.97    0.24
  -2 -10   1    0.76    0.21
  -2 -10   1    0.57    0.23
  -2  10   1   -0.04    0.28
   4 -10  -1    0.14    0.22
  -4  10   1   -0.04    0.21
   4  10  -1    0.42    0.20
   4 -10  -1   -0.04    0.19
  -4 -10   1   -0.06    0.17
   4 -10  -1   -0.11    0.18
  -4 -10   1   -0.03    0.16
  -4 -10   1   -0.06    0.19
   6 -10  -1    0.63    0.24
   6 -10  -1    0.68    0.25
   6 -10  -1    0.49    0.26
  -6 -10   1    0.94    0.24
   6 -10  -1    0.99    0.28
   8 -10  -1    0.66    0.25
  -8 -10   1    1.08    0.27
   8 -10  -1    1.19    0.29
   8 -10  -1    0.92    0.30
  -8 -10   1    0.96    0.26
   8 -10  -1    1.52    0.35
  10 -10  -1   -0.19    0.30
 -10 -10   1    0.39    0.20
 -10 -10   1   -0.04    0.28
 -10 -10   1    0.69    0.25
  10 -10  -1    0.20    0.28
  10 -10  -1   -0.18    0.26
  12 -10  -1    0.28    0.28
  12 -10  -1    0.69    0.30
  12 -10  -1    0.53    0.36
 -12 -10   1    0.29    0.29
 -12 -10   1    0.03    0.23
  14 -10  -1   -0.21    0.34
  14 -10  -1   -0.37    0.32
 -14 -10   1   -0.06    0.34
 -14 -10   1   -0.03    0.25
  16 -10  -1    0.65    0.35
  16 -10  -1    0.43    0.37
 -16 -10   1    1.27    0.42
 -16 -10   1    0.46    0.29
  18 -10  -1   -0.14    0.36
  18 -10  -1   -0.16    0.38
 -18 -10   1    0.25    0.39
 -18 -10   1    0.46    0.40
 -20 -10   1    2.42    0.52
  20 -10  -1    1.75    0.53
  20 -10  -1    3.10    0.52
  17 -11   1    2.37    0.54
 -17 -11  -1    2.48    0.41
 -17 -11  -1    2.53    0.49
  17 -11   1    2.30    0.50
 -15 -11  -1    0.31    0.27
 -15 -11  -1    0.53    0.34
  15 -11   1   -0.07    0.34
  13 -11   1   -0.07    0.33
 -13 -11  -1   -0.10    0.31
 -13 -11  -1   -0.24    0.24
 -13 -11  -1    0.16    0.32
  13 -11   1   -0.33    0.37
  11 -11   1    0.84    0.38
 -11 -11  -1    1.53    0.26
 -11 -11  -1    1.67    0.35
 -11 -11  -1    1.07    0.35
  11 -11   1    1.17    0.35
   9 -11   1    5.96    0.60
  -9 -11  -1    7.42    0.61
  -9 -11  -1    6.93    0.57
  -9 -11  -1    7.19    0.45
   9 -11   1    8.53    0.73
   7 -11   1    0.73    0.30
  -7 -11  -1    0.89    0.32
   7 -11   1    1.10    0.34
  -7 -11  -1    0.64    0.25
   7 -11   1    0.79    0.30
   5 -11   1    8.15    0.62
   5 -11   1    8.13    0.68
   5 -11   1    8.04    0.61
  -5 -11  -1    8.66    0.57
  -5 -11  -1    7.65    0.55
   3 -11   1    0.09    0.22
  -3 -11  -1    0.29    0.20
   3 -11   1    0.05    0.24
  -3 -11  -1   -0.04    0.19
  -1 -11  -1   13.72    0.71
   1 -11   1   13.43    0.66
   1 -11   1   12.97    0.78
  -1 -11   1    0.03    0.18
  -1 -11   1    0.06    0.19
   1 -11  -1    0.21    0.20
   3 -11  -1    5.35    0.47
   3 -11  -1    7.24    0.50
  -3 -11   1    5.25    0.41
   3 -11  -1    4.61    0.50
  -3 -11   1    5.85    0.46
   5 -11  -1    2.28    0.35
   5 -11  -1    1.77    0.31
  -5 -11   1    1.82    0.30
   5 -11  -1    2.69    0.41
   7 -11  -1   42.89    1.75
   7 -11  -1   42.29    1.79
   7 -11  -1   42.29    1.67
  -7 -11   1   40.13    1.59
   7 -11  -1   40.49    1.62
   9 -11  -1    0.66    0.27
   9 -11  -1    0.20    0.26
   9 -11  -1   -0.06    0.31
  -9 -11   1    0.59    0.26
   9 -11  -1   -0.23    0.36
  11 -11  -1    6.96    0.62
  11 -11  -1    6.27    0.65
 -11 -11   1    5.92    0.57
  13 -11  -1    3.53    0.49
  13 -11  -1    2.56    0.49
 -13 -11   1    2.20    0.43
  15 -11  -1    3.51    0.54
  15 -11  -1    4.07    0.58
  15 -11  -1    2.71    0.51
  17 -11  -1    1.51    0.44
  17 -11  -1    1.25    0.43
 -17 -11   1    1.57    0.48
 -17 -11   1    1.45    0.47
 -19 -11   1    0.07    0.42
  19 -11  -1    0.25    0.37
  19 -11  -1   -0.07    0.37
 -16 -12  -1    1.66    0.36
  16 -12   1    2.52    0.56
  16 -12   1    1.61    0.44
 -14 -12  -1   -0.11    0.33
  14 -12   1   -0.08    0.34
  14 -12   1   -0.36    0.34
  12 -12   1   -0.08    0.33
 -12 -12  -1   -0.42    0.36
 -12 -12  -1   -0.11    0.32
  12 -12   1    0.33    0.32
 -10 -12  -1    7.30    0.63
  10 -12   1    6.27    0.62
  10 -12   1    6.96    0.71
 -10 -12  -1    6.15    0.57
  -8 -12  -1    4.14    0.47
   8 -12   1    3.37    0.46
  -8 -12  -1    3.26    0.41
   8 -12   1    3.18    0.51
   6 -12   1    8.53    0.67
   6 -12   1    7.59    0.70
   6 -12   1    7.98    0.65
  -6 -12  -1    8.66    0.61
  -6 -12  -1    9.83    0.63
   4 -12   1   26.69    1.29
   4 -12   1   28.20    1.37
   4 -12   1   28.72    1.30
  -4 -12  -1   27.82    1.20
  -4 -12  -1   27.26    1.18
   2 -12   1   20.25    1.03
  -2 -12  -1   19.58    0.93
   2 -12   1   18.35    1.01
   0 -12  -1    4.74    0.44
   2 -12  -1    1.27    0.28
  -2 -12   1    0.83    0.24
   2 -12  -1    1.40    0.37
  -2 -12   1    1.47    0.30
  -4 -12   1    0.03    0.20
   4 -12  -1    0.48    0.23
   4 -12  -1   -0.14    0.25
  -4 -12   1    0.64    0.26
   4 -12  -1   -0.17    0.27
   6 -12  -1   19.88    1.11
   6 -12  -1   19.90    1.14
   6 -12  -1   20.83    1.06
  -6 -12   1   20.59    1.00
   6 -12  -1   21.00    1.01
   8 -12  -1    0.21    0.27
   8 -12  -1    0.20    0.32
  -8 -12   1    0.23    0.23
   8 -12  -1    0.06    0.29
  10 -12  -1    2.64    0.42
  10 -12  -1    1.84    0.47
 -10 -12   1    1.97    0.37
  12 -12  -1   -0.18    0.30
  12 -12  -1    0.08    0.34
 -12 -12   1   -0.27    0.31
  14 -12  -1   -0.20    0.34
  14 -12  -1    0.95    0.44
 -14 -12   1    0.18    0.35
  16 -12  -1   -0.33    0.40
  16 -12  -1   -0.14    0.37
  16 -12  -1   -0.14    0.34
  18 -12  -1    0.38    0.34
  18 -12  -1   -0.51    0.42
 -18 -12   1   -0.21    0.39
  15 -13   1   -0.08    0.36
  15 -13   1   -0.08    0.39
 -15 -13  -1   -0.12    0.35
  13 -13   1    0.36    0.37
  13 -13   1   -0.41    0.42
 -13 -13  -1    0.29    0.32
  11 -13   1    1.99    0.43
  11 -13   1    2.17    0.51
 -11 -13  -1    2.05    0.42
   9 -13   1   16.75    1.02
  -9 -13  -1   14.70    0.92
   9 -13   1   16.18    1.09
  -9 -13  -1   14.99    0.91
   7 -13   1    0.18    0.29
  -7 -13  -1    0.10    0.30
  -7 -13  -1    0.23    0.28
   7 -13   1    0.49    0.35
   5 -13   1    2.51    0.41
  -5 -13  -1    1.71    0.34
   5 -13   1    1.48    0.39
   5 -13   1    1.28    0.35
  -5 -13  -1    1.47    0.32
   3 -13   1    0.05    0.27
  -3 -13  -1   -0.25    0.29
   3 -13   1    0.43    0.31
  -3 -13  -1    0.13    0.24
   1 -13   1   13.05    0.85
  -1 -13  -1   13.61    0.76
   1 -13  -1    5.91    0.54
  -1 -13   1    7.33    0.55
   1 -13  -1    8.35    0.69
  -3 -13   1   -0.09    0.24
   3 -13  -1    0.45    0.25
   3 -13  -1    0.30    0.30
  -5 -13   1   -0.31    0.26
   5 -13  -1    0.30    0.25
   5 -13  -1   -0.15    0.28
   5 -13  -1   -0.49    0.30
   7 -13  -1    9.17    0.70
   7 -13  -1   10.20    0.79
  -7 -13   1    8.50    0.66
   7 -13  -1   10.42    0.84
   9 -13  -1    1.08    0.36
   9 -13  -1   -0.07    0.34
   9 -13  -1   -0.29    0.33
  -9 -13   1    0.76    0.31
  11 -13  -1    0.92    0.36
  11 -13  -1    1.01    0.40
 -11 -13   1    0.44    0.34
  13 -13  -1    3.44    0.54
  13 -13  -1    3.96    0.60
 -13 -13   1    3.19    0.48
  15 -13  -1    0.85    0.39
  15 -13  -1    1.52    0.47
  15 -13  -1    1.14    0.42
 -14 -14  -1   -0.06    0.35
  12 -14   1   -0.14    0.32
  12 -14   1    0.33    0.40
 -12 -14  -1   -0.23    0.34
  10 -14   1    0.07    0.31
  10 -14   1   -0.08    0.35
 -10 -14  -1   -0.05    0.31
   8 -14   1    1.98    0.44
   8 -14   1    1.45    0.44
  -8 -14  -1    2.14    0.40
   6 -14   1    1.25    0.42
  -6 -14  -1    1.61    0.35
   4 -14   1    1.27    0.36
  -4 -14  -1    1.51    0.33
  -4 -14  -1    1.41    0.33
   4 -14   1    0.64    0.38
  -2 -14  -1    0.23    0.25
  -2 -14  -1   -0.30    0.26
   2 -14   1    0.17    0.27
   0 -14   1    0.53    0.25
   0 -14  -1    0.30    0.26
   0 -14   1    0.99    0.33
   0 -14  -1    1.22    0.37
  -2 -14   1    1.45    0.32
   2 -14  -1    0.64    0.26
   2 -14  -1    1.35    0.40
  -4 -14   1   -0.05    0.25
   4 -14  -1   -0.26    0.32
   6 -14  -1   12.09    0.84
   6 -14  -1   12.07    0.91
  -6 -14   1   14.89    0.86
   6 -14  -1   12.94    0.99
   8 -14  -1    0.87    0.36
   8 -14  -1    2.06    0.45
   8 -14  -1    1.00    0.41
  -8 -14   1    0.73    0.32
  10 -14  -1    0.99    0.34
  10 -14  -1    0.96    0.43
 -10 -14   1    1.87    0.40
  12 -14  -1   -0.13    0.32
  12 -14  -1    0.25    0.35
 -12 -14   1    0.12    0.32
  14 -14  -1    1.69    0.44
  14 -14  -1    0.95    0.47
 -14 -14   1    1.21    0.43
  11 -15   1    0.65    0.39
  11 -15   1   -0.09    0.36
 -11 -15  -1    0.66    0.37
   9 -15   1    1.64    0.44
   9 -15   1    2.07    0.50
  -9 -15  -1    0.95    0.36
   7 -15   1   -0.19    0.30
   7 -15   1   -0.16    0.37
  -7 -15  -1    0.27    0.32
   5 -15   1    1.18    0.37
  -5 -15  -1    0.76    0.29
   5 -15   1    0.62    0.38
  -5 -15  -1    0.87    0.31
  -3 -15  -1   -0.14    0.30
   3 -15   1   -0.38    0.38
  -3 -15  -1   -0.05    0.26
  -1 -15  -1   -0.15    0.27
   1 -15   1   -0.05    0.25
  -1 -15  -1   -0.05    0.25
  -1 -15   1   -0.24    0.26
   1 -15  -1   -0.07    0.32
  -1 -15   1    0.38    0.32
  -3 -15   1    0.10    0.25
   3 -15  -1    0.21    0.31
   5 -15  -1    0.23    0.28
   5 -15  -1   -0.14    0.31
  -5 -15   1   -0.10    0.27
   5 -15  -1   -0.31    0.37
   7 -15  -1    1.30    0.36
   7 -15  -1    1.29    0.43
  -7 -15   1    2.47    0.42
   7 -15  -1    1.77    0.46
   9 -15  -1   -0.13    0.32
   9 -15  -1    0.22    0.34
   9 -15  -1    0.25    0.38
  -9 -15   1    0.12    0.32
  11 -15  -1   -0.13    0.33
  11 -15  -1    0.09    0.40
 -11 -15   1   -0.24    0.34
  13 -15  -1   -0.49    0.37
   8 -16   1    0.17    0.39
   8 -16   1   -0.21    0.33
   6 -16   1    0.66    0.35
   6 -16   1    0.50    0.41
  -6 -16  -1    0.17    0.30
  -4 -16  -1   -0.10    0.29
  -4 -16  -1   -0.48    0.29
   4 -16   1    0.08    0.35
   2 -16   1    0.40    0.28
  -2 -16  -1    0.74    0.31
   0 -16   1    1.11    0.33
   0 -16  -1    1.29    0.33
   0 -16  -1    1.02    0.41
  -2 -16   1    1.04    0.32
   2 -16  -1    0.79    0.39
  -4 -16   1    0.32    0.29
   4 -16  -1    0.66    0.35
  -6 -16   1   -0.11    0.29
   6 -16  -1   -0.42    0.35
   6 -16  -1   -0.07    0.36
  -8 -16   1   -0.06    0.31
   8 -16  -1    0.26    0.41
   8 -16  -1   -0.23    0.39
   3 -17   1    1.56    0.39
   3 -17   1    1.61    0.51
  -1 -17  -1    0.15    0.38
   1 -17   1    0.05    0.28
   1 -17  -1    0.30    0.37
  -1 -17   1   -0.11    0.30
   3 -17  -1    0.23    0.37
   5 -17  -1    1.63    0.47
 -22   0  -2   -0.30    0.40
 -22   0  -2    0.07    0.38
 -20   0  -2   -0.28    0.38
 -20   0  -2    0.66    0.38
 -18   0  -2    1.30    0.39
 -18   0  -2    0.56    0.35
 -18   0  -2    0.86    0.28
 -16   0  -2   -0.24    0.34
 -16   0  -2   -0.39    0.34
 -16   0  -2   -0.71    0.32
 -14   0  -2   10.07    0.67
 -14   0  -2    9.26    0.51
 -14   0  -2    8.66    0.65
 -12   0  -2    0.27    0.23
 -12   0  -2   -0.04    0.23
 -12   0  -2    0.22    0.24
 -12   0  -2    0.30    0.18
 -12   0  -2    0.21    0.20
 -12   0  -2    0.17    0.22
  12   0   2    0.07    0.24
 -10   0  -2 1047.08   25.31
 -10   0  -2 1048.01   25.41
 -10   0  -2 1017.76   25.32
 -10   0  -2  999.61   25.28
  10   0   2 1027.28   25.12
 -10   0  -2 1025.89   25.13
  10   0   2 1032.69   25.31
  -8   0  -2   55.22    1.86
   8   0   2   57.03    1.87
   8   0   2   52.00    1.72
  -8   0  -2   58.34    1.93
  -8   0  -2   56.86    1.74
   8   0   2   56.40    1.73
   8   0   2   56.28    1.76
   6   0   2    0.06    0.16
  -6   0  -2    0.07    0.15
   6   0   2    0.20    0.11
   6   0   2    0.26    0.11
   6   0   2    0.18    0.09
   6   0   2    0.30    0.11
  -4   0  -2  255.72    7.53
  -4   0  -2  256.98    7.52
   4   0   2  256.68    7.50
   4   0   2  252.12    7.48
   4   0   2  254.19    7.46
   4   0   2  256.17    7.45
   4   0   2  260.81    7.38
  -4   0  -2  251.70    7.40
   4   0   2  257.03    7.47
   4   0   2  256.13    7.43
   2   0   2    3.23    0.20
  -2   0  -2    3.21    0.20
   2   0   2    3.90    0.21
  -2   0  -2    3.53    0.21
  -2   0  -2    3.45    0.20
   2   0   2    3.72    0.20
   2   0   2    3.18    0.20
  -2   0  -2    3.34    0.18
   2   0   2    3.08    0.20
   2   0   2    3.52    0.17
  -2   0  -2    3.44    0.16
  -2   0  -2    3.23    0.19
   2   0   2    3.54    0.20
   0   0   2   41.09    1.22
   0   0  -2   39.14    1.28
   0   0  -2   40.77    1.30
   0   0   2   42.52    1.31
   0   0   2   40.05    1.24
   0   0  -2   41.45    1.24
  -2   0   2  147.59    4.50
   2   0  -2  155.14    4.51
  -2   0   2  151.82    4.55
   2   0  -2  151.42    4.53
  -2   0   2  151.17    4.48
   4   0  -2  129.79    3.84
  -4   0   2  130.00    3.84
   4   0  -2  127.91    3.80
  -4   0   2  128.05    3.79
   4   0  -2  130.04    3.84
  -4   0   2  129.76    3.84
   4   0  -2  130.45    3.86
   4   0  -2  128.52    3.79
  -4   0   2  130.57    3.80
  -6   0   2  103.39    3.08
   6   0  -2  101.80    3.05
  -6   0   2   99.07    3.04
   6   0  -2   98.41    3.07
  -6   0   2  100.02    3.04
  -6   0   2  104.72    3.09
   6   0  -2   98.93    3.07
   6   0  -2   99.52    3.08
   6   0  -2  100.38    3.04
  -8   0   2   59.64    1.97
  -8   0   2   60.15    1.94
  -8   0   2   57.91    1.90
  -8   0   2   58.43    1.98
   8   0  -2   62.09    1.96
   8   0  -2   60.95    1.93
 -10   0   2    0.97    0.21
 -10   0   2    1.20    0.20
 -10   0   2    0.62    0.22
  10   0  -2    0.68    0.21
  10   0  -2    0.56    0.16
 -10   0   2    0.97    0.21
  10   0  -2    0.60    0.20
 -12   0   2   23.55    0.90
 -12   0   2   22.22    1.02
  12   0  -2   24.00    0.84
  12   0  -2   21.00    0.93
  12   0  -2   22.02    0.82
 -14   0   2    0.11    0.20
 -14   0   2    0.04    0.19
 -14   0   2    0.10    0.19
 -14   0   2    0.13    0.23
 -14   0   2    0.08    0.20
  14   0  -2   -0.02    0.15
  14   0  -2   -0.03    0.19
 -16   0   2    3.24    0.41
 -16   0   2    3.00    0.43
 -18   0   2    1.20    0.38
 -18   0   2    2.42    0.44
 -20   0   2   22.96    1.29
 -20   0   2   24.62    1.32
 -22   0   2    0.57    0.42
 -22   0   2    0.99    0.44
 -24   0   2    0.16    0.39
 -24   0   2   -0.61    0.54
  23  -1   2    0.24    0.37
 -21  -1  -2    0.07    0.34
 -21   1  -2    0.14    0.38
 -21  -1  -2   -0.07    0.37
 -21   1  -2   -0.07    0.37
 -19   1  -2   -0.46    0.36
 -19  -1  -2    0.33    0.35
 -19  -1  -2   -0.18    0.29
 -19  -1  -2    0.06    0.36
 -17   1  -2    1.81    0.43
 -17  -1  -2    1.68    0.33
 -17   1  -2    2.08    0.34
 -17  -1  -2    2.62    0.45
 -17  -1  -2    2.97    0.48
 -17   1  -2    2.59    0.46
 -15  -1  -2    9.09    0.68
 -15   1  -2   11.11    0.73
 -15  -1  -2   10.11    0.56
 -15   1  -2   10.69    0.57
 -15  -1  -2    9.80    0.73
 -15   1  -2   10.99    0.75
 -15  -1  -2    9.83    0.72
 -13   1  -2   16.72    0.89
 -13  -1  -2   19.29    0.90
 -13  -1  -2   17.16    0.86
 -13   1  -2   16.50    0.85
 -13  -1  -2   17.67    0.91
 -13   1  -2   17.40    0.73
 -13  -1  -2   17.93    0.74
 -13  -1  -2   17.54    0.91
 -13   1  -2   15.72    0.90
 -11  -1  -2    1.83    0.32
  11  -1   2    2.50    0.33
 -11  -1  -2    2.01    0.29
 -11   1  -2    2.48    0.35
 -11   1  -2    1.91    0.28
  11   1   2    2.29    0.33
 -11  -1  -2    1.83    0.34
 -11   1  -2    2.06    0.32
 -11   1  -2    2.19    0.35
 -11  -1  -2    2.81    0.36
 -11  -1  -2    2.62    0.34
 -11  -1  -2    3.12    0.26
 -11   1  -2    2.56    0.24
 -11  -1  -2    2.39    0.29
  -9   1  -2  132.81    4.22
  -9   1  -2  130.32    4.14
  -9   1  -2  136.08    4.15
  -9   1  -2  132.27    4.22
  -9  -1  -2  135.46    4.24
  -9  -1  -2  134.66    4.18
  -9  -1  -2  135.49    4.15
   9  -1   2  138.78    4.17
   9   1   2  134.49    4.16
  -9   1  -2  135.71    4.02
   9  -1   2  135.32    4.04
  -9  -1  -2  136.74    4.09
  -9  -1  -2  131.87    4.03
   9   1   2  137.09    4.02
   9   1   2  134.83    4.05
  -7   1  -2    3.11    0.29
  -7   1  -2    3.12    0.30
   7  -1   2    3.37    0.30
  -7  -1  -2    2.72    0.27
  -7   1  -2    3.36    0.28
  -7   1  -2    3.22    0.31
  -7  -1  -2    3.26    0.32
  -7  -1  -2    3.24    0.28
   7   1   2    3.26    0.29
   7   1   2    3.03    0.23
  -7   1  -2    3.32    0.20
   7  -1   2    2.82    0.21
  -7  -1  -2    3.08    0.24
   7   1   2    2.83    0.20
   7   1   2    3.27    0.23
   7  -1   2    2.92    0.22
  -5  -1  -2   48.07    1.47
  -5   1  -2   49.71    1.62
  -5   1  -2   50.20    1.63
   5  -1   2   47.60    1.63
  -5   1  -2   51.11    1.64
  -5   1  -2   49.04    1.57
  -5  -1  -2   48.73    1.58
   5  -1   2   51.81    1.66
  -5  -1  -2   47.91    1.55
   5   1   2   48.53    1.60
  -5  -1  -2   49.55    1.63
   5  -1   2   51.69    1.60
   5  -1   2   49.97    1.52
   5   1   2   47.91    1.54
   5  -1   2   49.00    1.48
   5   1   2   48.88    1.48
   5  -1   2   47.18    1.53
   5   1   2   47.86    1.55
   5   1   2   48.74    1.54
  -3   1  -2  207.76    6.22
   3  -1   2  207.39    6.20
  -3  -1  -2  208.62    6.13
   3   1   2  211.37    6.18
   3  -1   2  211.44    6.18
  -3  -1  -2  217.06    6.15
  -3   1  -2  211.16    6.20
   3  -1   2  211.97    6.21
  -3   1  -2  210.91    6.14
  -3  -1  -2  204.28    6.11
  -3   1  -2  207.02    6.14
   3   1   2  212.31    6.17
   3  -1   2  207.35    6.13
  -3  -1  -2  206.49    6.15
  -3   1  -2  207.86    6.13
  -3  -1  -2  210.20    6.14
   3   1   2  215.78    6.15
   3   1   2  211.93    6.17
   3  -1   2  212.06    6.16
  -3  -1  -2  212.97    6.09
   3   1   2  219.03    6.19
   3  -1   2  217.62    6.17
  -3  -1  -2  205.63    6.20
   1   1   2   11.55    0.38
  -1   1  -2   10.84    0.42
   1  -1   2   10.92    0.42
   1  -1   2   12.11    0.41
   1  -1   2   11.14    0.42
   1   1   2   11.85    0.46
   1   1   2   11.44    0.45
  -1   1  -2   11.14    0.41
   1  -1   2   11.34    0.42
   1   1   2   11.58    0.43
  -1  -1  -2   10.97    0.42
  -1   1  -2   11.45    0.43
   1   1   2   11.57    0.45
   1  -1   2   11.43    0.44
   1   1   2   12.20    0.46
  -1  -1  -2   11.34    0.44
   1  -1   2   11.71    0.45
  -1   1  -2   11.31    0.43
  -1   1  -2   11.52    0.44
   1   1  -2   15.19    0.58
   1  -1  -2   16.23    0.58
   1  -1  -2   16.61    0.58
   1   1  -2   15.72    0.58
   1  -1  -2   15.88    0.57
   1   1  -2   16.69    0.54
   1   1  -2   16.37    0.54
  -1   1   2   15.84    0.60
  -1  -1   2   16.26    0.54
   1   1  -2   16.10    0.58
   3   1  -2   30.34    1.00
   3   1  -2   30.35    0.96
   3  -1  -2   31.57    1.00
   3   1  -2   32.66    1.02
  -3  -1   2   33.07    1.02
  -3  -1   2   32.10    1.00
  -3   1   2   30.17    1.03
  -3  -1   2   32.73    1.04
   3   1  -2   34.35    1.06
  -3   1   2   32.18    1.04
  -3  -1   2   32.10    1.04
   3  -1  -2   31.23    1.01
  -3   1   2   32.43    1.02
   3  -1  -2   31.10    1.05
   3   1  -2   32.38    1.02
  -3  -1   2   31.10    1.03
   3   1  -2   30.95    1.02
   5   1  -2  323.88    9.22
  -5  -1   2  321.49    9.23
   5   1  -2  315.11    9.16
   5   1  -2  319.10    9.29
  -5  -1   2  337.01    9.31
  -5   1   2  326.85    9.29
  -5  -1   2  314.86    9.28
  -5  -1   2  321.94    9.26
   5  -1  -2  308.08    9.29
   5  -1  -2  305.40    9.25
  -5   1   2  315.73    9.25
  -5   1   2  319.29    9.24
   5   1  -2  323.39    9.26
  -5  -1   2  310.71    9.26
   5   1  -2  310.77    9.27
  -5  -1   2  318.14    9.23
  -5   1   2  319.66    9.18
  -7  -1   2   28.99    1.03
  -7   1   2   28.91    1.03
  -7  -1   2   28.53    1.00
   7  -1  -2   27.20    1.02
  -7   1   2   27.17    1.00
  -7  -1   2   25.83    1.00
   7  -1  -2   26.03    0.99
  -7  -1   2   26.50    0.97
  -7   1   2   27.18    0.95
  -7  -1   2   27.33    0.97
   7   1  -2   27.49    0.99
   7  -1  -2   28.36    0.99
   7  -1  -2   27.89    0.96
  -7  -1   2   27.58    0.97
   7   1  -2   28.90    0.96
  -9   1   2   25.42    0.98
  -9  -1   2   22.91    0.95
  -9   1   2   26.42    0.97
   9  -1  -2   23.84    0.96
  -9  -1   2   23.34    0.95
  -9  -1   2   23.02    0.94
  -9  -1   2   23.20    0.93
   9  -1  -2   23.36    0.95
  -9  -1   2   24.85    0.89
   9   1  -2   23.94    0.93
   9   1  -2   23.12    0.83
   9  -1  -2   24.35    0.96
   9  -1  -2   23.16    0.92
  -9  -1   2   22.64    0.91
   9  -1  -2   23.24    0.85
  11  -1  -2    0.58    0.11
 -11  -1   2    1.39    0.24
  11  -1  -2    0.91    0.15
  11  -1  -2    1.04    0.24
 -11  -1   2    1.15    0.24
  11  -1  -2    1.18    0.23
 -11  -1   2    0.92    0.22
 -11  -1   2    1.07    0.20
 -11   1   2    1.81    0.29
 -11  -1   2    0.90    0.23
  11  -1  -2    0.85    0.17
  11   1  -2    1.18    0.23
  11   1  -2    0.96    0.17
  11  -1  -2    0.95    0.23
 -11  -1   2    1.15    0.26
 -13   1   2    8.27    0.58
 -13  -1   2    8.88    0.58
 -13  -1   2    7.62    0.53
  13  -1  -2    7.92    0.56
 -13   1   2    8.30    0.55
 -13  -1   2    7.55    0.52
 -13  -1   2    8.85    0.57
 -13  -1   2    8.19    0.47
  13   1  -2    8.22    0.50
  13   1  -2    8.39    0.41
  13  -1  -2    7.89    0.41
  13  -1  -2    7.93    0.52
 -13  -1   2    7.74    0.53
  13  -1  -2    7.25    0.49
  13  -1  -2    7.28    0.37
 -15  -1   2    3.36    0.41
 -15   1   2    3.32    0.40
 -15  -1   2    2.54    0.36
 -15  -1   2    3.59    0.44
 -15  -1   2    3.33    0.34
 -15   1   2    3.44    0.45
  15  -1  -2    2.75    0.26
  15  -1  -2    2.87    0.37
  15   1  -2    2.59    0.33
 -15  -1   2    2.97    0.38
 -17  -1   2    6.53    0.60
 -17  -1   2    6.59    0.61
 -17   1   2    8.01    0.67
 -17  -1   2    7.45    0.60
 -19  -1   2   -0.06    0.31
 -19  -1   2   -0.77    0.33
 -19   1   2   -0.06    0.34
 -19  -1   2    0.12    0.32
 -21  -1   2    0.27    0.36
 -21  -1   2    0.68    0.36
 -21  -1   2    0.61    0.41
 -21   1   2    0.95    0.41
 -23  -1   2    0.15    0.39
 -23   1   2    0.67    0.42
 -23  -1   2   -0.75    0.46
 -23   1   2    0.37    0.42
 -25   1   2    0.64    0.46
 -25  -1   2   -0.32    0.44
 -25   1   2   -0.08    0.45
 -25  -1   2    0.08    0.46
  22  -2   2   -0.31    0.37
 -22  -2  -2    0.30    0.38
 -20  -2  -2    0.07    0.36
 -20  -2  -2    0.07    0.39
 -20   2  -2   -0.21    0.38
 -20  -2  -2   -0.08    0.30
  20  -2   2   -0.14    0.32
 -18  -2  -2    0.47    0.36
 -18  -2  -2    0.76    0.38
 -18   2  -2    0.81    0.39
 -18   2  -2    1.03    0.39
 -18  -2  -2    0.82    0.30
  18  -2   2    0.46    0.34
 -16  -2  -2    0.89    0.33
 -16  -2  -2    0.56    0.32
 -16   2  -2   -0.17    0.38
 -16   2  -2    0.15    0.34
 -16  -2  -2    0.41    0.28
  16  -2   2    0.42    0.32
 -14  -2  -2   10.02    0.69
 -14  -2  -2    9.63    0.66
 -14  -2  -2   10.68    0.55
 -14   2  -2   10.33    0.53
 -14  -2  -2    9.45    0.68
  14  -2   2    8.84    0.68
 -14   2  -2    9.51    0.70
 -12   2  -2   -0.04    0.23
  12  -2   2   -0.17    0.24
  12  -2   2    0.19    0.21
 -12  -2  -2   -0.21    0.26
 -12   2  -2    0.04    0.23
 -12   2  -2   -0.61    0.24
 -12  -2  -2   -0.12    0.22
  12   2   2   -0.20    0.24
 -12  -2  -2   -0.17    0.23
 -12  -2  -2    0.02    0.17
 -12   2  -2   -0.25    0.18
 -12  -2  -2   -0.06    0.20
 -10   2  -2  313.76    9.19
 -10   2  -2  304.67    9.31
  10  -2   2  288.37    9.33
 -10   2  -2  312.57    9.24
 -10   2  -2  311.37    9.32
  10  -2   2  310.07    9.36
 -10  -2  -2  318.00    9.29
 -10  -2  -2  306.38    9.33
 -10  -2  -2  308.43    9.23
  10   2   2  313.13    9.25
 -10  -2  -2  308.84    9.11
 -10   2  -2  310.43    9.08
  10   2   2  313.51    9.09
 -10  -2  -2  316.76    9.19
  10   2   2  315.87    9.12
  10   2   2  314.78    9.15
  -8   2  -2    6.43    0.40
  -8   2  -2    5.99    0.43
  -8   2  -2    6.05    0.44
   8  -2   2    7.08    0.47
  -8   2  -2    6.06    0.40
  -8  -2  -2    7.06    0.44
  -8  -2  -2    6.23    0.40
   8   2   2    6.36    0.42
   8   2   2    6.59    0.35
  -8  -2  -2    5.91    0.36
  -8   2  -2    6.50    0.31
   8   2   2    6.30    0.31
   8  -2   2    5.76    0.34
   8   2   2    6.27    0.36
   8  -2   2    6.86    0.34
   8   2   2    6.45    0.34
   6  -2   2   89.36    2.86
  -6   2  -2   90.76    2.80
  -6   2  -2   88.08    2.82
  -6   2  -2   90.25    2.85
   6  -2   2   89.22    2.86
  -6  -2  -2   94.59    2.80
  -6   2  -2   86.82    2.77
  -6  -2  -2   90.33    2.75
   6   2   2   90.73    2.80
   6   2   2   87.69    2.73
  -6  -2  -2   87.55    2.70
  -6   2  -2   88.74    2.65
   6   2   2   89.70    2.68
   6   2   2   91.07    2.74
   6  -2   2   88.57    2.69
   6   2   2   87.29    2.72
  -4   2  -2   40.73    1.40
   4  -2   2   42.53    1.43
  -4   2  -2   42.02    1.42
   4  -2   2   43.10    1.44
   4   2   2   40.13    1.36
  -4   2  -2   43.81    1.45
   4  -2   2   43.84    1.36
  -4  -2  -2   45.06    1.39
   4  -2   2   40.94    1.43
  -4  -2  -2   47.03    1.37
   4   2   2   39.91    1.33
   4  -2   2   41.59    1.37
   4   2   2   41.88    1.37
   4  -2   2   42.35    1.30
   4   2   2   42.02    1.36
  -4  -2  -2   43.09    1.32
   4  -2   2   41.26    1.33
   4   2   2   42.46    1.37
  -4  -2  -2   42.68    1.37
   4   2   2   43.26    1.37
  -2  -2  -2  187.71    5.50
  -2   2  -2  190.91    5.51
   2  -2   2  188.58    5.53
   2   2   2  191.18    5.54
   2  -2   2  184.80    5.55
   2   2   2  191.65    5.50
  -2   2  -2  188.27    5.55
   2  -2   2  189.85    5.48
  -2  -2  -2  188.82    5.45
   2   2   2  187.49    5.46
  -2   2  -2  188.74    5.45
   2  -2   2  187.91    5.47
   2   2   2  182.54    5.54
   2   2   2  190.09    5.54
  -2   2  -2  187.97    5.49
  -2  -2  -2  187.12    5.53
   2   2   2  191.24    5.53
   2  -2   2  185.91    5.51
  -2  -2  -2  184.63    5.52
  -2   2  -2  189.41    5.52
  -2   2  -2  186.13    5.56
   2   2   2  188.31    5.51
   2  -2   2  196.47    5.59
  -2  -2  -2  184.93    5.49
   0   2   2    1.73    0.16
   0  -2  -2    1.68    0.14
   0  -2   2    2.16    0.18
   0   2  -2    1.78    0.15
   0  -2  -2    1.64    0.14
   0   2   2    1.64    0.14
   0  -2   2    2.07    0.16
   0  -2   2    1.78    0.13
   0   2  -2    1.68    0.15
   0  -2   2    1.90    0.15
   0   2   2    1.42    0.16
   0  -2   2    1.86    0.11
   0  -2  -2    1.89    0.16
   0   2   2    2.13    0.17
   0  -2  -2    1.77    0.15
  -2  -2   2   55.02    1.73
   2  -2  -2   57.86    1.73
  -2   2   2   56.62    1.73
   2   2  -2   56.22    1.72
   2  -2  -2   44.23    1.74
   2  -2  -2   59.44    1.76
  -2  -2   2   56.97    1.74
   2   2  -2   54.34    1.73
  -2   2   2   57.73    1.76
  -2   2   2   56.17    1.70
   2  -2  -2   55.42    1.69
  -2  -2   2   57.91    1.72
   2   2  -2   56.74    1.70
  -2  -2   2   59.14    1.73
   2  -2  -2   56.50    1.67
  -2   2   2   56.95    1.76
   2   2  -2   54.97    1.71
  -4  -2   2   36.46    1.13
   4  -2  -2   38.40    1.21
  -4  -2   2   37.70    1.15
  -4   2   2   36.90    1.21
   4  -2  -2   36.62    1.21
   4   2  -2   35.52    1.20
  -4  -2   2   36.76    1.22
  -4   2   2   35.60    1.22
   4  -2  -2   37.52    1.24
   4   2  -2   41.50    1.26
   4   2  -2   35.78    1.12
   4  -2  -2   36.25    1.20
  -4   2   2   36.79    1.17
  -4   2   2   35.71    1.20
  -4  -2   2   36.79    1.21
   4   2  -2   36.12    1.19
  -4  -2   2   35.18    1.19
   4   2  -2   36.40    1.18
  -6   2   2  252.65    7.52
   6  -2  -2  244.99    7.53
  -6  -2   2  255.41    7.54
   6   2  -2  257.21    7.54
  -6  -2   2  291.60    7.61
  -6   2   2  253.30    7.54
   6   2  -2  248.65    7.44
   6  -2  -2  259.04    7.49
   6   2  -2  250.96    7.48
  -6  -2   2  253.49    7.47
  -6   2   2  254.92    7.37
  -6  -2   2  256.45    7.38
  -6  -2   2  253.26    7.46
   6  -2  -2  259.48    7.48
   8  -2  -2   44.42    1.53
  -8  -2   2   44.89    1.54
  -8   2   2   45.41    1.53
   8  -2  -2   44.95    1.55
  -8  -2   2   48.62    1.60
   8   2  -2   42.58    1.44
  -8  -2   2   43.04    1.46
   8  -2  -2   41.96    1.43
   8   2  -2   43.04    1.40
  -8  -2   2   42.68    1.47
   8  -2  -2   44.42    1.50
   8  -2  -2   45.55    1.43
  10  -2  -2   15.24    0.74
 -10  -2   2   14.67    0.71
 -10   2   2   15.40    0.74
 -10  -2   2   14.34    0.73
  10  -2  -2   16.18    0.75
 -10  -2   2   15.81    0.76
  10   2  -2   15.76    0.67
 -10  -2   2   16.01    0.67
  10   2  -2   16.29    0.61
 -10  -2   2   16.00    0.71
  10  -2  -2   15.17    0.60
  10  -2  -2   15.38    0.71
 -12  -2   2    4.65    0.39
 -12  -2   2    4.17    0.36
  12  -2  -2    3.60    0.35
  12  -2  -2    4.45    0.39
 -12   2   2    4.06    0.41
  12   2  -2    4.54    0.34
 -12  -2   2    4.69    0.33
 -12  -2   2    3.48    0.37
  12   2  -2    3.60    0.25
  12  -2  -2    4.16    0.27
  12  -2  -2    4.60    0.38
 -12  -2   2    4.36    0.39
  12  -2  -2    3.55    0.34
 -14  -2   2   11.55    0.71
  14  -2  -2   11.49    0.70
 -14   2   2   12.26    0.70
 -14  -2   2   11.46    0.67
 -14  -2   2   11.47    0.67
 -14   2   2   11.65    0.73
 -14  -2   2   11.53    0.71
  14   2  -2   11.54    0.62
 -14  -2   2   11.67    0.61
  14  -2  -2   11.30    0.52
 -14  -2   2   11.56    0.72
  14   2  -2    9.84    0.50
  14  -2  -2   11.42    0.66
  14  -2  -2   11.66    0.65
 -14  -2   2   11.43    0.66
 -16  -2   2   17.76    0.98
  16  -2  -2   15.05    0.93
 -16  -2   2   17.46    0.93
 -16  -2   2   18.93    1.00
 -16   2   2   18.94    1.00
 -18  -2   2   10.16    0.78
 -18  -2   2   10.96    0.75
 -18   2   2   10.91    0.81
 -18  -2   2   10.69    0.79
 -20   2   2    4.19    0.58
 -20  -2   2    5.02    0.61
 -20  -2   2    3.74    0.51
 -20  -2   2    3.55    0.56
 -22   2   2    0.07    0.38
 -22  -2   2    0.51    0.46
 -22  -2   2    0.06    0.35
 -22  -2   2   -0.36    0.37
 -24   2   2    0.15    0.42
 -24  -2   2    0.08    0.47
 -24  -2   2    0.08    0.38
 -24  -2   2    0.42    0.41
 -21  -3  -2    0.07    0.36
 -21  -3  -2    0.08    0.32
  21  -3   2    0.23    0.33
 -19  -3  -2    1.18    0.42
 -19  -3  -2    1.33    0.45
 -19   3  -2    2.15    0.46
 -19  -3  -2    1.55    0.34
  19  -3   2    1.76    0.42
 -17  -3  -2    2.35    0.45
 -17  -3  -2    2.37    0.43
 -17   3  -2    2.04    0.42
 -17   3  -2    2.11    0.44
 -17  -3  -2    1.51    0.30
  17  -3   2    1.67    0.40
 -15  -3  -2    0.35    0.29
 -15  -3  -2    0.42    0.28
 -15   3  -2    0.16    0.33
 -15  -3  -2    0.11    0.24
  15  -3   2    0.06    0.26
  13  -3   2    0.77    0.27
  13  -3   2    0.71    0.29
 -13  -3  -2    0.51    0.28
 -13  -3  -2    0.55    0.29
 -13  -3  -2    0.76    0.21
 -13   3  -2    0.37    0.27
 -11   3  -2    0.08    0.22
  11  -3   2    0.18    0.22
  11  -3   2    0.44    0.24
 -11   3  -2    0.20    0.26
 -11  -3  -2    0.37    0.24
 -11  -3  -2    0.23    0.23
  11   3   2    0.14    0.17
  11   3   2    0.32    0.23
 -11  -3  -2    0.14    0.19
 -11  -3  -2    0.46    0.17
 -11   3  -2    0.34    0.17
  11   3   2    0.77    0.17
  -9   3  -2  161.28    2.03
   9  -3   2  160.05    1.84
   9  -3   2  158.95    2.12
  -9  -3  -2  163.73    1.97
  -9   3  -2  167.13    2.11
  -9  -3  -2  174.99    1.97
   9   3   2  157.32    1.85
   9   3   2  164.20    1.61
  -9   3  -2  162.09    1.37
   9   3   2  163.09    1.45
   9   3   2  159.77    1.54
   9   3   2  164.29    1.67
   7  -3   2    3.15    0.29
  -7   3  -2    2.71    0.30
   7  -3   2    3.25    0.32
   7   3   2    2.58    0.18
   7  -3   2    2.80    0.30
   7  -3   2    2.60    0.26
   7  -3   2    3.19    0.32
  -7  -3  -2    3.20    0.30
  -7   3  -2    2.73    0.31
  -7  -3  -2    2.34    0.29
   7   3   2    2.71    0.29
   7   3   2    2.82    0.26
  -7   3  -2    2.28    0.14
   7   3   2    2.88    0.24
  -7   3  -2    2.61    0.19
  -7  -3  -2    3.42    0.25
   7   3   2    3.31    0.24
   7  -3   2    3.27    0.21
   7   3   2    2.96    0.25
   5  -3   2   56.54    1.83
   5   3   2   53.25    1.69
   5  -3   2   55.54    1.79
  -5   3  -2   55.56    1.85
  -5   3  -2   55.14    1.81
   5  -3   2   50.71    1.83
   5  -3   2   53.65    1.77
  -5   3  -2   57.14    1.86
   5   3   2   54.68    1.78
  -5  -3  -2   60.68    1.76
   5   3   2   52.45    1.73
   5  -3   2   54.79    1.86
   5   3   2   53.01    1.75
   5  -3   2   55.31    1.66
  -5   3  -2   55.82    1.65
  -5  -3  -2   56.18    1.73
   5   3   2   55.71    1.75
   5   3   2   54.93    1.77
   5  -3   2   53.37    1.70
   3   3   2   35.39    1.19
   3  -3   2   36.88    1.20
   3  -3   2   35.84    1.26
  -3   3  -2   37.23    1.26
   3   3   2   35.29    1.19
  -3   3  -2   37.06    1.18
   3   3   2   39.52    1.18
  -3  -3  -2   36.18    1.15
   3   3   2   36.86    1.22
   3  -3   2   35.39    1.11
   3  -3   2   37.50    1.20
   3  -3   2   37.80    1.26
  -3   3  -2   36.15    1.26
   3   3   2   35.69    1.17
  -3  -3  -2   36.52    1.22
   3   3   2   35.93    1.20
  -3  -3  -2   37.35    1.18
   3   3   2   35.74    1.22
   3  -3   2   36.04    1.16
   1   3   2  226.66    6.38
  -1  -3  -2  217.19    6.34
  -1   3  -2  215.86    6.34
   1  -3   2  222.41    6.37
   1  -3   2  214.94    6.40
   1   3   2  218.71    6.31
   1  -3   2  218.74    6.33
  -1   3  -2  215.69    6.27
   1   3   2  214.15    6.41
  -1  -3  -2  220.68    6.39
  -1   3  -2  215.80    6.32
   1   3   2  223.59    6.41
  -1  -3  -2  218.33    6.37
  -1  -3  -2  213.79    6.40
   1   3   2  211.56    6.38
   1  -3   2  221.35    6.33
   1   3   2  216.54    6.36
   1  -3   2  223.01    6.41
  -1   3  -2  207.62    6.41
   1  -3   2  216.07    6.41
   1   3  -2    0.35    0.10
   1   3  -2    0.31    0.09
   1  -3  -2    0.21    0.09
   1  -3  -2    0.23    0.09
   1   3  -2    0.33    0.12
   1   3  -2    0.30    0.10
   1  -3  -2    0.29    0.07
   1   3  -2    0.37    0.06
  -1   3   2    0.25    0.12
  -1  -3   2    0.23    0.09
  -1   3   2    0.25    0.08
   1  -3  -2    0.26    0.10
  -1  -3   2    0.27    0.08
  -1  -3   2    0.34    0.11
  -1   3   2    0.29    0.10
  -3   3   2   70.01    2.08
   3  -3  -2   67.98    2.07
  -3  -3   2   68.85    2.08
  -3  -3   2   65.95    2.11
   3  -3  -2   67.65    2.15
   3   3  -2   63.07    2.10
  -3  -3   2   67.63    2.12
  -3  -3   2   68.02    1.99
  -3   3   2   69.37    2.11
  -3   3   2   65.40    2.03
   3   3  -2   65.73    2.06
  -3  -3   2   66.31    2.08
  -3   3   2   71.58    2.07
  -3   3   2   67.87    2.10
   5  -3  -2   10.13    0.46
  -5   3   2   10.16    0.45
   5  -3  -2   10.08    0.48
   5   3  -2    9.31    0.46
   5  -3  -2   10.15    0.50
  -5  -3   2    9.67    0.47
   5   3  -2   10.22    0.39
  -5   3   2    9.88    0.44
   5   3  -2    9.73    0.38
   5   3  -2    9.81    0.43
  -5  -3   2   10.31    0.45
   7   3  -2  113.27    3.53
   7  -3  -2  113.98    3.55
  -7   3   2  115.77    3.53
  -7  -3   2  120.61    3.57
   7   3  -2  110.78    3.42
   7   3  -2  112.97    3.46
   7  -3  -2  116.20    3.44
   7   3  -2  112.49    3.39
   7   3  -2  112.43    3.48
  -7   3   2  116.31    3.48
  -9   3   2    0.06    0.16
   9  -3  -2   -0.06    0.15
   9  -3  -2   -0.06    0.18
  -9  -3   2    0.12    0.18
  -9  -3   2   -0.10    0.22
  -9  -3   2   -0.06    0.18
   9  -3  -2   -0.07    0.11
   9   3  -2    0.16    0.13
   9   3  -2    0.06    0.15
  -9  -3   2    0.13    0.15
   9   3  -2    0.02    0.15
 -11  -3   2    7.55    0.51
  11  -3  -2    6.69    0.49
  11  -3  -2    6.33    0.47
 -11  -3   2    6.48    0.53
  11   3  -2    6.92    0.42
 -11  -3   2    7.98    0.45
  11  -3  -2    6.62    0.35
  11   3  -2    6.69    0.36
  11   3  -2    7.33    0.43
 -11  -3   2    7.24    0.50
 -11  -3   2    7.64    0.47
  11  -3  -2    7.80    0.48
  13   3  -2    0.16    0.18
 -13  -3   2   -0.03    0.18
  13  -3  -2    0.17    0.20
 -13  -3   2    0.25    0.19
  13  -3  -2    0.04    0.20
  13  -3  -2   -0.04    0.20
 -13   3   2    0.16    0.19
 -13  -3   2    0.08    0.20
 -13  -3   2    0.23    0.23
  13   3  -2    0.11    0.23
 -13  -3   2    0.15    0.19
  13  -3  -2    0.12    0.15
  13   3  -2    0.08    0.16
  13   3  -2    0.07    0.15
 -13  -3   2    0.12    0.22
  15  -3  -2    8.91    0.62
  15  -3  -2    8.38    0.63
 -15  -3   2    7.86    0.63
 -15  -3   2    7.14    0.57
 -15  -3   2    8.08    0.64
 -15   3   2    8.60    0.65
  15   3  -2    7.09    0.51
 -15  -3   2    7.69    0.52
  15  -3  -2    6.84    0.55
 -15  -3   2    7.75    0.62
  15  -3  -2    8.64    0.44
 -15  -3   2    8.04    0.58
  17  -3  -2   -0.06    0.27
 -17  -3   2   -0.06    0.33
 -17  -3   2   -0.22    0.29
 -17  -3   2    0.22    0.33
 -17   3   2    0.11    0.31
 -17  -3   2   -0.05    0.26
 -19   3   2    0.13    0.35
 -19  -3   2    0.49    0.32
 -19  -3   2   -0.33    0.39
 -19  -3   2   -0.18    0.33
 -21   3   2    0.14    0.39
 -21  -3   2    0.66    0.34
 -21  -3   2    0.48    0.38
 -21  -3   2    0.82    0.47
 -23   3   2    1.35    0.49
 -23  -3   2    0.85    0.53
 -23  -3   2    2.38    0.52
 -23  -3   2    1.00    0.41
 -25  -3   2    0.47    0.54
 -25  -3   2    0.22    0.39
 -22  -4  -2    0.08    0.40
 -22  -4  -2   -0.22    0.35
  22  -4   2   -0.08    0.36
  20  -4   2    0.37    0.33
 -20   4  -2    0.20    0.36
 -20  -4  -2   -0.04    0.29
 -20  -4  -2    0.07    0.35
 -20  -4  -2   -0.19    0.36
  18  -4   2    3.42    0.52
 -18  -4  -2    4.04    0.43
 -18  -4  -2    4.77    0.56
 -18  -4  -2    4.66    0.58
  16  -4   2    2.71    0.47
 -16  -4  -2    3.11    0.47
  16  -4   2    1.62    0.40
 -16  -4  -2    3.30    0.36
  14  -4   2    3.20    0.46
 -14  -4  -2    3.91    0.48
 -14  -4  -2    4.06    0.35
  14  -4   2    3.65    0.47
 -12  -4  -2   27.93    1.21
  12  -4   2   26.94    1.26
 -12  -4  -2   30.93    1.24
 -12  -4  -2   26.84    1.03
 -12  -4  -2   27.46    1.13
  12  -4   2   27.31    1.27
  10  -4   2   22.36    0.97
  10  -4   2   24.67    0.99
  10  -4   2   22.80    1.07
 -10   4  -2   24.60    1.08
  10  -4   2   23.16    0.98
  10  -4   2   22.90    1.06
 -10  -4  -2   23.79    1.00
  10   4   2   21.00    0.97
 -10  -4  -2   21.51    1.01
  10   4   2   23.49    0.90
  10   4   2   22.39    0.85
  10   4   2   23.54    0.88
  10   4   2   22.93    0.92
   8  -4   2    6.83    0.43
   8   4   2    6.41    0.27
   8  -4   2    7.17    0.42
  -8   4  -2    7.40    0.48
   8  -4   2    6.56    0.46
   8  -4   2    6.54    0.40
   8   4   2    5.64    0.38
  -8  -4  -2    6.74    0.41
   8   4   2    7.69    0.37
  -8   4  -2    6.75    0.28
  -8  -4  -2    6.83    0.36
   8   4   2    7.76    0.35
   8  -4   2    6.81    0.29
   8   4   2    7.25    0.38
   6  -4   2    0.75    0.20
   6   4   2    0.90    0.13
   6  -4   2    1.36    0.23
  -6   4  -2    0.67    0.22
  -6   4  -2    0.88    0.21
   6  -4   2    1.01    0.19
   6  -4   2    0.88    0.21
  -6   4  -2    0.98    0.20
  -6  -4  -2    0.88    0.18
   6   4   2    0.64    0.20
   6   4   2    0.65    0.17
   6   4   2    0.76    0.18
   6   4   2    1.21    0.18
  -6  -4  -2    0.69    0.15
  -6   4  -2    0.92    0.12
   6   4   2    0.81    0.16
   6  -4   2    1.01    0.14
   4  -4   2   27.10    0.99
  -4   4  -2   25.43    1.01
   4  -4   2   25.50    0.95
   4   4   2   25.44    0.88
   4   4   2   25.52    0.91
   4  -4   2   26.79    0.92
  -4   4  -2   25.80    1.01
   4  -4   2   27.13    1.03
   4   4   2   26.03    0.95
   4   4   2   23.71    0.92
  -4   4  -2   27.64    0.94
  -4  -4  -2   27.49    0.92
   4  -4   2   24.48    0.81
   4   4   2   27.76    0.95
  -4   4  -2   26.38    0.80
  -4  -4  -2   28.35    0.93
   4   4   2   27.49    0.93
  -4  -4  -2   27.41    0.96
   4  -4   2   26.31    0.87
   4   4   2   28.10    0.97
   2  -4   2   96.03    2.85
   2   4   2   97.51    2.86
   2  -4   2   94.89    2.94
   2  -4   2   92.54    2.86
   2   4   2   91.66    2.83
   2   4   2   95.15    2.90
  -2  -4  -2   93.85    2.87
   2   4   2   96.71    2.92
  -2  -4  -2   92.82    2.83
   2  -4   2   95.37    2.78
   2   4   2   94.35    2.87
  -2   4  -2   92.66    2.77
   2  -4   2   95.38    2.85
   2  -4   2   97.19    2.92
   2   4   2   92.82    2.84
   2  -4   2   93.90    2.94
   0   4   2   -0.04    0.08
   0   4  -2    0.10    0.08
   0  -4   2    0.01    0.08
   0  -4  -2    0.05    0.07
   0  -4  -2   -0.03    0.08
   0   4   2    0.01    0.07
   0  -4   2   -0.04    0.10
   0   4  -2    0.13    0.11
   0   4  -2    0.07    0.06
   0  -4   2    0.06    0.05
   0   4   2    0.02    0.11
   0   4   2   -0.02    0.11
   0  -4   2    0.08    0.07
   0  -4  -2   -0.06    0.09
   0   4   2    0.08    0.09
   2  -4  -2    6.02    0.28
   2   4  -2    6.25    0.28
  -2   4   2    6.09    0.30
  -2  -4   2    5.86    0.28
   2   4  -2    5.68    0.26
   2   4  -2    5.63    0.32
  -2   4   2    5.58    0.35
   2  -4  -2    5.80    0.35
   2   4  -2    6.19    0.34
   2  -4  -2    5.91    0.29
   2   4  -2    5.97    0.33
  -2  -4   2    6.60    0.31
   2   4  -2    5.72    0.22
  -2   4   2    6.41    0.32
  -4   4   2  232.37    6.55
  -4  -4   2  228.49    6.54
   4  -4  -2  224.14    6.66
  -4  -4   2  221.04    6.59
  -4  -4   2  224.87    6.63
   4  -4  -2  221.89    6.67
  -4  -4   2  219.83    6.50
  -4   4   2  225.97    6.58
   4   4  -2  219.19    6.47
   4   4  -2  222.35    6.55
  -4  -4   2  220.89    6.59
  -4   4   2  219.09    6.58
  -4   4   2  225.43    6.57
  -6   4   2    0.84    0.16
  -6  -4   2    0.77    0.14
   6  -4  -2    0.98    0.18
   6  -4  -2    0.78    0.18
   6  -4  -2    0.99    0.21
  -6  -4   2    0.72    0.19
   6   4  -2    0.55    0.19
  -6   4   2    0.90    0.16
   6   4  -2    0.73    0.17
   6   4  -2    0.75    0.16
   6   4  -2    0.86    0.12
  -6  -4   2    1.29    0.18
   8  -4  -2   42.51    1.59
  -8   4   2   44.58    1.58
  -8  -4   2   46.32    1.60
   8   4  -2   42.87    1.46
   8   4  -2   43.16    1.46
   8   4  -2   44.11    1.50
   8   4  -2   44.36    1.41
  -8   4   2   45.94    1.49
   8  -4  -2   45.20    1.59
  10  -4  -2   13.22    0.71
  10  -4  -2   12.74    0.70
 -10  -4   2   14.39    0.72
  10   4  -2   12.90    0.60
  10   4  -2   14.07    0.63
  10   4  -2   13.20    0.54
  10  -4  -2   12.82    0.71
 -10   4   2   13.45    0.61
  12  -4  -2    0.90    0.25
 -12   4   2    1.11    0.26
  12  -4  -2    1.43    0.29
  12  -4  -2    0.66    0.22
 -12  -4   2    1.36    0.27
 -12  -4   2    0.67    0.27
 -12   4   2    0.96    0.23
  12   4  -2    0.88    0.21
 -12  -4   2    0.80    0.23
  12   4  -2    0.59    0.26
 -12  -4   2    1.26    0.26
  12   4  -2    1.09    0.21
  12   4  -2    0.76    0.16
  12  -4  -2    1.24    0.26
  14  -4  -2    2.73    0.38
  14  -4  -2    1.91    0.33
 -14  -4   2    2.05    0.35
 -14  -4   2    2.63    0.41
  14   4  -2    2.14    0.30
 -14  -4   2    2.55    0.31
  14  -4  -2    2.39    0.24
 -14  -4   2    2.29    0.35
 -14  -4   2    2.29    0.33
  16  -4  -2    0.92    0.31
  16  -4  -2    0.80    0.28
 -16  -4   2    0.62    0.34
 -16  -4   2    1.13    0.33
 -16  -4   2    1.11    0.29
 -16  -4   2    0.97    0.32
  18  -4  -2    0.30    0.29
 -18  -4   2    0.19    0.36
 -18  -4   2    0.41    0.33
 -18   4   2    0.06    0.34
 -18  -4   2   -0.15    0.28
 -18  -4   2    0.58    0.33
  20  -4  -2    0.53    0.35
 -20  -4   2    0.26    0.37
 -20  -4   2    0.07    0.37
  20  -4  -2    0.34    0.32
 -20   4   2    0.07    0.36
 -20  -4   2    0.11    0.31
 -20  -4   2    0.89    0.38
 -22  -4   2   -0.31    0.46
 -22  -4   2   -0.07    0.36
 -22   4   2    0.44    0.41
  22  -4  -2    0.53    0.37
 -22  -4   2    0.19    0.35
 -24  -4   2    0.08    0.48
 -24   4   2   -0.24    0.45
 -24  -4   2    0.08    0.41
 -24  -4   2    0.63    0.39
  24  -4  -2    0.16    0.39
 -21  -5  -2   -0.13    0.32
 -21  -5  -2    0.37    0.38
  21  -5   2   -0.24    0.36
 -19  -5  -2    0.13    0.34
  19  -5   2    0.51    0.35
 -17  -5  -2    1.80    0.33
  17  -5   2    1.33    0.39
  17  -5   2    1.01    0.36
 -15  -5  -2    1.19    0.26
  15  -5   2    1.27    0.40
  15  -5   2    0.49    0.32
  13  -5   2    0.05    0.25
  13  -5   2   -0.28    0.24
 -13  -5  -2    0.05    0.19
 -13  -5  -2   -0.09    0.26
  11  -5   2    5.61    0.45
  11  -5   2    5.40    0.45
  11  -5   2    4.62    0.48
  11  -5   2    5.12    0.44
  11  -5   2    5.55    0.51
 -11  -5  -2    5.74    0.47
 -11   5  -2    5.82    0.47
 -11  -5  -2    5.84    0.50
 -11  -5  -2    6.34    0.38
  11   5   2    6.06    0.38
   9  -5   2    5.20    0.39
   9  -5   2    4.74    0.38
   9  -5   2    4.87    0.43
  -9   5  -2    4.66    0.43
   9  -5   2    4.55    0.37
   9  -5   2    4.45    0.43
  -9   5  -2    4.46    0.37
  -9  -5  -2    4.22    0.37
  -9  -5  -2    4.34    0.39
   9   5   2    3.62    0.35
   9   5   2    4.82    0.32
  -9  -5  -2    4.49    0.34
   9   5   2    4.85    0.31
   9   5   2    4.45    0.34
   9  -5   2    4.44    0.26
   7   5   2    3.22    0.22
   7  -5   2    4.35    0.34
   7  -5   2    3.22    0.31
   7  -5   2    3.52    0.32
   7  -5   2    3.46    0.37
  -7   5  -2    3.72    0.37
  -7   5  -2    2.95    0.31
  -7  -5  -2    3.46    0.31
  -7   5  -2    3.40    0.35
   7   5   2    2.70    0.29
   7   5   2    3.67    0.29
  -7  -5  -2    4.00    0.29
   7  -5   2    3.48    0.22
   7   5   2    4.20    0.28
   7   5   2    3.17    0.30
   5  -5   2   21.79    0.82
   5  -5   2   20.47    0.84
  -5   5  -2   22.79    0.91
   5   5   2   19.12    0.81
   5  -5   2   20.58    0.90
  -5   5  -2   20.42    0.80
   5   5   2   17.97    0.78
  -5  -5  -2   21.49    0.78
   5   5   2   21.44    0.75
   5  -5   2   20.55    0.75
   5   5   2   20.48    0.79
  -5  -5  -2   18.19    0.61
   5  -5   2   19.12    0.63
  -5  -5  -2   22.13    0.78
   5  -5   2   20.67    0.69
   5   5   2   20.76    0.82
   5   5   2   20.83    0.76
   3  -5   2   44.44    1.43
   3   5   2   44.32    1.43
  -3   5  -2   44.42    1.56
   3  -5   2   44.28    1.57
   3   5   2   42.77    1.44
   3  -5   2   45.36    1.49
   3   5   2   44.64    1.49
  -3  -5  -2   44.92    1.45
   3  -5   2   43.25    1.37
   3   5   2   45.82    1.46
   3   5   2   45.56    1.52
   3  -5   2   43.88    1.40
   3  -5   2   46.22    1.52
   1  -5   2    3.16    0.24
   1   5   2    3.48    0.27
  -1  -5  -2    3.48    0.24
  -1   5  -2    3.99    0.30
   1   5   2    3.25    0.23
   1  -5   2    2.90    0.26
   1   5   2    3.71    0.29
  -1   5  -2    3.30    0.15
  -1   5  -2    3.07    0.20
   1  -5   2    3.31    0.18
  -1  -5  -2    3.60    0.22
   1  -5   2    2.98    0.21
   1   5   2    2.96    0.21
   1   5  -2    0.52    0.14
   1  -5  -2    0.64    0.13
  -1   5   2    0.47    0.12
  -1   5   2    0.68    0.18
  -1  -5   2    0.51    0.10
   1  -5  -2    0.58    0.12
   1   5  -2    0.67    0.16
   1   5  -2    0.57    0.11
   1  -5  -2    0.47    0.13
  -1  -5   2    0.81    0.13
   1  -5  -2    0.65    0.11
   1   5  -2    0.53    0.11
   1  -5  -2    0.60    0.12
   1   5  -2    0.62    0.12
   3  -5  -2   95.42    3.02
  -3  -5   2   95.56    2.98
   3   5  -2   93.51    2.88
   3  -5  -2   98.89    3.05
  -3  -5   2   94.55    2.88
  -3   5   2   93.47    2.88
   3   5  -2   94.33    2.97
   3  -5  -2   96.14    2.94
   3   5  -2   98.58    2.81
  -3  -5   2   93.22    2.94
  -3   5   2   96.53    2.95
  -3   5   2   95.64    2.93
  -5   5   2   17.66    0.71
  -5   5   2   18.11    0.74
   5  -5  -2   20.23    0.83
   5  -5  -2   17.42    0.80
  -5  -5   2   17.10    0.77
  -5  -5   2   17.24    0.66
   5   5  -2   17.92    0.70
   5   5  -2   18.34    0.61
   5  -5  -2   18.44    0.80
   5   5  -2   17.00    0.67
  -5  -5   2   17.49    0.73
   7  -5  -2   55.25    1.92
  -7   5   2   57.15    1.85
   7  -5  -2   57.34    1.99
  -7  -5   2   58.10    1.96
  -7  -5   2   58.19    1.83
  -7   5   2   57.64    1.84
   7   5  -2   57.72    1.84
   7   5  -2   55.85    1.75
   7   5  -2   54.38    1.84
  -7  -5   2   56.48    1.87
   9  -5  -2   24.40    1.04
  -9  -5   2   24.41    1.01
   9   5  -2   20.78    0.86
  -9   5   2   20.82    0.84
   9   5  -2   23.33    0.86
   9   5  -2   22.53    0.80
   9   5  -2   21.88    0.88
   9  -5  -2   23.18    0.99
  -9   5   2   24.10    0.89
  11  -5  -2   52.56    1.93
  11  -5  -2   53.11    1.92
  11   5  -2   42.96    1.80
 -11   5   2   54.36    1.89
  11   5  -2   50.23    1.74
 -11   5   2   51.52    1.88
  11   5  -2   50.88    1.84
 -11  -5   2   54.55    1.91
 -11  -5   2   54.51    1.88
  11   5  -2   53.40    1.76
  11  -5  -2   50.04    1.90
 -11   5   2   52.86    1.75
 -13   5   2    3.80    0.42
  13  -5  -2    4.31    0.45
  13  -5  -2    4.66    0.47
 -13  -5   2    4.67    0.47
  13   5  -2    4.38    0.37
 -13  -5   2    5.61    0.48
  13  -5  -2    5.05    0.48
 -13  -5   2    4.01    0.38
 -15  -5   2    1.88    0.37
  15  -5  -2    1.31    0.32
  15  -5  -2    2.20    0.39
  15  -5  -2    1.46    0.35
 -15  -5   2    1.97    0.37
 -15  -5   2    1.67    0.31
  17  -5  -2    1.84    0.39
  17  -5  -2    2.67    0.42
 -17  -5   2    3.37    0.49
  17  -5  -2    2.47    0.44
 -17  -5   2    3.30    0.42
 -17  -5   2    3.99    0.50
  19  -5  -2    2.09    0.45
 -19  -5   2    2.04    0.46
  19  -5  -2    2.06    0.46
 -19   5   2    3.63    0.54
 -19  -5   2    2.50    0.43
 -19  -5   2    2.89    0.51
  21  -5  -2    2.41    0.48
 -21  -5   2    0.81    0.43
  21  -5  -2    1.38    0.41
 -21   5   2    0.64    0.41
 -21  -5   2    1.21    0.42
 -21  -5   2    1.27    0.41
 -23   5   2    0.92    0.44
  23  -5  -2    0.39    0.40
 -23  -5   2    1.10    0.48
 -20  -6  -2    0.29    0.31
 -20  -6  -2    0.84    0.39
  20  -6   2    1.09    0.43
  18  -6   2    0.94    0.38
  18  -6   2    0.86    0.39
 -18  -6  -2    0.54    0.30
  16  -6   2   -0.07    0.29
 -16  -6  -2    0.51    0.27
  16  -6   2    0.39    0.31
 -14  -6  -2    8.09    0.65
 -14  -6  -2    8.07    0.50
  14  -6   2    6.47    0.65
  14  -6   2    8.05    0.68
  12  -6   2    0.08    0.23
  12  -6   2   -0.05    0.24
  12  -6   2    0.44    0.26
 -12  -6  -2   -0.02    0.17
 -12  -6  -2   -0.05    0.23
 -10  -6  -2    0.70    0.27
  10  -6   2    0.86    0.25
  10  -6   2    0.56    0.23
  10  -6   2    0.54    0.24
  10  -6   2    0.61    0.23
  10  -6   2    0.67    0.26
 -10  -6  -2    0.73    0.24
  10   6   2    0.33    0.21
 -10  -6  -2    0.45    0.21
  10   6   2    0.56    0.16
   8  -6   2    1.29    0.26
   8  -6   2    1.82    0.27
  -8   6  -2    1.43    0.27
  -8   6  -2    1.46    0.28
   8  -6   2    1.65    0.30
   8  -6   2    1.51    0.26
   8   6   2    1.37    0.24
  -8   6  -2    1.37    0.25
  -8  -6  -2    1.10    0.24
   8   6   2    1.31    0.23
  -8  -6  -2    1.67    0.28
   8   6   2    1.03    0.24
   8   6   2    1.28    0.20
  -8  -6  -2    1.28    0.22
   8   6   2    1.21    0.19
  -6   6  -2   47.46    1.76
   6  -6   2   49.28    1.69
   6  -6   2   49.95    1.71
   6   6   2   48.51    1.60
   6  -6   2   47.22    1.60
   6  -6   2   49.69    1.82
   6   6   2   53.08    1.72
  -6   6  -2   50.55    1.71
  -6  -6  -2   50.92    1.68
  -6  -6  -2   50.55    1.76
   6   6   2   49.62    1.66
  -6  -6  -2   47.56    1.65
   6   6   2   49.76    1.62
   6   6   2   51.03    1.70
   6  -6   2   46.06    1.61
  -4   6  -2   45.08    1.62
   4  -6   2   44.42    1.46
   4   6   2   44.39    1.46
   4  -6   2   45.33    1.65
   4  -6   2   45.81    1.56
   4   6   2   46.12    1.50
   4   6   2   45.96    1.53
  -4  -6  -2   45.24    1.51
   4  -6   2   44.38    1.45
   4  -6   2   42.42    1.39
   4   6   2   46.26    1.49
   4   6   2   47.65    1.57
   2  -6   2   12.74    0.63
   2  -6   2   11.36    0.54
   2   6   2   10.71    0.51
   2   6   2   11.87    0.55
  -2  -6  -2   10.74    0.49
   2   6   2   11.01    0.50
   2  -6   2   12.02    0.46
   2   6   2   12.18    0.51
  -2  -6  -2   11.40    0.45
   2   6   2   11.39    0.58
   2  -6   2   10.78    0.47
   2   6   2   11.03    0.47
   0  -6  -2   25.21    0.88
   0   6  -2   24.14    0.95
   0   6   2   24.21    0.87
   0   6  -2   23.84    0.84
   0  -6  -2   24.06    0.82
   0   6   2   23.99    0.95
   0   6  -2   22.37    0.72
   0  -6   2   24.41    0.81
   0   6  -2   24.80    0.92
   0  -6  -2   24.16    0.77
   0  -6  -2   24.57    0.81
   0   6  -2   22.43    0.79
   0   6  -2   23.76    0.77
   2   6  -2   89.14    2.70
  -2  -6   2   83.99    2.72
  -2   6   2   89.68    2.77
   2   6  -2   89.43    2.63
   2  -6  -2   86.39    2.62
   2  -6  -2   88.02    2.69
   2   6  -2   81.98    2.72
   2  -6  -2   86.84    2.68
  -2  -6   2   86.09    2.68
   2  -6  -2   85.38    2.58
   2   6  -2   82.34    2.58
   4  -6  -2   77.95    2.60
   4   6  -2   81.60    2.47
   4  -6  -2   76.17    2.37
  -4  -6   2   80.13    2.55
   4  -6  -2   81.99    2.65
  -4  -6   2   80.73    2.45
  -4   6   2   81.19    2.45
   4   6  -2   80.66    2.56
   4  -6  -2   79.36    2.54
  -4  -6   2   79.85    2.54
  -4   6   2   84.43    2.56
  -6   6   2   79.98    2.47
  -6   6   2   79.17    2.54
   6  -6  -2   77.98    2.62
   6  -6  -2   77.09    2.62
  -6  -6   2   78.53    2.59
  -6  -6   2   75.63    2.43
   6   6  -2   77.53    2.46
  -6  -6   2   76.67    2.50
   6   6  -2   79.56    2.44
  -8   6   2    0.02    0.16
  -8  -6   2    0.09    0.16
   8  -6  -2    0.24    0.17
   8  -6  -2    0.16    0.18
  -8  -6   2    0.21    0.21
   8   6  -2    0.40    0.17
  -8   6   2    0.14    0.15
   8   6  -2    0.16    0.16
   8   6  -2    0.20    0.15
  -8  -6   2    0.17    0.16
  10  -6  -2   36.09    1.42
 -10   6   2   36.58    1.28
  10  -6  -2   34.30    1.44
  10   6  -2   34.12    1.36
 -10   6   2   34.83    1.39
 -10  -6   2   38.02    1.44
  10   6  -2   33.81    1.37
  10   6  -2   34.76    1.22
  10   6  -2   34.53    1.27
  10   6  -2   35.26    1.27
  12  -6  -2    5.47    0.51
  12  -6  -2    6.64    0.54
  12   6  -2    5.15    0.41
 -12  -6   2    6.05    0.50
 -12  -6   2    5.60    0.51
  12  -6  -2    6.05    0.52
 -14  -6   2   12.09    0.75
  14  -6  -2   10.67    0.75
  14  -6  -2   10.38    0.73
 -14  -6   2    9.58    0.69
  14  -6  -2   10.01    0.72
 -16  -6   2    2.43    0.42
  16  -6  -2    3.03    0.45
  16  -6  -2    2.22    0.41
  16  -6  -2    2.93    0.43
 -16  -6   2    3.05    0.46
 -16  -6   2    2.97    0.40
 -18  -6   2    0.17    0.31
  18  -6  -2    0.24    0.30
  18  -6  -2   -0.26    0.30
  18  -6  -2   -0.26    0.36
 -18  -6   2    0.47    0.35
 -18  -6   2    0.20    0.27
 -20  -6   2    0.57    0.37
  20  -6  -2   -0.14    0.34
  20  -6  -2   -0.28    0.32
  20  -6  -2   -0.25    0.32
 -20  -6   2   -0.20    0.36
 -22  -6   2    0.14    0.40
  22  -6  -2    0.08    0.34
  22  -6  -2   -0.23    0.37
 -22  -6   2   -0.07    0.38
 -22   6   2    0.30    0.42
 -24  -6   2    1.39    0.53
 -19  -7  -2    1.10    0.34
  19  -7   2    0.69    0.40
 -17  -7  -2    0.49    0.29
  17  -7   2    0.21    0.37
  17  -7   2    0.51    0.32
 -15  -7  -2    0.18    0.24
  15  -7   2    0.13    0.31
  15  -7   2    0.13    0.29
  13  -7   2    0.31    0.25
  13  -7   2    0.30    0.32
 -13  -7  -2    0.89    0.24
 -13  -7  -2    0.61    0.32
  13  -7   2    0.98    0.35
  11  -7   2    0.24    0.24
  11  -7   2    0.16    0.24
 -11  -7  -2    0.36    0.19
 -11  -7  -2    0.62    0.23
 -11  -7  -2   -0.36    0.26
   9  -7   2    1.63    0.31
   9  -7   2    2.17    0.30
   9  -7   2    1.69    0.33
   9  -7   2    1.46    0.28
   9   7   2    2.18    0.30
  -9  -7  -2    1.68    0.29
  -9  -7  -2    2.21    0.34
  -9  -7  -2    1.69    0.28
   9   7   2    2.28    0.25
   7  -7   2   12.16    0.64
  -7   7  -2   12.33    0.71
   7  -7   2   12.64    0.65
   7  -7   2   11.77    0.54
   7   7   2   11.57    0.54
   7  -7   2   14.34    0.78
   7   7   2   10.58    0.62
  -7   7  -2   13.56    0.67
  -7  -7  -2   12.88    0.70
   7  -7   2   12.17    0.71
   7   7   2   12.42    0.60
  -7  -7  -2   12.68    0.62
   7   7   2   13.33    0.65
   7   7   2   12.72    0.57
  -5   7  -2   11.64    0.67
   5   7   2   12.18    0.52
   5  -7   2   12.16    0.52
   5  -7   2   11.18    0.69
   5   7   2   12.30    0.59
   5   7   2   12.26    0.59
  -5  -7  -2   11.88    0.58
   5   7   2   12.32    0.63
   5   7   2   12.93    0.56
   5  -7   2   12.24    0.54
   3  -7   2    3.39    0.36
   3  -7   2    4.26    0.35
   3   7   2    3.74    0.31
   3   7   2    4.06    0.30
   3   7   2    3.89    0.32
   3  -7   2    4.65    0.28
  -3   7  -2    4.44    0.34
   3   7   2    4.62    0.31
   3   7   2    4.36    0.36
   3  -7   2    3.96    0.26
   3   7   2    4.30    0.27
  -3   7  -2    4.68    0.40
  -1  -7  -2  175.56    5.26
   1   7   2  178.56    5.33
  -1   7  -2  180.53    5.40
   1   7   2  181.92    5.30
   1   7   2  181.32    5.39
  -1  -7  -2  174.85    5.19
   1  -7   2  176.09    5.22
  -1   7  -2  179.83    5.34
  -1   7  -2  170.26    5.26
   1  -7   2  174.34    5.34
   1  -7  -2    5.34    0.34
   1   7  -2    4.99    0.38
  -1   7   2    5.25    0.35
   1   7  -2    4.66    0.21
   1  -7  -2    5.38    0.33
   1   7  -2    5.20    0.35
  -1   7   2    5.53    0.41
  -1  -7   2    4.80    0.29
   1  -7  -2    5.13    0.28
   1   7  -2    5.37    0.32
   1  -7  -2    4.96    0.23
   1   7  -2    4.96    0.23
   3  -7  -2   49.46    1.79
   3   7  -2   52.11    1.72
   3  -7  -2   48.60    1.67
   3  -7  -2   50.94    1.64
   3  -7  -2   49.03    1.53
   3   7  -2   50.38    1.61
  -3  -7   2   48.76    1.69
   3  -7  -2   47.31    1.53
  -3   7   2   48.02    1.68
   5  -7  -2    1.36    0.25
   5  -7  -2    1.22    0.22
   5   7  -2    1.11    0.19
   5   7  -2    1.18    0.21
  -5  -7   2    1.29    0.20
  -5  -7   2    1.30    0.22
  -5   7   2    1.18    0.17
  -5   7   2    1.23    0.22
  -5  -7   2    1.39    0.18
   7  -7  -2   21.08    1.00
   7  -7  -2   22.48    1.02
   7   7  -2   22.75    0.95
  -7  -7   2   23.46    1.00
  -7  -7   2   21.68    0.85
   7   7  -2   21.72    0.84
  -7  -7   2   20.26    0.88
   7  -7  -2   17.22    0.91
   7   7  -2   22.03    0.84
  -7   7   2   21.84    0.86
  -7   7   2   20.67    0.92
  -9   7   2   16.98    0.72
   9  -7  -2   15.34    0.86
   9   7  -2   15.36    0.79
   9   7  -2   12.84    0.78
  -9   7   2   14.98    0.80
  -9  -7   2   17.51    0.86
   9   7  -2   15.86    0.67
  -9  -7   2   17.25    0.80
   9   7  -2   15.26    0.70
  -9  -7   2   18.31    0.76
   9   7  -2   15.62    0.70
 -11  -7   2    5.76    0.49
  11  -7  -2    7.23    0.55
  11  -7  -2    5.92    0.47
 -11   7   2    5.49    0.36
  11   7  -2    5.30    0.36
  13  -7  -2    0.16    0.25
 -13  -7   2    0.29    0.32
  13  -7  -2    0.45    0.28
  13  -7  -2    0.26    0.27
  15  -7  -2    0.93    0.33
 -15  -7   2    0.16    0.33
 -15  -7   2    1.25    0.35
  15  -7  -2    0.90    0.34
  15  -7  -2    0.71    0.31
  17  -7  -2    0.45    0.29
 -17  -7   2    0.57    0.36
 -17  -7   2    0.34    0.36
  17  -7  -2    0.20    0.30
  17  -7  -2   -0.12    0.28
  19  -7  -2   -0.14    0.31
 -19  -7   2   -0.24    0.38
 -19  -7   2    0.19    0.33
  19  -7  -2    0.07    0.32
  19  -7  -2    0.06    0.29
 -21  -7   2    0.72    0.41
  21  -7  -2   -0.07    0.34
  21  -7  -2    0.53    0.43
  21  -7  -2    0.34    0.34
 -21  -7   2    0.14    0.37
 -23   7   2    0.95    0.53
  23  -7  -2    1.53    0.49
  23  -7  -2    0.72    0.41
 -23  -7   2    0.28    0.44
 -20  -8  -2    0.17    0.33
  20  -8   2   -0.08    0.41
  20  -8   2   -0.08    0.36
 -18  -8  -2    0.30    0.30
  18  -8   2    0.23    0.35
  18  -8   2    0.47    0.36
 -16  -8  -2    0.27    0.25
  16  -8   2    0.07    0.33
 -14  -8  -2    0.09    0.22
 -14  -8  -2   -0.44    0.35
  14  -8   2    0.20    0.32
 -12  -8  -2    0.84    0.24
 -12  -8  -2    0.24    0.25
 -12  -8  -2    1.00    0.33
  12  -8   2    0.30    0.29
  10  -8   2    1.68    0.36
 -10  -8  -2    2.19    0.31
 -10  -8  -2    3.04    0.40
  10  -8   2    2.19    0.40
  10  -8   2    2.36    0.36
  -8  -8  -2    5.84    0.49
   8  -8   2    5.07    0.49
   8   8   2    4.72    0.43
   8  -8   2    4.46    0.49
  -8  -8  -2    4.88    0.40
   8  -8   2    5.84    0.45
   6  -8   2    5.89    0.43
  -6   8  -2    5.63    0.47
   6  -8   2    6.59    0.54
  -6  -8  -2    5.33    0.46
   6  -8   2    6.23    0.49
   6   8   2    5.32    0.41
  -6  -8  -2    6.05    0.42
  -6  -8  -2    5.63    0.43
   6   8   2    6.86    0.46
  -4   8  -2   20.45    0.95
   4  -8   2   19.91    0.97
   4  -8   2   21.50    0.91
   4   8   2   20.18    0.83
   4  -8   2   19.90    0.95
   4   8   2   20.33    0.85
  -4  -8  -2   19.27    0.84
  -4  -8  -2   19.77    0.87
   4   8   2   21.01    0.91
   4  -8   2   20.57    0.79
   2   8   2   50.89    1.72
   2  -8   2   50.85    1.76
  -2  -8  -2   50.22    1.75
   2   8   2   50.69    1.78
   2  -8   2   49.18    1.63
   2   8   2   49.17    1.69
   0  -8   2    0.27    0.12
   0   8  -2   -0.06    0.18
   0   8  -2    0.10    0.14
   0   8   2    0.05    0.14
   0  -8  -2    0.09    0.15
   0   8   2   -0.10    0.18
   0  -8  -2    0.10    0.08
   0  -8  -2    0.04    0.11
   2   8  -2    1.00    0.22
  -2  -8   2    1.68    0.19
  -2   8   2    1.36    0.27
   2  -8  -2    1.39    0.23
   2  -8  -2    1.46    0.21
   2   8  -2    1.73    0.21
   2  -8  -2    1.23    0.19
  -2  -8   2    1.36    0.21
   2  -8  -2    1.09    0.15
  -4  -8   2    2.13    0.27
   4   8  -2    2.93    0.31
   4  -8  -2    2.53    0.34
   4  -8  -2    2.14    0.28
   4   8  -2    2.58    0.25
   4  -8  -2    2.31    0.28
   4   8  -2    2.39    0.27
   4  -8  -2    2.88    0.27
  -4  -8   2    2.10    0.25
  -4   8   2    1.76    0.26
  -6   8   2    5.26    0.41
   6  -8  -2    5.53    0.47
   6   8  -2    4.76    0.41
   6  -8  -2    4.90    0.45
  -6  -8   2    4.70    0.35
   6   8  -2    5.32    0.40
   6  -8  -2    5.21    0.40
  -6  -8   2    4.88    0.30
  -6  -8   2    5.19    0.39
   6   8  -2    5.12    0.35
   6  -8  -2    4.73    0.42
  -6  -8   2    5.58    0.40
  -8   8   2   10.72    0.62
  -8   8   2    9.39    0.52
   8   8  -2    9.92    0.61
   8  -8  -2    8.17    0.63
   8  -8  -2   10.51    0.69
   8  -8  -2    9.23    0.59
  -8  -8   2    9.73    0.59
   8   8  -2    9.01    0.51
  -8  -8   2    9.82    0.55
   8  -8  -2   10.59    0.64
 -10  -8   2   45.61    1.24
  10  -8  -2   41.64    1.25
 -10  -8   2   41.52    1.07
 -10   8   2   45.31    0.93
  12  -8  -2    2.86    0.42
  12  -8  -2    3.59    0.47
 -12  -8   2    3.27    0.46
 -12  -8   2    2.74    0.35
  14  -8  -2    3.87    0.49
  14  -8  -2    4.94    0.56
  14  -8  -2    4.25    0.52
 -14  -8   2    3.83    0.50
  16  -8  -2    1.08    0.35
  16  -8  -2    1.34    0.37
  16  -8  -2    1.04    0.34
 -16  -8   2    0.57    0.35
 -16  -8   2    1.14    0.38
  18  -8  -2    0.89    0.37
  18  -8  -2    1.14    0.39
  18  -8  -2    0.52    0.33
 -18  -8   2    0.87    0.39
 -18  -8   2    1.52    0.43
  20  -8  -2   -0.22    0.37
  20  -8  -2    0.55    0.36
  20  -8  -2    0.53    0.35
 -20  -8   2    0.47    0.40
 -20  -8   2    0.52    0.40
  22  -8  -2    0.16    0.38
  22  -8  -2    0.40    0.40
  22  -8  -2    0.79    0.39
 -22  -8   2   -0.44    0.44
 -22  -8   2    0.21    0.39
  19  -9   2   -0.08    0.36
 -19  -9  -2   -0.12    0.31
  17  -9   2    0.31    0.37
 -17  -9  -2   -0.07    0.28
  15  -9   2    0.36    0.36
 -15  -9  -2    0.54    0.37
 -15  -9  -2    0.95    0.27
  13  -9   2    3.89    0.55
 -13  -9  -2    4.00    0.46
 -13  -9  -2    4.23    0.39
 -13  -9  -2    5.72    0.57
 -11  -9  -2    6.17    0.52
 -11  -9  -2    5.55    0.41
  11  -9   2    5.18    0.59
  11  -9   2    6.16    0.60
 -11  -9  -2    6.26    0.57
  -9  -9  -2    0.29    0.22
   9  -9   2    0.70    0.33
  -9  -9  -2   -0.09    0.27
   9  -9   2    0.05    0.24
   7  -9   2    6.69    0.60
  -7  -9  -2    7.71    0.57
   7  -9   2    6.90    0.56
  -7  -9  -2    7.06    0.49
  -7  -9  -2    6.32    0.49
   5  -9   2    2.25    0.33
   5  -9   2    2.37    0.34
  -5  -9  -2    2.70    0.31
   5   9   2    2.25    0.29
  -5  -9  -2    2.81    0.31
   5  -9   2    2.57    0.37
   3   9   2    1.06    0.23
   3  -9   2    0.89    0.26
   3   9   2    0.08    0.11
   3  -9   2    0.89    0.24
   3   9   2    0.90    0.23
  -3  -9  -2    0.63    0.21
   3  -9   2    0.62    0.21
   3   9   2    1.08    0.22
   1  -9   2   12.67    0.68
   1   9   2   13.02    0.70
  -1  -9  -2   12.87    0.67
   1  -9   2   12.35    0.57
  -1   9  -2   12.89    0.71
   1  -9   2   11.85    0.68
   1   9   2   13.84    0.65
   1   9  -2   17.38    0.84
  -1   9   2   16.95    0.78
  -1  -9   2   18.08    0.78
   1  -9  -2   17.58    0.82
  -1   9   2   18.07    0.86
   3   9  -2   47.33    1.66
  -3  -9   2   48.60    1.74
   3  -9  -2   48.40    1.77
   3  -9  -2   49.44    1.87
   3   9  -2   49.24    1.76
   3   9  -2   50.33    1.76
   3  -9  -2   50.63    1.75
   3  -9  -2   49.06    1.64
  -3  -9   2   49.38    1.71
  -3   9   2   46.42    1.73
   5   9  -2   15.86    0.73
   5  -9  -2   17.98    0.85
  -5  -9   2   18.90    0.83
   5  -9  -2   16.87    0.90
   5   9  -2   18.73    0.85
   5   9  -2   16.32    0.80
   5  -9  -2   17.16    0.81
   5  -9  -2   15.64    0.71
  -5  -9   2   17.33    0.80
  -5   9   2   15.68    0.80
   7  -9  -2    1.97    0.32
  -7   9   2    1.68    0.29
   7  -9  -2    0.98    0.26
   7   9  -2    1.64    0.24
   7  -9  -2    1.83    0.29
  -7  -9   2    1.62    0.27
   7  -9  -2    1.27    0.30
   9  -9  -2    1.71    0.31
   9  -9  -2    1.59    0.31
  -9  -9   2    2.52    0.26
  -9  -9   2    2.47    0.33
   9  -9  -2    2.80    0.40
   9  -9  -2    1.52    0.35
  11  -9  -2   15.90    0.97
 -11  -9   2   15.34    0.86
 -11  -9   2   17.48    0.96
  11  -9  -2   16.49    0.92
 -13  -9   2    6.12    0.60
  13  -9  -2    5.93    0.62
 -15  -9   2    0.76    0.37
  15  -9  -2    0.34    0.32
  15  -9  -2    1.06    0.37
  15  -9  -2    0.70    0.32
 -17  -9   2    1.04    0.42
 -17  -9   2    0.31    0.38
  17  -9  -2    0.85    0.36
  17  -9  -2    0.78    0.36
  17  -9  -2    1.03    0.38
 -19  -9   2    0.90    0.41
 -19  -9   2    0.07    0.35
  19  -9  -2    0.48    0.33
  19  -9  -2    0.62    0.40
  19  -9  -2    1.18    0.41
 -21  -9   2    0.20    0.38
  21  -9  -2    0.08    0.36
 -21  -9   2   -0.07    0.41
  21  -9  -2    0.65    0.43
  21  -9  -2   -0.07    0.38
 -18 -10  -2   -0.16    0.31
  18 -10   2    0.08    0.40
  16 -10   2   -0.15    0.39
 -16 -10  -2   -0.18    0.27
 -16 -10  -2   -0.25    0.36
  16 -10   2   -0.15    0.38
  14 -10   2    1.08    0.39
 -14 -10  -2    0.83    0.27
 -14 -10  -2    0.24    0.34
  14 -10   2    0.82    0.39
  12 -10   2    1.43    0.42
 -12 -10  -2    0.99    0.27
 -12 -10  -2    1.40    0.33
 -12 -10  -2    1.36    0.39
  12 -10   2    1.02    0.36
 -10 -10  -2    9.33    0.70
  10 -10   2    9.35    0.73
  10 -10   2    9.02    0.75
 -10 -10  -2    9.38    0.65
  -8 -10  -2   17.25    0.92
   8 -10   2   15.45    0.93
  -8 -10  -2   16.27    0.83
   8 -10   2   15.30    0.97
   6 -10   2   32.01    1.46
  -6 -10  -2   33.15    1.38
   6 -10   2   32.48    1.42
   6 -10   2   32.17    1.36
  -6 -10  -2   32.93    1.30
  -6 -10  -2   31.80    1.31
   4 -10   2    0.60    0.23
  -4 -10  -2    0.58    0.22
   4 -10   2    0.51    0.24
  -4 -10  -2    0.67    0.22
   4 -10   2    0.71    0.29
   2 -10   2    7.85    0.55
   2  10   2    7.71    0.51
  -2 -10  -2    7.35    0.52
  -2  10  -2    7.82    0.49
   2 -10   2    8.34    0.59
   0 -10   2   11.44    0.60
   0 -10  -2   12.20    0.65
   0  10   2   10.74    0.62
   2 -10  -2   10.70    0.64
   2 -10  -2   11.01    0.54
  -2 -10   2    8.49    0.46
   2 -10  -2    9.01    0.51
   4 -10  -2    4.68    0.49
  -4  10   2    4.69    0.43
   4 -10  -2    5.58    0.45
  -4 -10   2    5.09    0.41
   4 -10  -2    5.08    0.44
  -4 -10   2    5.20    0.45
   6 -10  -2   16.96    0.97
   6 -10  -2   18.97    0.93
   6  10  -2   19.57    0.84
   6 -10  -2   19.04    0.92
  -6 -10   2   18.14    0.88
  -6  10   2   17.95    0.90
   8 -10  -2    0.40    0.25
   8 -10  -2    0.69    0.27
   8 -10  -2    0.17    0.26
  -8 -10   2    0.37    0.23
   8 -10  -2    0.39    0.25
  10 -10  -2    0.53    0.25
  10 -10  -2    0.87    0.30
 -10 -10   2    0.50    0.28
  12 -10  -2   -0.11    0.28
  12 -10  -2   -0.32    0.29
 -12 -10   2    0.40    0.27
  12 -10  -2    0.07    0.31
 -14 -10   2    0.72    0.39
  14 -10  -2   -0.06    0.43
  14 -10  -2    0.49    0.36
  16 -10  -2    1.18    0.39
  16 -10  -2   -0.07    0.34
 -16 -10   2    0.57    0.40
 -16 -10   2    0.87    0.39
  18 -10  -2    0.07    0.33
  18 -10  -2   -0.23    0.35
 -18 -10   2   -0.20    0.36
 -18 -10   2   -0.47    0.37
  20 -10  -2    0.15    0.36
  20 -10  -2    0.16    0.38
 -20 -10   2   -0.21    0.40
 -20 -10   2    0.07    0.40
  17 -11   2    0.66    0.44
 -17 -11  -2    0.19    0.30
 -17 -11  -2    0.34    0.38
  17 -11   2    0.08    0.38
  15 -11   2    3.03    0.57
 -15 -11  -2    3.45    0.41
 -15 -11  -2    3.21    0.54
  15 -11   2    3.68    0.55
  13 -11   2   -0.07    0.35
 -13 -11  -2    0.25    0.25
 -13 -11  -2    0.15    0.31
 -13 -11  -2    0.06    0.33
  13 -11   2    0.62    0.36
  11 -11   2    1.41    0.42
 -11 -11  -2    0.86    0.25
 -11 -11  -2    0.85    0.32
 -11 -11  -2    0.27    0.31
  11 -11   2    0.89    0.34
   9 -11   2    1.46    0.37
  -9 -11  -2    2.51    0.42
   9 -11   2    2.71    0.47
  -9 -11  -2    2.64    0.38
  -7 -11  -2    3.48    0.44
  -7 -11  -2    2.77    0.38
   7 -11   2    2.93    0.42
  -7 -11  -2    3.10    0.39
   7 -11   2    3.21    0.48
   5 -11   2   20.64    1.04
   5 -11   2   21.76    1.15
   5 -11   2   20.84    1.09
  -5 -11  -2   21.06    0.98
  -5 -11  -2   22.22    1.02
   3 -11   2   12.88    0.78
   3 -11   2   10.66    0.78
  -3 -11  -2   11.62    0.69
   3 -11   2   11.72    0.73
   1 -11   2    6.34    0.54
   1 -11   2    6.75    0.55
  -1 -11  -2    6.97    0.52
  -1 -11   2   40.96    1.56
   1 -11  -2   43.61    1.62
   3 -11  -2    1.09    0.25
   3 -11  -2    0.77    0.24
   3 -11  -2    1.19    0.33
  -3 -11   2    1.18    0.25
   5 -11  -2    2.19    0.33
   5 -11  -2    1.98    0.34
  -5 -11   2    1.83    0.30
   5 -11  -2    1.93    0.38
   7 -11  -2    3.00    0.38
   7 -11  -2    3.10    0.40
   7 -11  -2    3.70    0.49
  -7 -11   2    2.66    0.36
   7 -11  -2    2.31    0.41
   9 -11  -2    0.34    0.23
   9 -11  -2    0.63    0.29
   9 -11  -2    0.58    0.35
  -9 -11   2   -0.14    0.29
   9 -11  -2    0.48    0.31
  11 -11  -2    0.05    0.25
  11 -11  -2   -0.16    0.26
  11 -11  -2    0.27    0.28
 -11 -11   2    0.10    0.25
  13 -11  -2    2.99    0.45
  13 -11  -2    2.90    0.46
  13 -11  -2    2.32    0.48
 -13 -11   2    2.96    0.45
  15 -11  -2    7.77    0.72
  15 -11  -2    9.11    0.83
 -17 -11   2   -0.13    0.39
 -17 -11   2   -0.07    0.37
  17 -11  -2    0.08    0.34
  17 -11  -2    0.29    0.37
 -19 -11   2    0.14    0.38
 -19 -11   2    0.21    0.41
  19 -11  -2    0.07    0.37
  19 -11  -2    0.08    0.37
  16 -12   2    0.08    0.43
 -16 -12  -2    0.37    0.31
 -16 -12  -2    0.13    0.39
  14 -12   2    3.90    0.59
 -14 -12  -2    3.12    0.39
 -14 -12  -2    4.07    0.56
  14 -12   2    2.87    0.51
  12 -12   2    0.60    0.40
 -12 -12  -2    0.75    0.26
 -12 -12  -2    0.46    0.32
 -12 -12  -2    0.41    0.35
  12 -12   2    0.27    0.31
  10 -12   2    0.89    0.35
  10 -12   2    0.14    0.33
 -10 -12  -2    1.05    0.32
   8 -12   2    1.55    0.38
  -8 -12  -2    1.41    0.38
   8 -12   2    1.43    0.42
  -8 -12  -2    1.50    0.33
   6 -12   2    1.58    0.35
  -6 -12  -2    2.80    0.43
  -6 -12  -2    2.44    0.36
   6 -12   2    1.91    0.42
  -6 -12  -2    1.34    0.32
  -4 -12  -2    3.13    0.38
   4 -12   2    2.78    0.43
  -4 -12  -2    1.78    0.32
   4 -12   2    1.51    0.41
   2 -12   2    0.10    0.25
  -2 -12  -2    0.04    0.22
   2 -12   2    0.19    0.26
   0 -12  -2    8.07    0.59
   0 -12   2    8.13    0.63
   0 -12   2    8.57    0.57
   2 -12  -2   66.68    2.36
   2 -12  -2   72.56    2.56
  -2 -12   2   63.45    2.31
   4 -12  -2    1.30    0.31
   4 -12  -2    1.17    0.30
   4 -12  -2    1.94    0.41
  -4 -12   2    1.17    0.28
   6 -12  -2    1.73    0.35
   6 -12  -2    1.99    0.34
  -6 -12   2    1.97    0.33
   6 -12  -2    2.07    0.41
   8 -12  -2   15.49    0.98
   8 -12  -2   14.24    0.86
   8 -12  -2   14.01    0.96
  -8 -12   2   12.34    0.81
   8 -12  -2   14.61    0.85
  10 -12  -2   15.50    0.93
  10 -12  -2   16.27    1.07
 -10 -12   2   16.23    0.95
  10 -12  -2   16.30    0.94
 -12 -12   2    5.31    0.56
  12 -12  -2    4.64    0.63
  12 -12  -2    5.21    0.58
  14 -12  -2    0.24    0.35
  14 -12  -2    0.32    0.33
  16 -12  -2    1.52    0.45
  16 -12  -2    0.65    0.43
  16 -12  -2    0.76    0.38
 -18 -12   2    1.52    0.50
  18 -12  -2    1.50    0.47
  18 -12  -2    0.82    0.44
  18 -12  -2    0.30    0.37
  13 -13   2    1.61    0.47
 -13 -13  -2    1.63    0.46
  13 -13   2    1.75    0.45
  11 -13   2    3.98    0.55
 -11 -13  -2    4.56    0.57
  11 -13   2    4.91    0.67
 -11 -13  -2    4.43    0.53
   9 -13   2   13.27    0.91
  -9 -13  -2   11.36    0.84
   9 -13   2   11.74    0.93
  -9 -13  -2   10.97    0.76
  -7 -13  -2    6.78    0.63
   7 -13   2    7.29    0.67
   7 -13   2    8.09    0.75
  -7 -13  -2    6.06    0.56
  -5 -13  -2    0.72    0.29
   5 -13   2    1.39    0.35
   5 -13   2    1.47    0.39
   3 -13   2    2.44    0.41
  -3 -13  -2    2.16    0.37
   3 -13   2    1.81    0.43
  -3 -13  -2    1.65    0.32
   1 -13   2    2.54    0.35
  -1 -13  -2    3.25    0.40
   1 -13  -2    9.35    0.76
  -1 -13   2    8.56    0.61
   1 -13  -2    9.43    0.65
  -3 -13   2    1.11    0.30
   3 -13  -2    0.76    0.29
   3 -13  -2    1.01    0.35
   5 -13  -2    7.03    0.58
   5 -13  -2    6.93    0.69
  -5 -13   2    6.58    0.55
   5 -13  -2    6.71    0.56
   7 -13  -2    1.60    0.36
   7 -13  -2    1.63    0.36
   7 -13  -2    1.39    0.39
  -7 -13   2    1.25    0.33
   7 -13  -2    1.49    0.41
   9 -13  -2    1.30    0.34
   9 -13  -2    0.61    0.30
   9 -13  -2    0.48    0.35
   9 -13  -2    0.52    0.36
  -9 -13   2    0.37    0.30
  11 -13  -2    0.41    0.32
  11 -13  -2   -0.08    0.33
 -11 -13   2    0.34    0.31
  13 -13  -2    0.50    0.33
  13 -13  -2    0.48    0.39
 -13 -13   2    0.42    0.32
  15 -13  -2    0.25    0.38
  15 -13  -2   -0.27    0.37
  17 -13  -2   -0.31    0.38
  17 -13  -2   -0.07    0.34
  12 -14   2    0.81    0.38
  12 -14   2   -0.17    0.38
 -12 -14  -2   -0.12    0.34
 -10 -14  -2   -0.36    0.35
  10 -14   2    0.28    0.32
  10 -14   2   -0.08    0.35
 -10 -14  -2   -0.11    0.33
   8 -14   2    0.07    0.32
  -8 -14  -2    0.06    0.33
   8 -14   2    0.15    0.35
  -8 -14  -2   -0.05    0.29
  -6 -14  -2    0.61    0.37
  -6 -14  -2    1.66    0.34
   6 -14   2    1.82    0.41
   6 -14   2    2.05    0.46
  -6 -14  -2    1.36    0.34
  -4 -14  -2    3.63    0.43
   4 -14   2    3.00    0.47
   4 -14   2    3.74    0.54
  -4 -14  -2    3.03    0.43
  -2 -14  -2    1.20    0.31
   2 -14   2    1.59    0.44
   2 -14   2    1.70    0.33
  -2 -14  -2    1.95    0.33
   0 -14   2    2.22    0.36
   0 -14  -2    2.24    0.38
  -2 -14   2    0.09    0.24
   2 -14  -2    0.18    0.26
   2 -14  -2   -0.07    0.32
  -4 -14   2    4.17    0.47
   4 -14  -2    3.73    0.46
   4 -14  -2    4.41    0.57
   6 -14  -2    0.54    0.29
   6 -14  -2    0.42    0.35
   6 -14  -2    0.52    0.34
  -6 -14   2    0.94    0.31
   8 -14  -2   -0.07    0.34
   8 -14  -2    0.15    0.36
  -8 -14   2   -0.16    0.33
  10 -14  -2   -0.22    0.34
  10 -14  -2   -0.16    0.32
 -10 -14   2    0.11    0.30
  12 -14  -2    1.00    0.46
 -12 -14   2    1.52    0.40
  14 -14  -2    0.60    0.41
 -14 -14   2    0.65    0.36
 -11 -15  -2   -0.18    0.33
   9 -15   2    0.85    0.39
   9 -15   2    1.07    0.42
  -9 -15  -2    0.99    0.37
   7 -15   2    4.09    0.53
  -7 -15  -2    3.32    0.47
  -5 -15  -2   -0.25    0.29
   5 -15   2   -0.32    0.30
   5 -15   2    0.08    0.36
  -5 -15  -2   -0.15    0.28
  -3 -15  -2    0.29    0.27
   3 -15   2    0.97    0.38
   3 -15   2    0.81    0.30
  -3 -15  -2    0.05    0.26
   1 -15   2    1.29    0.32
  -1 -15  -2    1.35    0.35
   1 -15  -2    7.30    0.73
  -1 -15   2    7.83    0.61
   1 -15  -2    7.61    0.62
   3 -15  -2    2.19    0.39
   3 -15  -2    2.50    0.49
  -3 -15   2    3.10    0.42
   5 -15  -2    0.07    0.34
  -5 -15   2   -0.21    0.28
   7 -15  -2    0.24    0.34
   7 -15  -2    0.52    0.36
  -7 -15   2    0.11    0.29
   9 -15  -2    4.24    0.64
   9 -15  -2    4.28    0.59
  -9 -15   2    3.82    0.52
  11 -15  -2    3.27    0.60
 -11 -15   2    2.35    0.46
   6 -16   2    0.34    0.35
   6 -16   2    0.66    0.42
  -6 -16  -2    0.11    0.31
  -4 -16  -2    0.47    0.30
   4 -16   2    0.48    0.39
  -4 -16  -2    0.05    0.27
  -2 -16  -2    1.31    0.35
  -2 -16  -2    0.53    0.29
   2 -16   2    0.49    0.28
   2 -16   2    0.71    0.40
   0 -16  -2    4.71    0.50
   0 -16  -2    3.86    0.60
   0 -16   2    5.13    0.51
   2 -16  -2    3.68    0.59
  -2 -16   2    4.59    0.51
   4 -16  -2    0.68    0.39
  -4 -16   2    1.12    0.34
   6 -16  -2   -0.25    0.37
   6 -16  -2    0.62    0.42
  -6 -16   2    0.28    0.30
   8 -16  -2   -0.35    0.38
  -8 -16   2    0.36    0.33
   8 -16  -2    0.08    0.35
   3 -17   2    1.51    0.48
  -3 -17  -2    0.64    0.34
   1 -17   2    0.41    0.39
   1 -17   2    0.62    0.31
  -1 -17   2    1.83    0.40
   1 -17  -2    1.42    0.48
   3 -17  -2    0.08    0.39
 -22   0  -3   -0.16    0.41
  22   0   3   -0.53    0.43
 -20   0  -3   -0.36    0.39
 -18   0  -3    0.13    0.34
 -18   0  -3    0.20    0.26
 -16   0  -3   -0.24    0.32
 -16   0  -3    0.05    0.34
 -16   0  -3    0.06    0.24
 -14   0  -3    0.10    0.21
 -14   0  -3    0.21    0.30
 -12   0  -3   -0.18    0.27
 -12   0  -3    0.41    0.24
  12   0   3    0.11    0.17
 -12   0  -3   -0.04    0.16
 -12   0  -3    0.20    0.17
 -12   0  -3   -0.22    0.27
  10   0   3   -0.09    0.22
 -10   0  -3   -0.08    0.24
 -10   0  -3    0.22    0.23
 -10   0  -3   -0.09    0.19
 -10   0  -3   -0.12    0.22
  10   0   3    0.18    0.16
 -10   0  -3   -0.02    0.16
  10   0   3    0.39    0.18
   8   0   3   -0.18    0.22
  -8   0  -3   -0.03    0.19
  -8   0  -3    0.06    0.19
   8   0   3    0.06    0.12
   8   0   3   -0.03    0.15
   8   0   3   -0.02    0.09
   8   0   3    0.02    0.14
   8   0   3   -0.10    0.17
  -6   0  -3    0.10    0.17
   6   0   3    0.19    0.11
   6   0   3    0.02    0.17
   6   0   3    0.09    0.13
   6   0   3    0.05    0.13
   6   0   3   -0.06    0.06
   6   0   3    0.03    0.14
   6   0   3    0.02    0.14
  -4   0  -3    0.02    0.13
  -4   0  -3   -0.06    0.13
   4   0   3    0.02    0.09
   4   0   3   -0.03    0.13
   4   0   3   -0.02    0.11
   4   0   3    0.05    0.11
   4   0   3    0.02    0.12
  -4   0  -3    0.08    0.08
   4   0   3   -0.02    0.12
  -4   0  -3    0.04    0.09
  -2   0  -3   -0.04    0.10
   2   0   3    0.04    0.10
   2   0   3    0.04    0.08
  -2   0  -3   -0.04    0.09
   2   0   3   -0.03    0.10
   2   0   3    0.04    0.07
  -2   0  -3   -0.01    0.06
   2   0   3   -0.03    0.10
  -2   0  -3    0.08    0.09
  -2   0  -3   -0.04    0.08
   2   0   3   -0.03    0.10
  -2   0  -3   -0.06    0.09
   0   0  -3    0.02    0.05
   0   0  -3   -0.01    0.08
   0   0   3    0.12    0.05
   0   0  -3    0.02    0.07
   0   0  -3    0.02    0.09
   0   0  -3   -0.04    0.08
   0   0  -3    0.05    0.08
   0   0  -3    0.04    0.06
   0   0   3    0.02    0.09
   2   0  -3    0.03    0.07
   2   0  -3    0.03    0.09
  -2   0   3    0.01    0.06
  -2   0   3   -0.01    0.07
  -4   0   3   -0.01    0.07
  -4   0   3   -0.03    0.10
   4   0  -3   -0.08    0.08
   4   0  -3   -0.01    0.09
  -4   0   3   -0.01    0.05
   4   0  -3    0.05    0.05
   4   0  -3   -0.04    0.08
  -4   0   3   -0.02    0.10
   4   0  -3   -0.02    0.11
  -6   0   3   -0.09    0.12
  -6   0   3   -0.02    0.13
   6   0  -3    0.02    0.12
   6   0  -3   -0.02    0.10
   6   0  -3    0.02    0.08
  -6   0   3    0.01    0.09
  -6   0   3   -0.01    0.09
   6   0  -3    0.04    0.08
   6   0  -3   -0.08    0.14
  -8   0   3    0.17    0.17
  -8   0   3    0.16    0.16
   8   0  -3   -0.08    0.12
   8   0  -3    0.05    0.13
  -8   0   3    0.17    0.14
  -8   0   3    0.09    0.15
   8   0  -3   -0.02    0.17
  -8   0   3    0.11    0.12
   8   0  -3   -0.04    0.13
 -10   0   3    0.09    0.16
 -10   0   3   -0.06    0.17
  10   0  -3   -0.14    0.19
  10   0  -3   -0.11    0.17
 -10   0   3   -0.03    0.19
 -10   0   3    0.09    0.17
 -12   0   3    0.03    0.16
  12   0  -3    0.34    0.21
  12   0  -3   -0.03    0.18
 -12   0   3    0.08    0.20
 -12   0   3    0.10    0.19
 -14   0   3   -0.03    0.19
 -14   0   3   -0.04    0.20
  14   0  -3    0.20    0.22
  14   0  -3    0.02    0.16
 -14   0   3    0.27    0.23
 -14   0   3   -0.08    0.19
  14   0  -3   -0.21    0.19
  14   0  -3   -0.11    0.15
 -16   0   3    0.26    0.30
 -16   0   3   -0.04    0.24
 -18   0   3    0.06    0.33
 -18   0   3   -0.06    0.29
 -20   0   3   -0.13    0.33
 -20   0   3    0.26    0.32
 -22   0   3    0.43    0.39
 -22   0   3    0.07    0.38
 -24   0   3   -1.09    0.58
 -24   0   3    0.15    0.41
 -21  -1  -3   -0.53    0.43
 -21   1  -3    0.07    0.41
  21  -1   3    0.15    0.35
 -21  -1  -3   -0.08    0.33
 -19   1  -3    3.57    0.56
 -19  -1  -3    4.22    0.58
 -19  -1  -3    3.97    0.44
  19  -1   3    3.23    0.52
 -17  -1  -3    0.19    0.36
 -17   1  -3   -0.50    0.35
 -17  -1  -3   -0.12    0.24
 -17   1  -3    0.33    0.27
  17  -1   3    0.06    0.28
 -17  -1  -3    0.22    0.35
 -15  -1  -3  104.24    3.40
 -15  -1  -3   99.65    3.14
 -15   1  -3   98.58    3.12
 -15  -1  -3   97.94    3.43
 -15   1  -3   96.60    3.42
  15  -1   3   95.60    3.42
 -13  -1  -3    5.79    0.51
 -13  -1  -3    5.38    0.50
  13  -1   3    5.41    0.38
 -13   1  -3    5.35    0.51
 -13   1  -3    6.09    0.39
 -13  -1  -3    6.10    0.40
 -13  -1  -3    6.34    0.56
 -13   1  -3    5.61    0.53
 -13   1  -3    4.82    0.44
 -11   1  -3    6.35    0.51
  11  -1   3    5.95    0.48
 -11   1  -3    5.88    0.49
 -11   1  -3    6.54    0.45
 -11  -1  -3    6.60    0.49
 -11  -1  -3    7.16    0.54
 -11  -1  -3    5.61    0.44
  11   1   3    6.93    0.48
  11  -1   3    6.06    0.45
  11  -1   3    6.18    0.35
  11   1   3    6.95    0.38
 -11  -1  -3    6.71    0.36
 -11   1  -3    6.25    0.34
  11   1   3    6.71    0.39
  11  -1   3    6.91    0.38
  11   1   3    6.12    0.36
  -9   1  -3   11.43    0.66
  -9   1  -3   11.65    0.65
  -9  -1  -3   12.54    0.63
  -9   1  -3   12.04    0.59
  -9  -1  -3   12.48    0.68
  -9  -1  -3   11.00    0.58
   9   1   3   11.20    0.63
   9  -1   3   11.38    0.61
   9  -1   3   11.46    0.52
   9   1   3   11.61    0.54
  -9   1  -3   11.69    0.49
  -9  -1  -3   11.31    0.52
   9  -1   3   11.19    0.54
   9   1   3   10.49    0.54
   9   1   3   10.97    0.52
   7  -1   3   40.20    1.46
  -7   1  -3   41.05    1.46
  -7   1  -3   42.58    1.48
  -7  -1  -3   39.18    1.25
   7   1   3   40.61    1.40
   7  -1   3   41.52    1.40
  -7   1  -3   40.64    1.47
  -7   1  -3   39.34    1.38
  -7  -1  -3   40.76    1.40
  -7  -1  -3   42.46    1.49
  -7  -1  -3   39.54    1.36
  -7  -1  -3   41.19    1.47
   7  -1   3   39.72    1.41
   7   1   3   39.37    1.42
   7   1   3   40.73    1.36
   7   1   3   38.99    1.35
   7  -1   3   39.45    1.32
  -7  -1  -3   40.42    1.30
   7   1   3   40.21    1.25
   7  -1   3   39.85    1.35
   7   1   3   40.13    1.34
   7   1   3   40.42    1.37
   5  -1   3   17.36    0.72
   5   1   3   17.94    0.72
  -5   1  -3   18.64    0.76
  -5   1  -3   16.97    0.67
  -5  -1  -3   18.21    0.69
  -5  -1  -3   16.97    0.65
   5   1   3   17.22    0.73
   5  -1   3   17.79    0.72
  -5  -1  -3   19.49    0.77
   5   1   3   17.92    0.70
   5  -1   3   17.22    0.67
   5   1   3   18.52    0.70
   5  -1   3   18.35    0.62
   5   1   3   18.02    0.66
   5  -1   3   17.61    0.70
   5   1   3   18.92    0.72
  -5   1  -3   18.67    0.79
   5  -1   3   17.81    0.75
  -3   1  -3   57.46    1.86
   3  -1   3   54.10    1.81
   3  -1   3   57.07    1.79
   3   1   3   56.28    1.82
  -3   1  -3   54.96    1.79
  -3  -1  -3   58.77    1.73
  -3  -1  -3   54.86    1.68
  -3  -1  -3   57.79    1.81
   3  -1   3   56.80    1.77
   3   1   3   55.52    1.79
   3  -1   3   55.47    1.76
  -3  -1  -3   55.15    1.76
  -3   1  -3   55.97    1.73
  -3   1  -3   53.43    1.77
   3   1   3   57.64    1.80
  -3  -1  -3   55.58    1.66
  -3   1  -3   56.22    1.76
   3  -1   3   57.01    1.79
   3  -1   3   55.95    1.68
  -3  -1  -3   55.25    1.73
   3   1   3   55.95    1.80
   3   1   3   55.15    1.74
   1   1   3   31.66    1.12
   1  -1   3   32.17    1.12
  -1  -1  -3   32.53    1.09
  -1   1  -3   32.05    1.08
  -1   1  -3   30.86    1.03
  -1  -1  -3   31.16    1.07
   1  -1   3   31.92    1.03
  -1   1  -3   32.30    1.04
   1  -1   3   31.48    1.04
  -1  -1  -3   32.46    1.11
   1   1   3   33.60    1.12
  -1   1  -3   32.81    1.06
  -1  -1  -3   32.05    1.09
   1   1   3   33.01    1.11
  -1   1  -3   32.09    1.08
   1   1   3   31.53    1.05
   1  -1   3   32.63    0.98
  -1  -1  -3   31.53    1.04
  -1   1  -3   31.95    0.97
   1   1   3   31.97    0.98
  -1   1  -3   31.86    1.05
   1  -1  -3   31.66    1.07
   1   1  -3   31.93    1.03
   1   1  -3   33.19    1.00
   1   1  -3   31.59    1.03
  -1  -1   3   32.80    1.03
   1  -1  -3   33.52    1.11
   1   1  -3   32.75    1.11
   3  -1  -3    3.73    0.23
   3   1  -3    3.54    0.24
  -3   1   3    3.72    0.22
  -3   1   3    3.76    0.20
  -3  -1   3    3.77    0.22
   3  -1  -3    3.50    0.24
   3   1  -3    4.05    0.25
  -3   1   3    3.90    0.25
  -3  -1   3    3.17    0.24
   3  -1  -3    3.73    0.23
   3   1  -3    3.84    0.22
  -3  -1   3    3.50    0.23
   3   1  -3    3.85    0.20
   5   1  -3   23.07    0.77
  -5  -1   3   23.33    0.83
  -5  -1   3   23.96    0.83
  -5  -1   3   22.68    0.76
   5  -1  -3   22.38    0.80
  -5   1   3   23.41    0.85
   5   1  -3   24.98    0.86
  -5  -1   3   27.00    0.90
  -5   1   3   22.93    0.83
  -5   1   3   25.01    0.88
  -5  -1   3   23.80    0.87
  -5   1   3   22.12    0.84
   5  -1  -3   23.37    0.83
  -5  -1   3   23.40    0.87
   5   1  -3   22.60    0.84
   5  -1  -3   23.57    0.78
   5   1  -3   22.76    0.82
   7   1  -3   20.53    0.74
   7   1  -3   19.36    0.67
   7   1  -3   20.87    0.82
  -7  -1   3   21.98    0.84
  -7   1   3   21.73    0.82
  -7  -1   3   20.48    0.74
  -7   1   3   19.63    0.76
  -7  -1   3   21.02    0.80
   7  -1  -3   19.02    0.76
  -7  -1   3   19.93    0.79
   7  -1  -3   19.42    0.80
  -7   1   3   20.30    0.78
   7   1  -3   21.73    0.79
   7   1  -3   20.72    0.80
  -7  -1   3   19.74    0.83
  -7   1   3   20.54    0.71
  -7  -1   3   19.33    0.74
   9   1  -3   21.36    0.84
   9  -1  -3   21.68    0.87
  -9  -1   3   23.47    0.95
  -9   1   3   22.61    0.93
  -9   1   3   21.77    0.88
   9  -1  -3   23.38    0.93
  -9  -1   3   22.84    0.92
  -9  -1   3   22.50    0.91
   9  -1  -3   21.99    0.89
  -9  -1   3   20.86    0.85
  -9  -1   3   23.34    0.89
  -9   1   3   23.21    0.87
   9  -1  -3   22.88    0.94
   9   1  -3   23.20    0.91
  -9  -1   3   22.85    0.83
  -9   1   3   22.66    0.78
 -11  -1   3   35.61    1.37
 -11   1   3   37.89    1.40
 -11   1   3   36.81    1.34
  11  -1  -3   34.24    1.33
  11  -1  -3   34.22    1.34
 -11  -1   3   33.95    1.34
 -11  -1   3   34.78    1.29
 -11  -1   3   36.55    1.29
 -11   1   3   36.40    1.27
  11   1  -3   33.96    1.31
  11   1  -3   34.43    1.20
  11  -1  -3   37.62    1.37
  11  -1  -3   33.65    1.28
  11  -1  -3   34.67    1.24
 -13  -1   3   36.17    1.02
 -13   1   3   33.06    0.98
 -13  -1   3   31.24    0.90
 -13  -1   3   33.47    0.97
  13  -1  -3   32.47    0.93
 -13   1   3   32.97    0.80
 -13  -1   3   34.65    0.83
  13   1  -3   34.53    0.88
  13   1  -3   32.26    0.67
  13  -1  -3   33.40    0.91
  13  -1  -3   32.30    0.84
  13  -1  -3   30.63    0.70
 -15  -1   3   68.78    2.26
 -15  -1   3   63.55    2.30
 -15  -1   3   65.25    2.40
 -15   1   3   66.25    2.34
  15  -1  -3   64.60    2.27
 -15  -1   3   67.98    2.42
 -15   1   3   70.32    2.44
 -17   1   3    0.99    0.36
 -17  -1   3    1.68    0.38
 -17  -1   3    0.74    0.31
 -19  -1   3   -0.06    0.36
 -19   1   3    0.56    0.34
 -19  -1   3   -0.06    0.32
 -21  -1   3    0.27    0.38
 -21   1   3    0.20    0.38
 -21   1   3    0.07    0.34
 -21  -1   3    0.20    0.34
 -23   1   3   -0.22    0.41
 -23  -1   3   -0.15    0.43
 -23   1   3    0.44    0.42
 -23  -1   3    0.30    0.42
 -25   1   3    0.72    0.48
 -25  -1   3   -0.17    0.49
 -25   1   3   -0.32    0.46
 -25  -1   3   -0.32    0.43
  22  -2   3   -0.23    0.36
 -22  -2  -3    0.52    0.36
 -20   2  -3    0.72    0.44
 -20  -2  -3    1.02    0.44
  20  -2   3    0.65    0.37
 -20  -2  -3    0.46    0.30
 -18   2  -3    1.83    0.47
 -18  -2  -3    1.52    0.42
 -18  -2  -3    2.14    0.36
  18  -2   3    1.54    0.41
 -16  -2  -3    0.94    0.36
 -16   2  -3    1.17    0.38
 -16  -2  -3    1.90    0.32
  16  -2   3    0.36    0.32
 -16  -2  -3    0.73    0.37
 -14  -2  -3   46.74    1.76
 -14  -2  -3   43.08    1.53
 -14   2  -3   44.29    1.52
 -14  -2  -3   43.80    1.79
 -14   2  -3   43.52    1.78
  14  -2   3   40.91    1.78
 -12   2  -3    0.45    0.27
 -12   2  -3    0.51    0.22
 -12  -2  -3    0.90    0.28
  12   2   3    0.93    0.21
 -12  -2  -3    0.57    0.19
 -12   2  -3    0.59    0.18
  12  -2   3    0.71    0.26
  10  -2   3   -0.18    0.21
 -10   2  -3   -0.03    0.09
 -10   2  -3   -0.04    0.22
  10  -2   3   -0.08    0.18
 -10  -2  -3   -0.20    0.25
 -10   2  -3    0.03    0.18
 -10   2  -3    0.04    0.22
 -10  -2  -3    0.07    0.20
  10   2   3   -0.03    0.21
  10   2   3    0.07    0.16
 -10  -2  -3   -0.03    0.20
 -10   2  -3    0.12    0.15
  10   2   3    0.20    0.17
  10  -2   3    0.26    0.15
  10   2   3    0.02    0.17
  10  -2   3   -0.04    0.16
  -8  -2  -3    1.08    0.22
   8  -2   3    1.21    0.24
  -8   2  -3    0.88    0.24
   8  -2   3    1.16    0.24
  -8   2  -3    0.89    0.21
  -8   2  -3    1.01    0.25
  -8  -2  -3    1.05    0.21
   8   2   3    0.90    0.18
   8   2   3    0.14    0.27
  -8  -2  -3    1.09    0.20
   8  -2   3    1.01    0.15
  -8   2  -3    0.83    0.15
  -8  -2  -3    0.74    0.16
   8   2   3    0.97    0.19
   8   2   3    1.38    0.20
   8  -2   3    0.86    0.17
  -6   2  -3   34.68    1.28
  -6   2  -3   37.94    1.32
   6  -2   3   35.62    1.30
   6   2   3   35.55    1.24
   6  -2   3   36.57    1.25
  -6   2  -3   34.31    1.30
  -6  -2  -3   36.00    1.24
   6  -2   3   34.57    1.31
  -6   2  -3   36.23    1.22
  -6  -2  -3   36.61    1.19
   6   2   3   36.64    1.27
  -6  -2  -3   34.14    1.29
   6  -2   3   36.15    1.25
  -6   2  -3   33.48    1.14
   6   2   3   35.92    1.22
   6  -2   3   33.93    1.16
  -6  -2  -3   33.17    1.14
   6  -2   3   33.36    1.10
   6   2   3   36.21    1.20
   6  -2   3   35.44    1.20
   6   2   3   37.01    1.23
  -4  -2  -3    0.99    0.14
   4  -2   3    0.84    0.17
  -4   2  -3    0.81    0.20
  -4   2  -3    0.60    0.16
   4  -2   3    0.79    0.16
   4  -2   3    0.86    0.18
   4   2   3    1.05    0.17
   4  -2   3    0.93    0.19
  -4   2  -3    1.14    0.19
  -4   2  -3    0.57    0.13
  -4  -2  -3    0.96    0.15
  -4  -2  -3    0.76    0.13
  -4  -2  -3    0.49    0.16
   4   2   3    0.99    0.15
   4   2   3    0.79    0.16
  -4  -2  -3    1.02    0.14
  -4  -2  -3    0.82    0.10
   4   2   3    0.52    0.16
   4  -2   3    0.69    0.13
  -4   2  -3    0.99    0.13
   4   2   3    0.64    0.17
   4  -2   3    0.55    0.15
  -2  -2  -3    0.15    0.12
  -2   2  -3    0.21    0.10
   2  -2   3    0.27    0.10
  -2   2  -3    0.20    0.10
   2  -2   3    0.21    0.11
   2   2   3    0.28    0.13
  -2   2  -3    0.39    0.12
  -2  -2  -3    0.33    0.10
   2  -2   3    0.17    0.11
  -2   2  -3    0.22    0.12
   2   2   3    0.23    0.08
   2  -2   3    0.17    0.10
   2   2   3    0.15    0.11
  -2  -2  -3    0.15    0.12
  -2  -2  -3    0.31    0.11
   2  -2   3    0.16    0.09
   2   2   3    0.35    0.13
   2   2   3    0.31    0.13
  -2   2  -3    0.18    0.07
   2  -2   3    0.17    0.05
   2  -2   3    0.11    0.12
   2   2   3    0.14    0.12
  -2  -2  -3    0.37    0.11
  -2   2  -3    0.29    0.10
   0   2  -3  177.15    5.21
   0  -2  -3  179.12    5.18
   0   2  -3  173.00    5.06
   0   2   3  176.68    5.20
   0  -2   3  173.13    5.20
   0  -2  -3  176.23    5.17
   0   2  -3  171.16    5.16
   0  -2   3  170.13    5.10
   0   2  -3  172.54    5.10
   0  -2   3  175.34    5.06
   0   2  -3  170.79    5.14
   0  -2   3  175.76    5.14
   0   2   3  174.08    5.20
   0   2  -3  176.56    5.05
   0  -2  -3  169.60    5.16
   0  -2  -3  177.75    5.19
   0   2   3  173.02    5.17
   2   2  -3   45.72    1.48
   2  -2  -3   45.44    1.49
   2  -2  -3   46.82    1.49
   2   2  -3   43.51    1.48
   2  -2  -3   46.19    1.51
   2  -2  -3   47.85    1.49
   2   2  -3   45.08    1.45
   2   2  -3   46.20    1.45
  -2   2   3   47.84    1.53
   2  -2  -3   45.20    1.44
   2   2  -3   46.54    1.42
  -2  -2   3   45.62    1.44
   2   2  -3   44.80    1.48
   2  -2  -3   41.36    1.48
   4   2  -3    6.37    0.31
   4  -2  -3    6.45    0.32
   4   2  -3    5.78    0.31
  -4  -2   3    6.44    0.34
   4  -2  -3    6.38    0.35
   4   2  -3    6.58    0.35
  -4   2   3    6.12    0.33
  -4   2   3    6.83    0.36
  -4  -2   3    5.83    0.34
   4  -2  -3    6.04    0.35
   4  -2  -3    6.09    0.31
  -4   2   3    6.55    0.33
   4   2  -3    5.94    0.31
  -4  -2   3    6.18    0.33
   4   2  -3    6.33    0.34
   6  -2  -3    0.40    0.13
   6   2  -3    0.17    0.13
  -6  -2   3    0.47    0.16
  -6   2   3    0.71    0.15
  -6  -2   3    0.50    0.14
  -6  -2   3    0.41    0.13
   6  -2  -3    0.45    0.13
   6   2  -3    0.65    0.17
   6   2  -3    0.40    0.15
  -6   2   3    0.40    0.13
   6  -2  -3    0.51    0.14
  -6  -2   3    0.30    0.14
  -6  -2   3    0.35    0.13
  -8  -2   3   38.41    1.47
   8  -2  -3   39.27    1.39
  -8   2   3   40.39    1.39
  -8  -2   3   40.24    1.39
  -8  -2   3   39.53    1.42
   8  -2  -3   40.37    1.45
   8   2  -3   40.85    1.38
  -8   2   3   40.66    1.36
   8  -2  -3   40.92    1.40
  -8  -2   3   41.08    1.36
  -8   2   3   40.99    1.26
  -8  -2   3   38.27    1.34
   8  -2  -3   40.77    1.38
  10  -2  -3    1.26    0.20
 -10  -2   3    1.21    0.22
  10  -2  -3    1.23    0.24
 -10  -2   3    1.69    0.29
 -10  -2   3    1.40    0.25
 -10  -2   3    1.01    0.22
 -10  -2   3    1.21    0.20
  10  -2  -3    1.42    0.25
  10  -2  -3    1.61    0.25
 -10   2   3    1.38    0.23
 -10  -2   3    1.37    0.25
 -10   2   3    1.33    0.25
 -10   2   3    1.24    0.23
  10   2  -3    1.15    0.18
 -10   2   3    1.26    0.14
 -10  -2   3    1.65    0.21
 -12  -2   3   19.55    0.93
 -12   2   3   19.57    0.93
 -12  -2   3   16.98    0.84
  12  -2  -3   18.21    0.89
 -12  -2   3   18.36    0.89
  12  -2  -3   18.84    0.88
 -12  -2   3   19.18    0.83
 -12   2   3   18.60    0.80
  12  -2  -3   20.76    0.91
  12   2  -3   20.04    0.75
  12  -2  -3   19.20    0.84
  12  -2  -3   18.25    0.75
  14  -2  -3   -0.14    0.14
  14  -2  -3    0.10    0.22
  14   2  -3    0.03    0.19
 -14  -2   3   -0.04    0.21
 -14  -2   3   -0.11    0.20
  14  -2  -3    0.04    0.20
 -14  -2   3    0.04    0.20
  14  -2  -3    0.04    0.19
 -14   2   3    0.23    0.24
 -14  -2   3   -0.04    0.22
 -14  -2   3   -0.12    0.23
 -14   2   3    0.14    0.23
 -14  -2   3    0.05    0.23
  14   2  -3    0.12    0.23
 -14   2   3   -0.05    0.19
  14   2  -3    0.04    0.16
 -14  -2   3   -0.18    0.23
  14  -2  -3    0.08    0.25
 -16  -2   3    8.86    0.68
 -16   2   3   10.10    0.71
  16   2  -3    6.31    0.51
  16  -2  -3    8.36    0.65
 -16  -2   3    8.54    0.65
 -16  -2   3    8.37    0.59
 -16  -2   3    8.93    0.61
 -18  -2   3    3.21    0.49
 -18   2   3    3.43    0.51
 -18  -2   3    3.19    0.42
 -18  -2   3    4.03    0.50
 -20   2   3    0.46    0.36
 -20  -2   3    0.20    0.39
 -20  -2   3   -0.05    0.30
 -20  -2   3    0.64    0.36
 -22  -2   3    2.99    0.58
 -22   2   3    2.00    0.52
 -22  -2   3    2.33    0.50
 -24   2   3    0.54    0.41
 -24   2   3    0.61    0.43
 -24  -2   3    0.23    0.40
 -24  -2   3   -0.08    0.52
 -21  -3  -3   -0.37    0.34
 -21  -3  -3   -0.45    0.38
  21  -3   3   -0.08    0.37
 -19  -3  -3    0.07    0.28
 -19  -3  -3    0.14    0.36
 -19   3  -3   -0.55    0.45
  19  -3   3   -0.07    0.32
 -17  -3  -3    4.34    0.42
 -17  -3  -3    3.72    0.53
 -17   3  -3    3.59    0.53
  17  -3   3    3.63    0.53
 -15  -3  -3   30.12    1.13
 -15   3  -3   26.87    1.33
  15  -3   3   25.59    1.33
 -15  -3  -3   28.35    1.33
 -13   3  -3    5.93    0.56
  13  -3   3    6.05    0.56
 -13  -3  -3    6.82    0.43
 -13  -3  -3    5.70    0.53
 -11   3  -3    7.26    0.56
  11  -3   3    6.77    0.55
 -11   3  -3    6.52    0.55
 -11  -3  -3    7.17    0.53
  11  -3   3    6.67    0.56
  11  -3   3    7.32    0.52
 -11   3  -3    7.71    0.40
  11  -3   3    8.73    0.45
  11   3   3    7.42    0.45
  -9   3  -3    0.59    0.23
  -9   3  -3    0.36    0.15
  -9  -3  -3    0.92    0.23
   9  -3   3    0.63    0.23
  -9  -3  -3    0.51    0.21
   9  -3   3    0.40    0.22
  -9   3  -3    0.98    0.27
  -9  -3  -3    0.43    0.20
   9   3   3    0.41    0.18
   9   3   3    0.37    0.23
   9   3   3    0.71    0.19
   9  -3   3    0.60    0.14
  -9   3  -3    0.67    0.15
   9   3   3    0.18    0.17
   9  -3   3    0.29    0.16
  -7   3  -3    0.09    0.17
   7  -3   3    0.16    0.14
   7   3   3    0.21    0.14
   7  -3   3    0.23    0.18
  -7   3  -3    0.35    0.18
  -7  -3  -3    0.04    0.17
   7   3   3    0.10    0.15
  -7   3  -3    0.16    0.09
   7   3   3    0.47    0.16
   7  -3   3    0.27    0.11
  -7   3  -3    0.12    0.10
  -7  -3  -3    0.31    0.12
   7  -3   3    0.16    0.13
   7   3   3   -0.17    0.18
   5  -3   3    0.30    0.20
  -5   3  -3    0.39    0.17
  -5   3  -3    0.18    0.17
   5  -3   3    0.20    0.16
  -5   3  -3    0.32    0.18
   5   3   3    0.36    0.15
   5  -3   3    0.42    0.14
   5  -3   3    0.35    0.18
  -5   3  -3    0.43    0.19
  -5  -3  -3    0.23    0.13
   5   3   3    0.27    0.15
  -5  -3  -3    0.41    0.15
   5   3   3    0.26    0.13
   5  -3   3    0.32    0.11
  -5  -3  -3    0.41    0.11
   5   3   3    0.29    0.16
   5   3   3    0.12    0.16
   5  -3   3    0.24    0.13
   3  -3   3    9.02    0.45
   3   3   3    8.18    0.44
   3  -3   3    7.46    0.43
  -3   3  -3    8.59    0.45
   3  -3   3    8.65    0.37
   3   3   3    9.20    0.40
  -3   3  -3    8.87    0.37
   3   3   3    8.59    0.34
  -3  -3  -3    8.70    0.34
  -3  -3  -3    8.65    0.46
   3  -3   3    8.07    0.45
   3   3   3    8.97    0.45
   3  -3   3    8.95    0.37
   3  -3   3    9.30    0.42
  -3   3  -3    8.36    0.37
  -3  -3  -3    9.28    0.42
   3   3   3    9.12    0.44
   3   3   3    8.16    0.43
  -3  -3  -3    8.62    0.42
  -3   3  -3    8.19    0.41
   3  -3   3    9.56    0.51
  -3   3  -3    8.68    0.46
   1  -3   3   32.40    1.14
  -1  -3  -3   32.01    1.06
   1  -3   3   30.93    1.09
   1   3   3   32.08    1.10
  -1   3  -3   31.67    1.06
  -1  -3  -3   29.86    1.05
   1  -3   3   30.08    1.06
   1   3   3   30.78    0.95
   1  -3   3   30.14    1.08
  -1   3  -3   31.18    0.99
   1   3   3   31.16    1.11
   1  -3   3   31.93    0.98
  -1   3  -3   30.49    1.03
  -1  -3  -3   29.94    1.07
  -1  -3  -3   30.82    1.08
   1   3   3   31.34    1.09
   1   3  -3   30.09    1.02
  -1   3   3   28.28    0.88
  -1  -3   3   28.67    1.03
  -1   3   3   28.68    1.02
   1  -3  -3   28.03    1.00
   1   3  -3   29.14    1.00
   1  -3  -3   29.09    1.00
   1  -3  -3   29.69    1.01
   1   3  -3   27.89    0.99
  -1  -3   3   29.07    0.95
   1   3  -3   27.81    0.99
  -1  -3   3   29.77    1.01
   1   3  -3   28.92    1.00
   1  -3  -3   28.57    0.93
  -1   3   3   27.28    1.03
   1  -3  -3   27.19    1.02
  -1  -3   3   28.83    0.94
   1   3  -3   28.52    0.92
   1  -3  -3   28.18    1.02
  -1   3   3   28.81    1.03
  -3  -3   3    1.64    0.18
   3   3  -3    1.53    0.18
   3  -3  -3    1.41    0.18
  -3  -3   3    1.11    0.17
   3  -3  -3    0.92    0.17
   3   3  -3    1.49    0.17
  -3   3   3    1.43    0.18
   3  -3  -3    1.46    0.13
  -3   3   3    1.50    0.16
   3   3  -3    1.27    0.14
  -3   3   3    1.35    0.17
  -3  -3   3    1.32    0.17
   3  -3  -3    1.63    0.18
   3   3  -3    1.29    0.16
   5  -3  -3    7.32    0.37
  -5  -3   3    7.84    0.31
  -5  -3   3    7.72    0.37
   5  -3  -3    7.65    0.40
  -5  -3   3    8.20    0.42
  -5   3   3    8.22    0.42
   5  -3  -3    7.98    0.41
   5   3  -3    8.15    0.41
   5  -3  -3    8.53    0.46
  -5   3   3    7.82    0.43
  -5  -3   3    7.96    0.43
   5   3  -3    8.49    0.45
   5   3  -3    7.51    0.30
  -5   3   3    7.99    0.42
  -5   3   3    8.07    0.38
   5  -3  -3    8.37    0.42
  -5  -3   3    8.19    0.42
   5   3  -3    7.58    0.38
   5   3  -3    7.93    0.40
  -5  -3   3    7.87    0.42
   7   3  -3    0.42    0.12
  -7  -3   3    0.44    0.12
  -7  -3   3    0.38    0.13
   7  -3  -3    0.58    0.16
   7  -3  -3    0.54    0.16
  -7  -3   3    0.37    0.19
   7   3  -3    0.13    0.18
  -7   3   3    0.60    0.19
   7   3  -3    0.34    0.17
   7  -3  -3    0.48    0.15
  -7   3   3    0.42    0.16
   7   3  -3    0.51    0.17
  -7  -3   3    0.71    0.17
  -9  -3   3   30.81    1.14
   9  -3  -3   31.59    1.15
   9  -3  -3   32.22    1.23
  -9   3   3   34.22    1.23
  -9  -3   3   35.53    1.26
   9   3  -3   32.77    1.23
   9  -3  -3   33.63    1.27
  -9  -3   3   36.21    1.30
   9   3  -3   31.01    1.11
  -9   3   3   34.51    1.16
   9   3  -3   35.03    1.18
   9  -3  -3   33.71    1.17
   9   3  -3   31.46    1.17
   9   3  -3   32.86    1.10
  -9  -3   3   34.19    1.17
  -9   3   3   29.58    1.02
  11  -3  -3    5.74    0.45
 -11  -3   3    6.15    0.46
  11  -3  -3    5.56    0.45
 -11  -3   3    8.24    0.55
  11   3  -3    6.49    0.39
  11  -3  -3    5.72    0.37
 -11  -3   3    5.51    0.41
  11   3  -3    5.99    0.41
  11   3  -3    5.97    0.34
 -11  -3   3    6.25    0.41
  11  -3  -3    6.50    0.44
  11  -3  -3    5.93    0.36
  13   3  -3    1.06    0.22
  13  -3  -3    0.90    0.23
  13  -3  -3    1.34    0.27
 -13  -3   3    0.23    0.13
  13  -3  -3    1.02    0.24
 -13   3   3    1.42    0.26
 -13  -3   3    1.19    0.26
 -13  -3   3    0.86    0.25
 -13  -3   3    0.60    0.31
 -13   3   3    1.08    0.28
 -13  -3   3    1.24    0.26
  13   3  -3    0.89    0.25
  13   3  -3    0.58    0.21
  13   3  -3    0.91    0.19
 -13  -3   3    0.56    0.25
 -15   3   3   11.11    0.67
  15  -3  -3    9.22    0.66
 -15  -3   3    9.39    0.67
 -15  -3   3    9.30    0.62
  15  -3  -3    8.45    0.65
 -15  -3   3   11.46    0.81
 -15   3   3    9.73    0.68
  15   3  -3    8.69    0.54
 -15  -3   3    9.06    0.59
 -15  -3   3    8.56    0.66
 -15  -3   3    8.52    0.59
  17  -3  -3    2.62    0.42
 -17   3   3    1.74    0.41
 -17  -3   3    2.73    0.49
 -17  -3   3    2.57    0.44
 -17  -3   3    1.82    0.34
 -17  -3   3    1.85    0.40
 -19   3   3    0.25    0.36
  19  -3  -3    0.12    0.30
 -19  -3   3    0.20    0.25
 -19  -3   3    0.48    0.39
 -19  -3   3    0.18    0.33
 -21   3   3    0.21    0.37
 -21  -3   3   -0.23    0.34
 -21  -3   3    0.63    0.50
 -21  -3   3   -0.47    0.36
 -23   3   3    2.24    0.58
 -23  -3   3    3.06    0.63
 -23  -3   3    3.91    0.62
 -23  -3   3    3.12    0.52
 -25  -3   3    0.27    0.51
 -20  -4  -3    0.04    0.30
  20  -4   3    0.30    0.38
 -20  -4  -3    0.07    0.36
 -18  -4  -3    0.49    0.29
  18  -4   3    0.21    0.30
 -18  -4  -3   -0.13    0.33
 -16  -4  -3    0.71    0.26
  16  -4   3    0.32    0.29
 -14  -4  -3   12.04    0.60
  14  -4   3   11.21    0.80
 -14  -4  -3    8.67    0.72
  14  -4   3   10.32    0.77
  12  -4   3    0.05    0.24
  12  -4   3    0.46    0.27
 -12  -4  -3    0.07    0.18
 -12  -4  -3    0.09    0.25
 -12   4  -3    0.32    0.28
  10  -4   3    0.04    0.20
 -10   4  -3    0.21    0.23
  10  -4   3    0.63    0.25
  10   4   3    0.18    0.17
  10   4   3    0.17    0.17
  10  -4   3    0.44    0.15
 -10  -4  -3    0.37    0.24
 -10   4  -3    0.27    0.23
   8  -4   3    0.13    0.20
  -8   4  -3   -0.03    0.19
  -8  -4  -3   -0.04    0.11
   8  -4   3   -0.17    0.18
   8   4   3   -0.02    0.18
   8  -4   3    0.04    0.19
   8  -4   3    0.19    0.20
  -8   4  -3    0.37    0.19
  -8  -4  -3   -0.09    0.15
   8   4   3   -0.19    0.20
   8   4   3   -0.19    0.20
  -8   4  -3    0.02    0.10
  -8  -4  -3   -0.08    0.14
   8  -4   3    0.04    0.13
   8   4   3   -0.07    0.17
   6  -4   3    2.25    0.30
   6   4   3    1.45    0.19
   6   4   3    1.56    0.21
   6  -4   3    1.45    0.20
  -6   4  -3    1.78    0.26
  -6   4  -3    2.31    0.28
   6  -4   3    1.81    0.27
   6  -4   3    1.81    0.21
   6   4   3    1.63    0.23
  -6   4  -3    1.85    0.23
  -6  -4  -3    1.61    0.20
   6   4   3    2.54    0.25
   6  -4   3    1.87    0.16
   6   4   3    1.48    0.20
   6   4   3    2.08    0.24
  -6   4  -3    2.56    0.15
  -6  -4  -3    1.70    0.19
   6   4   3    1.96    0.23
   6  -4   3    1.65    0.19
   4  -4   3    0.51    0.15
   4  -4   3    0.38    0.20
   4   4   3    0.47    0.15
   4  -4   3    0.29    0.14
  -4   4  -3    0.43    0.19
   4   4   3    0.43    0.15
  -4   4  -3    0.61    0.18
   4  -4   3    0.31    0.13
   4  -4   3    0.45    0.16
  -4   4  -3    0.38    0.13
   4   4   3    0.48    0.16
  -4  -4  -3    0.51    0.13
   4   4   3    0.50    0.17
  -4  -4  -3    0.40    0.15
   4  -4   3    0.38    0.16
   4  -4   3    0.43    0.11
   4   4   3    0.41    0.14
   4   4   3    0.36    0.17
  -4  -4  -3    0.43    0.12
   4   4   3    0.21    0.15
   4  -4   3    0.49    0.14
  -4  -4  -3    0.26    0.10
   2   4   3  101.24    3.07
   2  -4   3  100.58    3.07
  -2   4  -3  102.07    3.01
  -2  -4  -3  102.80    3.01
  -2   4  -3  101.79    3.13
   2  -4   3   98.44    3.10
   2   4   3   98.61    2.96
   2  -4   3   98.70    3.11
   2   4   3  100.57    3.10
   2   4   3   99.68    3.08
  -2  -4  -3  100.18    3.04
  -2   4  -3   95.81    2.97
   2   4   3   99.45    3.09
  -2  -4  -3   98.38    3.08
   2  -4   3   99.87    3.00
   2  -4   3   98.32    3.13
   2   4   3   96.93    3.05
   0  -4   3   13.77    0.50
   0  -4   3   15.09    0.64
   0   4   3   13.94    0.60
   0   4   3   14.67    0.60
   0   4  -3   15.23    0.57
   0  -4  -3   14.28    0.56
   0  -4   3   13.28    0.58
   0  -4   3   14.89    0.60
   0  -4   3   14.53    0.51
   0   4  -3   14.59    0.62
   0   4   3   14.27    0.50
   0  -4   3   14.76    0.62
   0  -4  -3   14.33    0.48
   0  -4  -3   13.88    0.61
   0  -4   3   13.75    0.53
   0  -4  -3   13.57    0.58
   0   4   3   14.97    0.64
   0   4  -3   13.42    0.46
   0  -4  -3   14.61    0.62
   0   4  -3   13.21    0.53
  -2   4   3    0.04    0.13
  -2  -4   3    0.06    0.13
   2   4  -3    0.06    0.13
   2  -4  -3    0.02    0.10
   2   4  -3   -0.03    0.07
   2  -4  -3    0.07    0.08
   2   4  -3    0.04    0.13
   2  -4  -3    0.04    0.12
  -2   4   3    0.08    0.13
   2   4  -3    0.07    0.09
  -2  -4   3    0.09    0.11
  -2   4   3    0.07    0.09
   2  -4  -3    0.13    0.12
   2   4  -3   -0.03    0.11
   2  -4  -3    0.19    0.12
   2   4  -3    0.08    0.12
   4  -4  -3   31.83    1.20
   4   4  -3   31.09    1.15
  -4  -4   3   32.12    1.17
  -4  -4   3   31.61    1.12
  -4   4   3   33.02    1.13
  -4   4   3   32.82    1.07
  -4   4   3   31.56    1.16
   4   4  -3   33.52    1.10
  -4  -4   3   30.78    1.12
  -4  -4   3   32.27    1.11
  -4   4   3   33.75    1.17
   6  -4  -3  173.26    5.10
  -6   4   3  173.63    5.13
  -6  -4   3  166.90    5.03
  -6  -4   3  168.12    5.09
  -6   4   3  176.31    5.11
   6  -4  -3  172.49    5.17
   6   4  -3  163.47    5.11
   6  -4  -3  172.29    5.21
  -6   4   3  166.19    5.15
  -6  -4   3  171.32    5.16
  -6   4   3  172.75    5.12
  -6   4   3  171.04    5.04
   6   4  -3  167.52    4.99
   6   4  -3  170.18    5.07
  -6  -4   3  165.51    5.11
  -8   4   3    0.85    0.21
  -8  -4   3    0.82    0.16
  -8  -4   3    0.67    0.13
   8  -4  -3    1.15    0.21
   8  -4  -3    1.11    0.22
   8   4  -3    0.39    0.21
  -8  -4   3    0.86    0.22
   8   4  -3    0.82    0.16
   8   4  -3    0.97    0.20
   8   4  -3    1.11    0.16
   8   4  -3    1.12    0.19
  -8  -4   3    0.74    0.19
 -10  -4   3    7.71    0.45
  10  -4  -3    8.31    0.53
  10  -4  -3    8.35    0.54
  10   4  -3    8.81    0.54
 -10  -4   3    8.14    0.55
  10   4  -3    8.56    0.43
  10   4  -3    8.37    0.47
  10   4  -3    8.43    0.40
 -10  -4   3    8.89    0.48
 -12   4   3    0.50    0.20
 -12  -4   3    0.58    0.26
 -12   4   3    0.47    0.21
  12  -4  -3    0.44    0.20
  12  -4  -3    0.76    0.23
  12   4  -3    0.64    0.24
  12   4  -3    0.55    0.17
  12   4  -3    0.61    0.19
 -12  -4   3    1.04    0.24
  12   4  -3    0.71    0.20
  12  -4  -3    0.77    0.23
 -14  -4   3   14.00    0.84
 -14  -4   3   16.05    0.86
 -14   4   3   14.91    0.82
  14  -4  -3   14.81    0.84
 -14  -4   3   14.52    0.78
  14  -4  -3   14.96    0.83
 -14  -4   3   15.78    0.77
 -14  -4   3   14.53    0.84
 -14  -4   3   13.88    0.75
  16  -4  -3    0.77    0.31
 -16  -4   3    0.20    0.26
  16  -4  -3    0.10    0.23
 -16   4   3    0.27    0.32
 -16  -4   3    0.22    0.31
 -16  -4   3    0.66    0.26
 -16  -4   3    0.64    0.32
  18  -4  -3    1.28    0.36
 -18  -4   3    1.72    0.42
  18  -4  -3    1.96    0.38
 -18   4   3    1.75    0.44
 -18  -4   3    1.86    0.43
 -18  -4   3    1.42    0.34
 -18  -4   3    1.62    0.41
  20  -4  -3    0.06    0.34
 -20  -4   3    0.32    0.33
 -20  -4   3    0.83    0.44
 -20   4   3    0.53    0.41
 -20  -4   3    0.32    0.28
 -20  -4   3    0.66    0.39
 -22   4   3    4.66    0.66
 -22  -4   3    5.12    0.64
 -22  -4   3    4.00    0.64
  22  -4  -3    3.93    0.58
 -24   4   3   -0.39    0.47
  24  -4  -3    0.89    0.46
 -24  -4   3    0.24    0.48
 -24  -4   3   -0.08    0.39
  21  -5   3    0.32    0.35
 -19  -5  -3    0.34    0.29
  19  -5   3    0.30    0.33
 -19  -5  -3   -0.28    0.39
 -17  -5  -3    1.29    0.30
  17  -5   3    0.96    0.38
 -15  -5  -3    1.70    0.29
  15  -5   3    1.26    0.37
  15  -5   3    1.61    0.42
  13  -5   3    0.74    0.31
 -13  -5  -3    0.93    0.24
 -13  -5  -3    0.71    0.31
  13  -5   3    1.18    0.36
  11  -5   3    0.90    0.31
 -11  -5  -3    1.04    0.31
  11  -5   3    1.54    0.32
  11  -5   3    0.86    0.29
   9  -5   3    1.98    0.32
  -9  -5  -3    1.44    0.29
   9  -5   3    1.87    0.24
   9   5   3    1.81    0.25
   9  -5   3    2.12    0.32
  -9   5  -3    1.96    0.33
   9  -5   3    2.29    0.34
   9  -5   3    1.85    0.26
   9   5   3    1.75    0.26
  -9  -5  -3    1.89    0.25
   9   5   3    1.90    0.25
   7  -5   3    3.02    0.31
   7  -5   3    3.51    0.35
   7  -5   3    3.01    0.29
  -7   5  -3    3.07    0.36
   7  -5   3    2.44    0.33
  -7   5  -3    3.57    0.32
  -7  -5  -3    3.02    0.28
   7   5   3    3.49    0.29
   7  -5   3    2.93    0.28
  -7   5  -3    3.34    0.35
   7   5   3    4.02    0.32
  -7  -5  -3    3.61    0.28
   7   5   3    4.03    0.33
   7  -5   3    3.35    0.25
   7   5   3    3.52    0.30
   5  -5   3   11.45    0.54
   5  -5   3   11.63    0.61
   5   5   3   11.13    0.50
  -5   5  -3   11.17    0.61
   5  -5   3   10.70    0.61
  -5   5  -3   10.80    0.60
   5   5   3   10.47    0.54
   5  -5   3   10.71    0.52
  -5   5  -3   10.80    0.52
   5   5   3   10.78    0.49
   5  -5   3   10.70    0.52
   5   5   3   10.77    0.52
   5   5   3   10.24    0.55
  -5   5  -3   11.26    0.38
  -5  -5  -3   10.97    0.50
   5   5   3   10.83    0.54
   5  -5   3   10.60    0.48
  -5  -5  -3   10.65    0.54
   5   5   3   10.89    0.56
   3  -5   3   11.14    0.52
   3   5   3   10.57    0.51
  -3   5  -3   11.26    0.59
   3  -5   3   10.19    0.58
   3   5   3   10.74    0.47
   3   5   3   11.01    0.56
   3   5   3   11.56    0.54
  -3  -5  -3   11.00    0.48
   3  -5   3   10.99    0.39
   3   5   3   11.85    0.57
   3  -5   3   10.44    0.49
   3  -5   3   11.43    0.58
   3   5   3   10.81    0.50
   1  -5   3   17.57    0.65
   1  -5   3   17.36    0.76
   1   5   3   16.18    0.70
   1   5   3   18.51    0.72
  -1   5  -3   18.58    0.66
  -1  -5  -3   18.28    0.65
   1  -5   3   18.32    0.71
   1  -5   3   17.30    0.75
   1  -5   3   16.49    0.66
   1   5   3   18.69    0.65
  -1  -5  -3   18.04    0.73
  -1   5  -3   16.84    0.54
   1   5   3   18.82    0.76
   1   5   3   18.26    0.77
  -1   5  -3   17.94    0.62
  -1  -5  -3   18.43    0.69
   1  -5   3   17.59    0.65
  -1   5  -3   17.22    0.75
   1  -5   3   19.28    0.79
   1   5   3   18.02    0.65
   1   5  -3   26.16    0.91
   1  -5  -3   25.53    0.92
   1   5  -3   25.06    0.91
   1  -5  -3   25.50    0.90
   1   5  -3   25.62    0.84
   1  -5  -3   25.47    0.94
  -1   5   3   28.38    1.03
   1   5  -3   26.64    1.02
  -1  -5   3   23.96    0.98
   1   5  -3   26.36    0.99
   1  -5  -3   25.97    0.98
  -1  -5   3   25.61    0.91
  -1   5   3   27.38    0.97
  -1  -5   3   26.39    0.98
   3  -5  -3    2.15    0.23
   3   5  -3    2.67    0.18
   3   5  -3    2.64    0.27
   3  -5  -3    2.20    0.27
   3   5  -3    2.75    0.26
   3  -5  -3    2.54    0.20
  -3   5   3    2.73    0.20
   3   5  -3    2.11    0.20
   3   5  -3    2.75    0.16
  -3  -5   3    2.93    0.24
  -3   5   3    2.47    0.22
  -3  -5   3    2.67    0.25
  -3   5   3    2.61    0.26
  -5   5   3   46.85    1.58
  -5  -5   3   47.84    1.58
  -5  -5   3   45.81    1.62
   5  -5  -3   46.54    1.69
  -5  -5   3   49.77    1.67
  -5  -5   3   46.65    1.46
  -5   5   3   46.63    1.61
  -5   5   3   47.72    1.52
  -5  -5   3   46.11    1.60
   5   5  -3   48.65    1.47
   5   5  -3   47.09    1.56
  -5  -5   3   46.59    1.54
  -5   5   3   47.42    1.61
  -7   5   3    0.71    0.21
   7  -5  -3    0.64    0.18
   7  -5  -3    0.39    0.19
   7   5  -3    0.81    0.22
  -7  -5   3    0.62    0.21
   7  -5  -3    0.61    0.22
  -7   5   3    0.88    0.20
   7   5  -3    0.81    0.19
   7   5  -3    0.75    0.14
  -7  -5   3    0.56    0.19
  -9   5   3   15.14    0.68
   9  -5  -3   14.65    0.72
   9  -5  -3   14.52    0.76
   9   5  -3   13.25    0.69
  -9  -5   3   15.40    0.76
   9   5  -3   14.34    0.60
   9   5  -3   14.55    0.57
   9   5  -3   13.45    0.64
  -9  -5   3   14.59    0.67
 -11  -5   3    0.23    0.16
 -11   5   3   -0.14    0.25
  11  -5  -3    0.25    0.21
  11   5  -3    0.17    0.22
 -11   5   3    0.15    0.18
 -11  -5   3    0.08    0.22
  11  -5  -3    0.31    0.19
  11   5  -3    0.24    0.21
  11   5  -3    0.23    0.14
  11   5  -3    0.34    0.18
 -11  -5   3    0.39    0.21
 -11  -5   3    0.27    0.19
  13  -5  -3    0.78    0.26
 -13   5   3    0.89    0.27
  13  -5  -3    0.81    0.27
  13  -5  -3    0.62    0.27
  13   5  -3    0.57    0.18
 -13  -5   3    0.66    0.25
 -13  -5   3    0.54    0.28
 -15  -5   3    0.35    0.30
  15  -5  -3    0.26    0.26
  15  -5  -3    0.10    0.23
  15  -5  -3   -0.21    0.27
 -15  -5   3   -0.05    0.24
 -15  -5   3    0.04    0.22
  17  -5  -3   -0.22    0.28
  17  -5  -3    0.40    0.31
 -17  -5   3   -0.33    0.35
  17  -5  -3    0.23    0.29
 -17  -5   3    0.44    0.28
 -17  -5   3    0.28    0.32
 -19  -5   3    2.23    0.45
  19  -5  -3    0.84    0.35
 -19   5   3    1.03    0.42
  19  -5  -3    0.89    0.37
  19  -5  -3    2.11    0.43
 -19  -5   3    1.34    0.40
 -21  -5   3   -0.27    0.38
  21  -5  -3   -0.36    0.34
 -21   5   3   -0.35    0.40
  21  -5  -3    0.14    0.35
 -21  -5   3   -0.14    0.40
 -23   5   3    8.88    0.86
  23  -5  -3    7.35    0.79
 -23  -5   3    8.48    0.84
 -20  -6  -3   -0.12    0.31
 -20  -6  -3   -0.07    0.38
  20  -6   3    0.63    0.39
 -18  -6  -3    0.48    0.27
  18  -6   3    0.07    0.33
 -16  -6  -3    0.07    0.23
  16  -6   3    0.07    0.30
  16  -6   3   -0.34    0.33
  14  -6   3    0.12    0.32
 -14  -6  -3   -0.03    0.21
 -14  -6  -3    0.05    0.30
  14  -6   3    0.19    0.30
  12  -6   3   -0.06    0.28
 -12  -6  -3   -0.30    0.30
  12   6   3   -0.03    0.17
  12  -6   3    0.16    0.18
  12  -6   3   -0.06    0.25
  10  -6   3    0.55    0.27
  10  -6   3    0.31    0.18
  10   6   3    0.51    0.18
 -10  -6  -3    0.03    0.18
  10  -6   3    0.36    0.21
 -10  -6  -3    0.22    0.25
   8  -6   3    0.43    0.21
   8  -6   3    0.49    0.24
   8  -6   3    0.03    0.18
   8   6   3   -0.28    0.19
   8  -6   3    0.26    0.18
  -8   6  -3    0.48    0.23
   8  -6   3    0.65    0.25
   8   6   3    0.35    0.19
   8   6   3    0.38    0.20
  -8  -6  -3    0.36    0.24
  -8  -6  -3    0.08    0.15
   8   6   3    0.03    0.19
   8   6   3    0.28    0.16
   6  -6   3   37.79    1.39
  -6   6  -3   39.13    1.49
   6  -6   3   40.14    1.46
   6   6   3   34.99    1.31
   6   6   3   37.36    1.36
   6  -6   3   38.01    1.36
   6  -6   3   38.14    1.53
   6  -6   3   39.08    1.40
  -6  -6  -3   40.46    1.50
   6  -6   3   39.61    1.51
   6   6   3   40.00    1.41
  -6  -6  -3   40.56    1.37
  -6  -6  -3   39.53    1.42
   6   6   3   41.51    1.40
   6   6   3   40.39    1.43
   4  -6   3    3.80    0.29
   4  -6   3    4.10    0.35
   4   6   3    3.82    0.28
   4   6   3    3.74    0.29
   4  -6   3    3.60    0.29
  -4   6  -3    3.26    0.33
   4  -6   3    3.88    0.37
   4   6   3    3.74    0.28
  -4  -6  -3    2.04    0.24
   4  -6   3    3.60    0.33
   4   6   3    3.63    0.32
  -4  -6  -3    0.66    0.15
   4  -6   3    3.54    0.20
   4   6   3    3.69    0.30
   4   6   3    4.25    0.34
   2   6   3   21.46    0.85
   2  -6   3   22.93    0.85
   2  -6   3   22.40    0.94
   2   6   3   21.36    0.80
   2  -6   3   21.89    0.84
   2   6   3   22.68    0.81
   2   6   3   22.73    0.91
   2  -6   3   22.32    0.73
   2   6   3   23.02    0.93
  -2  -6  -3   22.66    0.82
   2  -6   3   21.23    0.82
   2  -6   3   22.94    0.92
   2   6   3   21.50    0.85
   0   6  -3    0.20    0.11
   0  -6  -3    0.03    0.11
   0   6  -3   -0.02    0.14
   0  -6  -3    0.05    0.14
   0   6  -3    0.15    0.10
   0  -6  -3    0.20    0.12
   0  -6   3    0.12    0.12
   0   6   3   -0.16    0.21
   0  -6   3    0.12    0.17
   0  -6  -3    0.18    0.14
   0  -6   3    0.03    0.12
   0   6   3    0.20    0.17
   0   6   3    0.02    0.12
   0   6  -3    0.25    0.18
   0   6  -3    0.01    0.10
   2   6  -3    1.69    0.20
   2  -6  -3    1.26    0.18
   2   6  -3    1.79    0.20
   2  -6  -3    1.15    0.17
   2  -6  -3    0.98    0.17
  -2   6   3    1.01    0.24
   2   6  -3    1.63    0.17
   2   6  -3    1.60    0.24
   2  -6  -3    1.20    0.17
  -2   6   3    1.05    0.14
   2  -6  -3    1.21    0.20
   2   6  -3    1.19    0.11
  -2  -6   3    1.45    0.19
  -2   6   3    0.98    0.20
  -4  -6   3   22.94    0.88
  -4   6   3   23.24    0.88
   4   6  -3   24.33    0.84
   4  -6  -3   24.43    1.03
   4   6  -3   24.43    0.95
  -4  -6   3   22.56    0.80
   4  -6  -3   23.95    0.89
  -4   6   3   24.07    0.83
   4   6  -3   24.28    0.77
  -4   6   3   23.64    0.90
  -4   6   3   23.62    0.93
  -6  -6   3   43.21    1.50
  -6   6   3   43.14    1.50
   6   6  -3   43.68    1.46
  -6  -6   3   44.29    1.57
   6  -6  -3   45.52    1.67
  -6  -6   3   46.71    1.64
  -6  -6   3   44.22    1.42
  -6   6   3   43.92    1.54
   6   6  -3   45.64    1.39
   6   6  -3   42.47    1.49
  -6   6   3   45.20    1.55
  -8   6   3    7.02    0.46
   8  -6  -3    7.04    0.47
   8  -6  -3    8.30    0.55
   8   6  -3    7.92    0.49
   8  -6  -3    8.39    0.57
  -8  -6   3    7.22    0.52
  -8  -6   3    7.01    0.40
  -8   6   3    7.94    0.47
  -8  -6   3    7.10    0.47
   8   6  -3    8.11    0.36
   8   6  -3    7.19    0.43
  -8  -6   3    7.07    0.46
  10  -6  -3   10.13    0.61
 -10   6   3   10.88    0.58
  10  -6  -3    9.97    0.65
  10   6  -3    9.73    0.60
 -10   6   3   11.40    0.65
  10   6  -3   10.00    0.62
 -10  -6   3   10.09    0.63
  10   6  -3   10.42    0.46
  10   6  -3   10.10    0.54
 -10  -6   3   10.48    0.57
  12  -6  -3    0.24    0.21
 -12  -6   3   -0.13    0.24
  12  -6  -3    0.18    0.21
  12   6  -3    0.50    0.17
  12   6  -3   -0.07    0.15
 -12  -6   3   -0.13    0.23
 -12   6   3   -0.21    0.25
 -14  -6   3    1.78    0.36
  14  -6  -3    1.57    0.34
  14  -6  -3    1.27    0.33
  14  -6  -3    1.66    0.33
 -14  -6   3    1.76    0.35
 -14  -6   3    1.14    0.29
  16  -6  -3    1.36    0.36
 -16  -6   3    0.54    0.33
 -16  -6   3    0.65    0.31
  16  -6  -3    1.42    0.36
  16  -6  -3    1.22    0.35
 -18  -6   3    0.06    0.33
  18  -6  -3   -0.19    0.32
  18  -6  -3   -0.18    0.31
  18  -6  -3    0.38    0.32
 -18  -6   3    0.37    0.34
 -20  -6   3    2.36    0.48
  20  -6  -3    1.51    0.42
 -20   6   3    2.48    0.52
  20  -6  -3    2.34    0.47
  20  -6  -3    1.94    0.45
 -20  -6   3    2.31    0.49
 -22  -6   3    2.21    0.53
  22  -6  -3    0.89    0.41
 -22   6   3    1.95    0.54
  22  -6  -3    1.56    0.49
 -22  -6   3    1.91    0.51
  24  -6  -3    2.30    0.55
  24  -6  -3    1.52    0.50
 -24  -6   3    1.86    0.53
 -19  -7  -3    0.32    0.32
  19  -7   3    0.31    0.40
  19  -7   3    0.24    0.36
 -17  -7  -3   -0.07    0.28
  17  -7   3   -0.22    0.35
  17  -7   3    0.07    0.32
  15  -7   3    0.20    0.32
 -15  -7  -3    0.22    0.24
 -15  -7  -3    0.06    0.35
  15  -7   3    0.27    0.32
  13  -7   3    0.37    0.32
  13  -7   3    0.20    0.20
 -13  -7  -3    0.62    0.24
 -13  -7  -3    0.59    0.33
 -11  -7  -3   10.69    0.71
  11  -7   3    8.43    0.68
  11  -7   3    8.15    0.52
  11   7   3    9.77    0.56
  -9  -7  -3    0.18    0.24
   9  -7   3    0.78    0.27
   9  -7   3    0.44    0.19
   9   7   3    0.58    0.18
  -9  -7  -3    0.75    0.23
   9  -7   3    0.74    0.29
   7  -7   3   25.23    1.18
   7   7   3   25.92    1.06
   7  -7   3   26.74    1.07
  -7  -7  -3   26.08    1.14
   7  -7   3   25.97    1.16
   7  -7   3   25.59    1.00
   7   7   3   22.41    0.97
   7   7   3   26.73    1.06
  -7  -7  -3   25.97    1.01
   7   7   3   25.89    1.02
  -7  -7  -3   26.13    1.07
   5  -7   3    0.61    0.22
   5  -7   3    0.93    0.21
   5   7   3    0.86    0.18
   5  -7   3    0.64    0.18
  -5   7  -3    0.86    0.24
   5   7   3    0.69    0.19
   5  -7   3    1.12    0.26
   5   7   3    1.16    0.24
   5  -7   3    0.94    0.22
  -5  -7  -3    0.93    0.25
  -5  -7  -3    0.80    0.20
  -5  -7  -3    0.99    0.19
   5   7   3    0.80    0.21
   5   7   3    0.67    0.20
   3  -7   3    9.56    0.41
  -3   7  -3   10.04    0.54
   3   7   3    9.41    0.41
   3  -7   3    9.58    0.53
   3   7   3    9.99    0.41
   3  -7   3   10.04    0.45
   3  -7   3    9.79    0.52
   3   7   3    9.72    0.40
  -3  -7  -3    8.38    0.39
   3   7   3   10.84    0.50
   3   7   3   10.17    0.51
   3   7   3   10.16    0.45
   3  -7   3    9.59    0.42
   3  -7   3   11.52    0.53
   3   7   3   10.24    0.43
   1  -7   3   66.94    2.19
   1   7   3   66.49    2.13
   1  -7   3   67.40    2.24
   1  -7   3   61.40    2.11
   1   7   3   67.69    2.10
   1   7   3   66.40    2.19
   1  -7   3   64.72    2.10
  -1  -7  -3   66.51    2.07
   1  -7   3   63.74    2.00
   1   7   3   67.39    2.23
   1  -7   3   65.75    2.25
  -1   7  -3   67.51    2.24
   1   7   3   64.68    2.09
   1  -7  -3   27.98    1.01
   1   7  -3   26.67    0.97
  -1   7   3   30.85    1.17
  -1   7   3   28.89    1.03
   1   7  -3   28.89    1.12
   1  -7  -3   28.01    0.95
   1   7  -3   28.59    0.98
  -1   7   3   28.43    1.06
   3   7  -3   25.58    0.54
   3  -7  -3   26.28    0.85
   3   7  -3   25.68    0.74
   3  -7  -3   27.08    0.65
   3  -7  -3   27.35    0.71
  -3   7   3   23.38    0.46
  -3   7   3   26.34    0.68
   3  -7  -3   25.55    0.54
  -3   7   3   24.92    0.64
  -5  -7   3  121.41    3.52
  -5   7   3  121.53    3.52
   5  -7  -3  124.76    3.72
   5   7  -3  120.28    3.50
  -5  -7   3  122.94    3.65
   5  -7  -3  124.49    3.76
  -5  -7   3  121.46    3.47
   5  -7  -3  124.29    3.59
   5   7  -3  121.58    3.63
  -5   7   3  119.85    3.59
  -5   7   3  122.08    3.60
  -7   7   3    0.03    0.16
  -7  -7   3   -0.12    0.14
  -7   7   3    0.04    0.16
  -7  -7   3    0.11    0.16
   7  -7  -3    0.21    0.18
   7  -7  -3   -0.22    0.20
   7  -7  -3   -0.06    0.15
   7   7  -3    0.18    0.15
   7  -7  -3    0.04    0.19
  -7   7   3    0.11    0.15
   7   7  -3   -0.02    0.15
  -7  -7   3   -0.16    0.18
  -7  -7   3    0.06    0.18
  -9   7   3    4.44    0.37
   9  -7  -3    3.59    0.40
   9   7  -3    3.51    0.37
   9   7  -3    4.49    0.44
  -9   7   3    3.35    0.37
  -9  -7   3    5.00    0.45
  -9  -7   3    3.93    0.32
  -9  -7   3    4.08    0.38
   9   7  -3    3.52    0.32
  -9  -7   3    2.98    0.34
   9   7  -3    4.00    0.32
  11  -7  -3    1.51    0.31
 -11  -7   3    1.23    0.30
  11   7  -3    1.42    0.22
  11   7  -3    0.05    0.09
  11  -7  -3    1.34    0.29
 -11   7   3    1.60    0.29
 -13  -7   3    2.64    0.41
 -13  -7   3    2.52    0.39
  13  -7  -3    3.14    0.43
  13  -7  -3    2.88    0.41
 -15  -7   3    3.17    0.47
 -15  -7   3    2.64    0.42
  15  -7  -3    2.50    0.42
  15  -7  -3    2.32    0.43
  15  -7  -3    2.22    0.40
 -17  -7   3    2.49    0.47
 -17  -7   3    3.02    0.48
  17  -7  -3    3.04    0.50
  17  -7  -3    3.01    0.48
  17  -7  -3    1.90    0.40
 -19  -7   3    3.68    0.55
  19  -7  -3    4.09    0.55
 -19  -7   3    3.98    0.56
  19  -7  -3    3.94    0.55
  19  -7  -3    4.01    0.57
 -21  -7   3    0.07    0.39
  21  -7  -3    0.36    0.36
 -21   7   3   -0.07    0.44
  21  -7  -3    0.07    0.36
  21  -7  -3    0.62    0.35
 -21  -7   3    0.14    0.40
 -23  -7   3    2.15    0.55
 -23   7   3    3.55    0.63
  23  -7  -3    3.95    0.62
 -23  -7   3    3.47    0.63
  23  -7  -3    2.80    0.54
  18  -8   3    0.93    0.41
 -18  -8  -3    0.81    0.32
  16  -8   3    0.36    0.38
 -16  -8  -3    1.48    0.31
  14  -8   3   -0.27    0.32
 -14  -8  -3    0.06    0.34
 -14  -8  -3   -0.15    0.23
  12  -8   3    0.43    0.34
 -12  -8  -3    0.70    0.35
  10  -8   3    3.80    0.48
  10  -8   3    4.84    0.53
 -10  -8  -3    4.86    0.44
 -10  -8  -3    4.91    0.52
  -8  -8  -3   -0.06    0.20
   8  -8   3    0.31    0.25
   8  -8   3   -0.05    0.22
  -8  -8  -3    0.09    0.25
   6   8   3   24.99    1.06
   6  -8   3   25.54    1.19
  -6  -8  -3   25.42    1.14
   6  -8   3   26.65    1.17
  -6  -8  -3   24.04    1.01
  -6  -8  -3   26.68    1.09
   4  -8   3    0.60    0.23
   4  -8   3    0.50    0.18
   4  -8   3    0.82    0.24
  -4  -8  -3    0.40    0.18
   4   8   3    0.82    0.24
   4   8   3    0.12    0.21
   4   8   3    0.71    0.19
   4  -8   3    0.62    0.23
  -4   8  -3    0.51    0.23
   2   8   3    1.83    0.24
   2  -8   3    1.89    0.28
   2  -8   3    2.31    0.32
   2  -8   3    1.60    0.23
   2  -8   3    3.00    0.33
  -2  -8  -3    2.52    0.29
   2   8   3    1.58    0.27
   2   8   3    2.01    0.28
  -2  -8  -3    2.36    0.24
  -2   8  -3    0.80    0.23
  -2  -8  -3    2.05    0.19
   0   8   3    2.21    0.24
   0  -8  -3    1.96    0.26
   0   8  -3    2.02    0.28
   0   8   3    1.92    0.29
   0  -8   3    2.47    0.30
   0  -8   3    2.10    0.26
   0   8  -3    1.51    0.24
   0  -8  -3    1.86    0.19
   0  -8   3    2.30    0.20
   0   8   3    2.07    0.24
   2   8  -3    4.92    0.37
   2  -8  -3    4.53    0.30
   2  -8  -3    5.23    0.41
  -2   8   3    4.31    0.42
   2   8  -3    3.54    0.35
   2  -8  -3    4.02    0.32
   2   8  -3    5.02    0.40
  -2  -8   3    4.59    0.34
  -2   8   3    4.43    0.34
   4   8  -3    1.04    0.23
   4  -8  -3    1.03    0.25
  -4   8   3    1.46    0.22
   4  -8  -3    1.19    0.25
   4   8  -3    1.07    0.17
   4  -8  -3    0.99    0.20
   4   8  -3    0.96    0.23
  -4  -8   3    1.24    0.21
  -4   8   3    1.20    0.23
   6  -8  -3   18.72    0.94
   6   8  -3   17.12    0.84
   6   8  -3   18.19    0.74
   6  -8  -3   18.76    0.90
  -6  -8   3   19.13    0.85
   6   8  -3   16.62    0.82
   6  -8  -3   17.98    0.81
  -6  -8   3   19.16    0.85
  -6   8   3   18.14    0.82
  -6   8   3   17.81    0.80
  -8   8   3    5.16    0.40
   8  -8  -3    4.77    0.46
   8  -8  -3    4.18    0.39
   8  -8  -3    4.09    0.45
  -8  -8   3    3.84    0.38
   8   8  -3    4.71    0.35
   8  -8  -3    5.17    0.47
  10  -8  -3    2.97    0.41
 -10  -8   3    3.36    0.43
  10   8  -3    3.05    0.30
 -10  -8   3    2.89    0.37
  10  -8  -3    2.82    0.39
  12  -8  -3    1.32    0.32
  12  -8  -3    1.08    0.32
 -12  -8   3    0.46    0.29
  14  -8  -3    2.31    0.41
  14  -8  -3    2.94    0.46
 -14  -8   3    2.95    0.45
 -14  -8   3    1.47    0.39
  16  -8  -3    1.22    0.37
  16  -8  -3    0.44    0.30
  16  -8  -3   -0.06    0.31
 -16  -8   3    0.83    0.39
 -16  -8   3    0.99    0.38
  18  -8  -3    0.53    0.31
  18  -8  -3    1.41    0.41
  18  -8  -3    1.12    0.40
 -18  -8   3    1.41    0.43
 -18  -8   3    0.75    0.39
  20  -8  -3    0.43    0.36
  20  -8  -3    0.42    0.38
  20  -8  -3    0.82    0.40
 -20  -8   3    0.28    0.38
 -20  -8   3    0.86    0.41
  22  -8  -3    0.46    0.38
  22  -8  -3    0.48    0.45
  22  -8  -3   -0.07    0.34
 -22  -8   3    0.60    0.45
 -22  -8   3    0.21    0.46
  17  -9   3   -0.16    0.35
 -17  -9  -3    0.11    0.28
  15  -9   3    0.73    0.38
 -15  -9  -3    0.94    0.28
 -15  -9  -3    1.07    0.40
  13  -9   3    1.17    0.38
  13  -9   3    1.35    0.40
 -13  -9  -3    1.21    0.28
 -13  -9  -3    0.99    0.39
  11  -9   3    6.89    0.67
 -11  -9  -3    7.58    0.66
  11  -9   3    7.60    0.68
  -9  -9  -3    2.12    0.33
   9  -9   3    2.10    0.42
  -9  -9  -3    2.54    0.41
   9  -9   3    1.87    0.38
  -7  -9  -3    0.50    0.22
   7  -9   3    0.16    0.27
   7  -9   3   -0.10    0.26
  -7  -9  -3   -0.04    0.20
  -7  -9  -3    0.09    0.25
   5  -9   3   10.87    0.74
   5  -9   3   10.96    0.70
  -5  -9  -3   11.10    0.61
  -5  -9  -3   10.66    0.64
  -5   9  -3   11.50    0.67
   3  -9   3   10.67    0.67
   3  -9   3    8.77    0.56
   3  -9   3   10.39    0.66
   3   9   3    9.75    0.59
  -3  -9  -3   10.19    0.60
  -3   9  -3    9.70    0.60
   3   9   3    9.45    0.53
   1  -9   3    0.42    0.19
  -1   9  -3    0.72    0.21
  -1  -9  -3    0.52    0.17
   1  -9   3    0.70    0.18
   1   9   3    0.90    0.21
  -1  -9  -3    0.82    0.22
   1  -9   3    0.74    0.23
   1   9  -3    0.12    0.15
   1  -9  -3    0.22    0.17
  -1   9   3   -0.08    0.22
   1  -9  -3   -0.02    0.10
  -1  -9   3   -0.03    0.15
  -1   9   3    0.13    0.17
  -3  -9   3    0.30    0.18
   3  -9  -3    0.85    0.23
   3  -9  -3    0.37    0.16
   3   9  -3    0.67    0.22
   3  -9  -3    0.47    0.22
   5  -9  -3    1.97    0.30
   5  -9  -3    1.52    0.26
   5  -9  -3    2.09    0.34
  -5  -9   3    2.47    0.29
  -5  -9   3    1.99    0.31
   7  -9  -3    0.31    0.20
   7  -9  -3    0.35    0.20
   7  -9  -3    0.26    0.21
  -7  -9   3    0.38    0.21
   7  -9  -3    0.31    0.23
   9  -9  -3    4.30    0.49
   9  -9  -3    4.82    0.44
   9  -9  -3    3.80    0.45
   9  -9  -3    4.44    0.50
  -9  -9   3    4.69    0.44
   9   9  -3    5.26    0.39
 -11  -9   3    0.58    0.32
 -11  -9   3    0.65    0.28
  11  -9  -3   -0.06    0.26
  11  -9  -3   -0.11    0.27
 -13  -9   3    0.45    0.33
  13  -9  -3    0.32    0.29
 -15  -9   3   -0.54    0.38
 -15  -9   3    0.06    0.32
  15  -9  -3    0.19    0.31
  15  -9  -3    0.07    0.33
  15  -9  -3   -0.06    0.34
 -17  -9   3   -0.13    0.38
 -17  -9   3   -0.38    0.42
  17  -9  -3    0.07    0.36
  17  -9  -3   -0.07    0.32
  17  -9  -3    0.07    0.32
 -19  -9   3    2.31    0.52
 -19  -9   3    2.27    0.49
  19  -9  -3    2.43    0.49
  19  -9  -3    2.27    0.50
  19  -9  -3    1.35    0.40
 -21  -9   3   -0.21    0.44
  21  -9  -3    1.04    0.44
  21  -9  -3    0.56    0.39
 -21  -9   3    0.29    0.42
  21  -9  -3    0.38    0.36
  16 -10   3    1.12    0.42
  16 -10   3    1.09    0.43
 -16 -10  -3    0.51    0.31
 -16 -10  -3    0.54    0.41
  14 -10   3    0.28    0.38
  14 -10   3    1.03    0.40
 -14 -10  -3    0.59    0.27
 -14 -10  -3    0.37    0.35
  12 -10   3    3.52    0.52
  12 -10   3    2.21    0.46
 -12 -10  -3    3.01    0.35
 -12 -10  -3    2.22    0.46
 -10 -10  -3    4.60    0.47
  10 -10   3    4.43    0.58
 -10 -10  -3    5.70    0.59
  10 -10   3    4.98    0.57
  -8 -10  -3    4.98    0.46
   8 -10   3    6.94    0.65
  -8 -10  -3    6.28    0.58
   8 -10   3    4.76    0.54
   6 -10   3   17.15    0.99
  -6 -10  -3   17.76    0.85
  -6 -10  -3   16.37    0.86
  -6 -10  -3   15.79    0.92
   6 -10   3   18.36    0.97
   4 -10   3    4.20    0.49
  -4 -10  -3    4.65    0.41
  -4 -10  -3    4.36    0.42
   4 -10   3    4.42    0.46
  -4  10  -3    4.22    0.41
   2 -10   3   14.78    0.83
   2 -10   3   14.79    0.86
  -2 -10  -3   14.88    0.78
  -2  10  -3   14.84    0.75
   0 -10   3    3.21    0.35
   0 -10  -3    3.34    0.36
   0 -10   3    2.62    0.30
   0  10  -3    3.64    0.34
   0 -10  -3    3.20    0.30
   2 -10  -3    7.63    0.62
   2 -10  -3    8.91    0.49
  -2 -10   3    7.29    0.49
   2 -10  -3    8.33    0.56
  -4 -10   3    0.20    0.20
   4 -10  -3    0.51    0.23
   4 -10  -3    0.07    0.18
   4 -10  -3    0.47    0.26
  -6 -10   3    3.52    0.38
   6 -10  -3    4.62    0.45
   6 -10  -3    3.37    0.37
   6 -10  -3    3.97    0.47
   8 -10  -3    0.62    0.27
   8 -10  -3    0.40    0.23
   8 -10  -3    0.74    0.32
  -8 -10   3    0.51    0.26
   8 -10  -3    1.15    0.31
  10 -10  -3    7.38    0.66
 -10 -10   3    7.58    0.60
  10 -10  -3    7.45    0.58
  10 -10  -3    7.99    0.64
  12 -10  -3   -0.13    0.32
  12 -10  -3   -0.15    0.27
  12 -10  -3   -0.06    0.28
 -14 -10   3    0.99    0.37
  14 -10  -3    0.42    0.37
  14 -10  -3   -0.24    0.36
 -16 -10   3   -0.65    0.40
  16 -10  -3    0.29    0.34
  16 -10  -3   -0.07    0.32
 -16 -10   3   -0.06    0.38
 -18 -10   3   -0.13    0.38
 -18 -10   3    0.07    0.37
  18 -10  -3   -0.14    0.34
  18 -10  -3    0.53    0.38
 -20 -10   3    0.07    0.44
  20 -10  -3   -0.30    0.40
  20 -10  -3    0.32    0.37
 -20 -10   3    0.15    0.40
  20 -10  -3   -0.15    0.39
  15 -11   3    0.08    0.34
  15 -11   3    0.08    0.35
 -15 -11  -3   -0.07    0.27
 -15 -11  -3   -0.27    0.36
  13 -11   3    0.91    0.38
  13 -11   3    0.95    0.43
 -13 -11  -3    1.32    0.30
 -13 -11  -3    1.44    0.44
  11 -11   3    3.39    0.51
  11 -11   3    4.59    0.61
 -11 -11  -3    4.82    0.57
  -9 -11  -3    2.35    0.36
   9 -11   3    1.20    0.41
   9 -11   3    1.93    0.40
  -9 -11  -3    2.04    0.43
  -7 -11  -3    1.34    0.30
   7 -11   3    0.31    0.31
  -7 -11  -3    0.99    0.37
   7 -11   3    0.79    0.31
  -7 -11  -3    0.57    0.27
  -5 -11  -3    0.11    0.23
   5 -11   3    0.23    0.30
  -5 -11  -3   -0.21    0.25
   5 -11   3    0.05    0.27
   3 -11   3   44.16    1.81
  -3 -11  -3   43.03    1.69
   3 -11   3   45.23    1.79
   1 -11   3    0.05    0.26
  -1 -11  -3    0.04    0.25
  -1  11  -3    0.59    0.23
   1 -11   3    0.52    0.22
   1 -11  -3    7.48    0.56
  -1 -11   3    7.51    0.50
   3 -11  -3    5.00    0.47
   3 -11  -3    4.98    0.54
  -3 -11   3    4.71    0.43
   5 -11  -3   21.77    1.04
  -5 -11   3   21.02    0.98
   5 -11  -3   20.44    1.12
   7 -11  -3    3.53    0.41
   7 -11  -3    3.68    0.46
   7 -11  -3    3.61    0.49
  -7 -11   3    2.88    0.38
   7 -11  -3    3.49    0.49
   9 -11  -3    1.13    0.30
   9 -11  -3    0.72    0.30
   9 -11  -3    1.34    0.36
  -9 -11   3    1.55    0.34
   9 -11  -3    1.07    0.34
  11 -11  -3    3.99    0.50
  11 -11  -3    4.94    0.50
  11 -11  -3    4.59    0.57
 -11 -11   3    3.24    0.46
  13 -11  -3    2.91    0.48
  13 -11  -3    3.89    0.52
  15 -11  -3    0.43    0.33
  15 -11  -3    1.41    0.41
  15 -11  -3    1.60    0.46
  17 -11  -3    0.86    0.45
  17 -11  -3    1.11    0.42
 -17 -11   3    1.33    0.47
 -17 -11   3    1.18    0.45
  19 -11  -3    2.14    0.51
  19 -11  -3    1.78    0.50
 -19 -11   3    2.22    0.53
 -19 -11   3    2.02    0.56
  14 -12   3    3.43    0.55
  14 -12   3    2.74    0.54
 -14 -12  -3    3.08    0.40
 -14 -12  -3    2.65    0.53
  12 -12   3    3.93    0.56
  12 -12   3    3.26    0.57
 -12 -12  -3    2.88    0.38
 -12 -12  -3    3.70    0.54
 -10 -12  -3    0.52    0.33
  10 -12   3    0.36    0.35
  10 -12   3    0.59    0.31
 -10 -12  -3    0.48    0.37
  -8 -12  -3    0.04    0.25
   8 -12   3    0.27    0.30
  -8 -12  -3    0.56    0.32
   8 -12   3    0.31    0.30
  -6 -12  -3    0.13    0.25
   6 -12   3    0.13    0.32
  -6 -12  -3    0.41    0.27
   6 -12   3   -0.06    0.29
  -6 -12  -3    0.59    0.34
   4 -12   3   14.72    0.93
  -4 -12  -3   11.93    0.73
  -4 -12  -3   11.72    0.76
   4 -12   3   13.19    0.84
   2 -12   3    0.59    0.28
  -2 -12  -3   -0.09    0.27
   2 -12   3   -0.06    0.29
   2 -12   3    0.39    0.22
   0 -12  -3   -0.13    0.24
   0 -12   3   -0.04    0.21
   2 -12  -3    0.68    0.27
   2 -12  -3    0.36    0.29
  -2 -12   3    0.11    0.22
   4 -12  -3    0.14    0.23
   4 -12  -3    0.49    0.29
  -4 -12   3   -0.16    0.26
   6 -12  -3    1.56    0.34
  -6 -12   3    1.09    0.29
   6 -12  -3    1.01    0.35
   8 -12  -3    1.55    0.35
   8 -12  -3    0.74    0.34
  -8 -12   3    1.45    0.35
   8 -12  -3    0.59    0.35
  10 -12  -3    4.06    0.50
  10 -12  -3    2.96    0.49
 -10 -12   3    3.63    0.47
  10 -12  -3    3.83    0.55
 -12 -12   3   -0.11    0.33
  12 -12  -3    0.06    0.31
  12 -12  -3   -0.07    0.32
  14 -12  -3   -0.06    0.33
  14 -12  -3    0.94    0.41
  16 -12  -3   -0.08    0.38
  18 -12  -3    1.24    0.45
  18 -12  -3    1.40    0.47
 -18 -12   3    1.11    0.46
  13 -13   3    0.54    0.43
 -13 -13  -3    0.33    0.38
  11 -13   3    0.31    0.39
  11 -13   3    0.07    0.34
 -11 -13  -3    0.13    0.35
  -9 -13  -3    1.74    0.36
   9 -13   3    1.03    0.43
  -9 -13  -3    1.75    0.41
   9 -13   3    2.34    0.44
  -7 -13  -3    1.20    0.32
   7 -13   3    0.63    0.39
   7 -13   3    1.65    0.40
  -7 -13  -3    0.75    0.37
  -7 -13  -3    0.94    0.34
  -5 -13  -3   -0.18    0.26
   5 -13   3    0.27    0.34
  -5 -13  -3    0.29    0.26
   5 -13   3    0.36    0.31
   3 -13   3    7.65    0.68
  -3 -13  -3    6.24    0.54
   3 -13   3    6.86    0.51
  -3 -13  -3    6.36    0.56
   3 -13   3    5.83    0.60
  -1 -13  -3    0.32    0.25
   1 -13   3    0.55    0.26
   1 -13   3    0.43    0.34
   1 -13  -3    1.69    0.34
   1 -13  -3    1.88    0.41
  -1 -13   3    2.15    0.33
   3 -13  -3    4.03    0.46
   3 -13  -3    3.73    0.54
  -3 -13   3    3.83    0.43
   5 -13  -3    4.27    0.48
  -5 -13   3    3.52    0.44
   5 -13  -3    4.20    0.54
   7 -13  -3    1.14    0.32
   7 -13  -3    0.43    0.34
  -7 -13   3    0.44    0.28
   7 -13  -3    0.76    0.35
   9 -13  -3    0.83    0.29
   9 -13  -3    1.10    0.39
  -9 -13   3    0.53    0.30
   9 -13  -3    0.79    0.38
 -11 -13   3    3.41    0.49
  11 -13  -3    3.68    0.56
  11 -13  -3    3.14    0.51
  13 -13  -3    0.65    0.35
 -13 -13   3    0.80    0.38
  15 -13  -3    0.08    0.38
  12 -14   3   -0.08    0.38
 -12 -14  -3   -0.33    0.42
  10 -14   3   -0.43    0.38
 -10 -14  -3    0.13    0.37
  10 -14   3   -0.08    0.38
 -10 -14  -3    0.05    0.30
   8 -14   3    1.37    0.43
  -8 -14  -3    0.37    0.36
   8 -14   3    0.76    0.39
  -8 -14  -3    1.11    0.33
  -6 -14  -3   -0.18    0.34
  -6 -14  -3   -0.26    0.29
   6 -14   3   -0.06    0.30
   6 -14   3    0.07    0.34
  -6 -14  -3    0.05    0.25
  -4 -14  -3    5.31    0.55
   4 -14   3    6.47    0.63
   4 -14   3    6.99    0.70
  -4 -14  -3    5.50    0.54
  -2 -14  -3    0.25    0.27
   2 -14   3    0.27    0.32
   2 -14   3    0.62    0.27
   0 -14   3    3.35    0.40
   0 -14  -3    2.34    0.39
  -2 -14   3    0.98    0.30
   2 -14  -3    0.20    0.27
   2 -14  -3    0.35    0.32
   4 -14  -3    8.44    0.77
  -4 -14   3    7.29    0.60
   4 -14  -3    7.30    0.62
   6 -14  -3    2.15    0.41
  -6 -14   3    2.01    0.38
   6 -14  -3    2.02    0.46
   8 -14  -3   -0.05    0.28
   8 -14  -3   -0.46    0.36
  -8 -14   3    0.05    0.30
   8 -14  -3    0.07    0.35
  10 -14  -3   -0.12    0.31
  10 -14  -3    0.08    0.37
  10 -14  -3    0.08    0.34
 -10 -14   3    0.06    0.32
  12 -14  -3    0.67    0.39
 -12 -14   3   -0.19    0.33
  14 -14  -3    0.26    0.40
  -9 -15  -3   -0.06    0.38
   9 -15   3   -0.08    0.38
  -9 -15  -3   -0.05    0.31
  -7 -15  -3   -0.13    0.36
   7 -15   3   -0.21    0.34
   7 -15   3   -0.08    0.34
  -7 -15  -3    0.05    0.28
  -5 -15  -3    1.48    0.37
   5 -15   3    0.80    0.35
   5 -15   3    1.06    0.42
  -5 -15  -3    1.28    0.34
  -3 -15  -3    0.46    0.32
   3 -15   3    1.10    0.42
  -3 -15  -3    0.75    0.32
  -1 -15  -3    0.10    0.27
   1 -15   3   -0.05    0.27
   1 -15   3   -0.22    0.38
   1 -15  -3    0.10    0.28
   1 -15  -3    0.07    0.33
  -1 -15   3    0.66    0.29
   3 -15  -3    0.47    0.28
   3 -15  -3   -0.07    0.35
  -3 -15   3    0.05    0.26
   5 -15  -3    0.11    0.26
  -5 -15   3   -0.10    0.28
   5 -15  -3    0.23    0.36
   7 -15  -3    0.49    0.31
   7 -15  -3    0.32    0.38
   7 -15  -3    0.46    0.40
  -7 -15   3    0.06    0.30
   9 -15  -3    0.33    0.39
   9 -15  -3    0.24    0.39
  -9 -15   3    0.06    0.31
  11 -15  -3    0.86    0.42
 -11 -15   3    1.12    0.38
   6 -16   3   -0.41    0.44
  -6 -16  -3   -0.13    0.38
  -4 -16  -3    0.11    0.30
   4 -16   3    0.24    0.36
  -4 -16  -3   -0.05    0.29
  -2 -16  -3    0.05    0.27
  -2 -16  -3    0.16    0.28
   0 -16  -3    0.53    0.29
   0 -16  -3    0.47    0.38
   0 -16   3    0.25    0.30
   2 -16  -3    0.16    0.28
   2 -16  -3    0.31    0.35
  -2 -16   3   -0.05    0.30
   4 -16  -3    0.05    0.28
   4 -16  -3   -0.31    0.38
  -4 -16   3   -0.11    0.28
   6 -16  -3   -0.08    0.37
   6 -16  -3    0.24    0.36
  -6 -16   3    0.06    0.29
   8 -16  -3   -0.09    0.39
  -8 -16   3    0.30    0.33
   8 -16  -3   -0.25    0.36
  -1 -17   3    0.27    0.31
   1 -17  -3   -0.05    0.32
 -20   0  -4   14.38    1.08
  20   0   4   13.46    0.88
 -18   0  -4    3.65    0.58
  18   0   4    3.83    0.46
  16   0   4    0.64    0.31
  16   0   4    1.04    0.29
 -16   0  -4    0.44    0.35
 -16   0  -4    0.63    0.26
  14   0   4    6.00    0.50
 -14   0  -4    5.68    0.60
  14   0   4    5.99    0.57
 -14   0  -4    5.27    0.42
  12   0   4    7.36    0.52
 -12   0  -4    7.30    0.42
 -12   0  -4    6.54    0.57
 -12   0  -4    6.23    0.54
  10   0   4   24.40    1.04
  10   0   4   25.11    1.05
  10   0   4   24.84    0.97
 -10   0  -4   24.39    1.11
 -10   0  -4   23.61    1.11
 -10   0  -4   25.26    1.13
  10   0   4   24.63    1.09
  -8   0  -4    0.04    0.18
  -8   0  -4    0.94    0.24
   8   0   4    0.51    0.17
   8   0   4    0.51    0.15
   8   0   4    0.48    0.20
   8   0   4    0.44    0.17
   8   0   4    0.15    0.18
  -6   0  -4    0.03    0.17
   6   0   4    0.16    0.11
   6   0   4    0.31    0.19
   6   0   4    0.10    0.15
   6   0   4    0.08    0.16
   6   0   4   -0.06    0.18
   6   0   4   -0.17    0.21
   4   0   4   19.32    0.82
   4   0   4   20.32    0.78
  -4   0  -4   20.35    0.81
  -4   0  -4   18.66    0.79
  -4   0  -4   20.47    0.75
   4   0   4   18.99    0.78
   4   0   4   19.24    0.76
   4   0   4   21.43    0.82
  -4   0  -4   19.95    0.77
   4   0   4   19.11    0.70
  -2   0  -4   17.44    0.68
  -2   0  -4   18.19    0.70
  -2   0  -4   18.51    0.74
  -2   0  -4   17.74    0.69
   2   0   4   16.06    0.71
  -2   0  -4   18.65    0.73
   2   0   4   17.31    0.64
  -2   0  -4   18.08    0.62
   2   0   4   18.38    0.76
   0   0  -4    0.06    0.06
   0   0  -4    0.08    0.08
   0   0  -4   -0.03    0.09
   0   0   4    0.01    0.06
   0   0  -4    0.02    0.11
   0   0  -4    0.07    0.12
   0   0  -4    0.13    0.11
   0   0  -4    0.06    0.08
   0   0  -4   -0.01    0.07
   0   0   4    0.05    0.13
   2   0  -4   79.38    2.42
   2   0  -4   77.78    2.36
   2   0  -4   78.99    2.38
   2   0  -4   82.07    2.39
  -2   0   4   79.60    2.37
  -4   0   4   12.41    0.49
  -4   0   4   10.61    0.45
   4   0  -4   11.73    0.48
  -4   0   4   10.49    0.53
   4   0  -4   10.73    0.50
  -4   0   4   10.87    0.43
  -6   0   4   41.13    1.32
   6   0  -4   42.99    1.43
  -6   0   4   42.19    1.40
   6   0  -4   43.03    1.33
  -6   0   4   43.86    1.45
   6   0  -4   44.69    1.44
  -6   0   4   41.35    1.48
   6   0  -4   44.26    1.46
   6   0  -4   42.55    1.46
   6   0  -4   41.08    1.39
  -8   0   4  182.78    5.32
   8   0  -4  176.52    5.40
  -8   0   4  185.73    5.44
   8   0  -4  177.28    5.41
  -8   0   4  180.50    5.45
   8   0  -4  178.81    5.43
   8   0  -4  175.08    5.33
  10   0  -4  409.55   12.12
 -10   0   4  414.36   12.24
 -10   0   4  416.48   12.14
  10   0  -4  406.43   12.21
 -10   0   4  419.53   12.18
  10   0  -4  424.49   12.23
 -10   0   4  414.59   12.09
  12   0  -4   45.27    1.63
 -12   0   4   49.22    1.76
 -12   0   4   48.14    1.67
 -12   0   4   48.32    1.68
  12   0  -4   47.45    1.72
 -12   0   4   46.36    1.57
 -14   0   4   27.84    0.94
 -14   0   4   26.53    0.79
  14   0  -4   26.70    0.86
  14   0  -4   25.70    0.75
 -16   0   4    9.32    0.67
 -16   0   4    7.37    0.62
  16   0  -4    8.06    0.54
 -18   0   4    0.81    0.34
 -18   0   4    0.17    0.29
 -20   0   4    3.71    0.54
 -20   0   4    4.42    0.57
 -22   0   4    1.01    0.46
 -22   0   4    0.07    0.37
 -24   0   4   -0.47    0.48
 -24   0   4    0.31    0.43
 -21   1  -4    0.77    0.45
 -19  -1  -4    1.58    0.36
 -19  -1  -4    0.87    0.44
 -19   1  -4    1.57    0.46
  19  -1   4    1.19    0.34
  19   1   4    1.72    0.38
 -17  -1  -4   -0.03    0.24
 -17  -1  -4    0.13    0.36
 -17   1  -4   -0.13    0.35
  17   1   4    0.19    0.26
  17  -1   4   -0.09    0.23
  17  -1   4    0.31    0.28
 -15  -1  -4    0.66    0.25
 -15   1  -4    0.49    0.25
 -15  -1  -4   -0.06    0.34
 -15   1  -4    0.47    0.35
  15  -1   4    0.34    0.25
  15  -1   4    0.45    0.29
  15   1   4    0.35    0.23
 -13  -1  -4    0.34    0.22
 -13   1  -4    0.55    0.23
 -13  -1  -4    0.15    0.32
 -13   1  -4   -0.10    0.31
 -13   1  -4    0.64    0.29
  13  -1   4    0.40    0.27
  13  -1   4    0.62    0.24
  13   1   4    0.89    0.24
 -11  -1  -4    0.46    0.24
  11  -1   4   -0.10    0.19
  11   1   4    0.38    0.20
  11  -1   4    0.13    0.20
  11  -1   4   -0.14    0.18
 -11   1  -4    0.08    0.16
 -11   1  -4   -0.09    0.25
 -11   1  -4   -0.04    0.23
 -11  -1  -4   -0.17    0.25
  -9   1  -4    1.68    0.30
  -9   1  -4    1.26    0.27
   9  -1   4    1.74    0.27
   9  -1   4    0.04    0.10
   9  -1   4    1.36    0.24
   9   1   4    1.30    0.24
  -9  -1  -4    1.68    0.30
  -9   1  -4    1.05    0.26
  -9  -1  -4    1.58    0.26
   9   1   4    1.34    0.21
   9   1   4    1.53    0.27
   9   1   4    1.42    0.24
   9  -1   4    1.71    0.22
   9  -1   4    0.83    0.20
   9   1   4    1.64    0.24
   7   1   4   16.65    0.62
   7  -1   4   17.63    0.63
  -7   1  -4   14.85    0.63
  -7  -1  -4   17.73    0.57
  -7   1  -4   17.87    0.56
  -7  -1  -4   17.42    0.68
  -7  -1  -4   16.30    0.51
  -7  -1  -4   16.97    0.67
   7  -1   4   17.70    0.61
   7   1   4   16.13    0.60
   7   1   4   17.08    0.58
   7  -1   4   15.66    0.52
   7   1   4   15.57    0.55
  -7  -1  -4   17.03    0.47
   7  -1   4   16.29    0.62
   7   1   4   16.57    0.50
   7  -1   4   17.27    0.59
   7  -1   4   16.68    0.45
   7   1   4   16.59    0.60
   5   1   4   55.04    1.85
   5  -1   4   55.24    1.86
  -5   1  -4   55.16    1.84
  -5   1  -4   54.46    1.73
  -5  -1  -4   54.87    1.74
  -5  -1  -4   51.66    1.69
   5   1   4   54.81    1.82
   5  -1   4   55.74    1.79
  -5  -1  -4   56.31    1.86
   5  -1   4   55.77    1.78
  -5  -1  -4   54.47    1.76
   5   1   4   54.51    1.80
  -5   1  -4   53.83    1.77
   5   1   4   52.68    1.80
   5  -1   4   54.14    1.81
   5  -1   4   52.58    1.67
   5   1   4   55.55    1.83
  -5   1  -4   57.26    1.76
   5   1   4   52.53    1.73
   5  -1   4   53.74    1.82
   3   1   4    0.30    0.11
   3  -1   4    0.72    0.18
   3   1   4    0.54    0.17
  -3   1  -4    0.17    0.14
  -3  -1  -4    0.36    0.11
   3  -1   4    0.33    0.10
   3   1   4    0.28    0.13
  -3  -1  -4    0.54    0.18
  -3  -1  -4    0.28    0.11
   3  -1   4    0.33    0.15
  -3   1  -4    0.26    0.15
   3   1   4    0.63    0.18
   3   1   4    0.48    0.18
  -3  -1  -4    0.20    0.09
   3  -1   4    0.09    0.13
  -3   1  -4    0.30    0.11
  -3  -1  -4    0.28    0.07
  -3  -1  -4    0.33    0.13
   3  -1   4    0.28    0.17
  -3   1  -4    0.09    0.12
   3   1   4    0.41    0.18
  -1   1  -4    8.39    0.38
   1  -1   4    8.64    0.47
   1   1   4    9.16    0.48
  -1  -1  -4    7.72    0.42
  -1   1  -4    8.13    0.42
  -1   1  -4    7.89    0.37
  -1  -1  -4    9.40    0.43
  -1   1  -4    8.24    0.38
   1  -1   4    8.18    0.37
  -1   1  -4    8.33    0.40
  -1  -1  -4    9.51    0.46
  -1  -1  -4    7.90    0.42
  -1   1  -4    8.30    0.28
  -1   1  -4    8.35    0.43
  -1   1  -4    7.95    0.31
  -1  -1  -4    8.06    0.37
   1   1   4    8.15    0.39
   1   1  -4   45.81    1.39
   1   1  -4   46.33    1.43
   1   1  -4   44.26    1.44
   1   1  -4   45.34    1.42
   1  -1  -4   47.60    1.56
   1  -1  -4   45.71    1.58
   1  -1  -4   47.75    1.56
   1   1  -4   48.51    1.56
   1  -1  -4   44.71    1.49
   1   1  -4   46.56    1.43
  -3  -1   4  181.60    5.33
  -3   1   4  201.56    5.38
   3  -1  -4  190.43    5.42
  -3  -1   4  188.13    5.40
   3   1  -4  184.80    5.49
   3  -1  -4  187.77    5.49
   3   1  -4  184.58    5.49
   3  -1  -4  184.82    5.49
   3   1  -4  185.94    5.40
   3   1  -4  184.17    5.35
   3   1  -4  184.70    5.33
  -5  -1   4   16.31    0.63
  -5  -1   4   15.48    0.54
   5  -1  -4   17.82    0.61
  -5   1   4   17.11    0.66
  -5  -1   4   17.58    0.68
   5   1  -4   17.31    0.68
  -5   1   4   17.64    0.66
  -5  -1   4   16.87    0.73
  -5   1   4   17.31    0.73
   5  -1  -4   17.00    0.68
   5   1  -4   17.48    0.68
   5   1  -4   16.07    0.68
   7   1  -4   48.08    1.47
   7  -1  -4   50.97    1.51
  -7  -1   4   48.10    1.45
  -7   1   4   50.23    1.49
  -7  -1   4   51.15    1.56
   7  -1  -4   49.08    1.59
  -7  -1   4   49.95    1.55
  -7   1   4   49.89    1.58
  -7   1   4   50.67    1.58
   7   1  -4   53.36    1.61
  -7   1   4   51.76    1.62
  -7  -1   4   51.44    1.63
  -7   1   4   50.81    1.58
   7  -1  -4   49.52    1.56
   7   1  -4   49.83    1.58
   7   1  -4   47.86    1.51
   7  -1  -4   50.86    1.47
   9   1  -4   14.70    0.63
   9   1  -4   13.21    0.55
  -9  -1   4   16.33    0.75
  -9   1   4   17.20    0.74
   9   1  -4   16.00    0.73
  -9  -1   4   14.66    0.62
  -9  -1   4   15.39    0.70
  -9   1   4   14.82    0.64
   9  -1  -4   15.71    0.72
  -9  -1   4   15.30    0.70
   9  -1  -4   15.35    0.66
  -9   1   4   16.08    0.69
   9   1  -4   15.42    0.71
   9  -1  -4   15.74    0.74
  -9  -1   4   15.28    0.65
  11   1  -4    0.35    0.16
  11  -1  -4    0.10    0.18
 -11  -1   4   -0.03    0.20
  11  -1  -4    0.13    0.18
  11  -1  -4    0.34    0.18
 -11  -1   4    0.07    0.16
 -11   1   4    0.38    0.18
 -11   1   4    0.17    0.19
  11   1  -4    0.51    0.24
 -11  -1   4   -0.06    0.21
 -11   1   4    0.08    0.21
 -11  -1   4   -0.11    0.20
  11   1  -4    0.48    0.22
 -11  -1   4    0.02    0.15
 -11   1   4    0.20    0.14
  11  -1  -4    0.10    0.23
  13   1  -4    1.01    0.22
  13  -1  -4    1.62    0.27
 -13  -1   4    0.81    0.27
  13  -1  -4    1.51    0.27
 -13  -1   4    1.24    0.27
  13  -1  -4    1.01    0.25
 -13   1   4    1.33    0.31
 -13  -1   4    1.12    0.27
 -13   1   4    1.05    0.24
 -13  -1   4    1.34    0.29
  13   1  -4    0.87    0.24
 -13  -1   4    1.31    0.22
  13  -1  -4    0.80    0.27
 -15   1   4    5.69    0.53
 -15  -1   4    4.71    0.43
 -15   1   4    5.25    0.45
 -15  -1   4    5.66    0.52
 -15  -1   4    6.28    0.54
  15  -1  -4    5.50    0.44
 -17  -1   4    1.33    0.40
 -17   1   4    1.65    0.41
 -17  -1   4    1.68    0.37
 -19   1   4    0.62    0.39
 -19  -1   4    0.44    0.35
 -19  -1   4    0.36    0.37
 -21  -1   4   -0.49    0.42
 -21   1   4   -0.34    0.38
 -21  -1   4   -0.33    0.37
 -21   1   4   -0.13    0.36
 -23   1   4    0.45    0.45
 -23  -1   4    0.39    0.45
 -23  -1   4    0.44    0.40
 -23   1   4    1.10    0.44
 -25   1   4    0.73    0.48
 -25  -1   4    0.76    0.47
 -25   1   4   -0.16    0.45
 -25  -1   4    0.08    0.45
  20  -2   4    8.12    0.67
  20   2   4    8.63    0.70
 -20  -2  -4    7.83    0.83
 -20   2  -4    7.81    0.82
 -20  -2  -4    7.84    0.62
  18   2   4    0.15    0.27
  18  -2   4    0.30    0.26
  18  -2   4    0.86    0.37
 -18  -2  -4    1.31    0.43
 -18   2  -4    0.14    0.36
 -18  -2  -4    0.75    0.31
  16  -2   4    2.18    0.42
  16  -2   4    2.56    0.40
  16   2   4    3.04    0.40
 -16  -2  -4    4.01    0.54
 -16   2  -4    3.42    0.52
 -16  -2  -4    3.83    0.38
  14   2   4    0.25    0.22
  14  -2   4    0.22    0.25
  14  -2   4   -0.12    0.20
 -14  -2  -4   -0.22    0.36
 -14   2  -4    0.49    0.33
 -14  -2  -4   -0.24    0.24
  12   2   4    5.95    0.49
  12  -2   4    5.58    0.47
 -12   2  -4    7.29    0.41
 -12   2  -4    7.09    0.59
  12  -2   4    7.06    0.57
 -12   2  -4    7.46    0.55
  10  -2   4    1.32    0.27
 -10   2  -4    0.81    0.24
 -10   2  -4    1.05    0.27
  10  -2   4    1.13    0.23
  10   2   4    0.90    0.23
  10  -2   4    0.70    0.24
 -10  -2  -4    0.78    0.28
 -10   2  -4    0.80    0.28
 -10  -2  -4    0.90    0.25
  10   2   4    0.72    0.19
 -10   2  -4    0.86    0.18
  10  -2   4    0.89    0.22
   8   2   4   30.76    1.22
   8  -2   4   31.76    1.23
  -8   2  -4   31.50    1.28
  -8  -2  -4   33.41    1.21
   8  -2   4   33.44    1.22
   8   2   4   31.78    1.24
  -8  -2  -4   31.95    1.29
   8   2   4   30.70    1.18
   8   2   4   30.65    1.16
   8  -2   4   31.79    1.13
   8   2   4   31.44    1.14
   8   2   4   33.74    1.21
   8  -2   4   29.77    1.16
  -8   2  -4   33.63    1.29
  -8   2  -4   33.68    1.30
  -6   2  -4    4.16    0.35
  -6  -2  -4    3.59    0.26
   6  -2   4    4.14    0.34
   6   2   4    4.29    0.35
   6  -2   4    4.82    0.36
  -6   2  -4    4.94    0.38
  -6  -2  -4    3.59    0.29
  -6   2  -4    4.48    0.30
  -6  -2  -4    3.76    0.27
   6  -2   4    4.47    0.33
  -6  -2  -4    4.08    0.36
   6   2   4    4.09    0.32
   6  -2   4    4.37    0.30
  -6   2  -4    3.68    0.27
  -6  -2  -4    3.89    0.23
   6   2   4    3.70    0.32
   6   2   4    4.11    0.29
   6   2   4    4.02    0.34
   6  -2   4    4.40    0.33
  -4   2  -4   16.01    0.67
  -4  -2  -4   15.59    0.64
   4   2   4   15.69    0.71
   4  -2   4   16.05    0.71
  -4   2  -4   17.41    0.72
  -4   2  -4   15.72    0.59
   4  -2   4   16.06    0.70
  -4  -2  -4   14.69    0.56
  -4  -2  -4   15.51    0.71
   4  -2   4   16.70    0.65
   4  -2   4   15.46    0.64
   4   2   4   16.17    0.70
  -4   2  -4   17.08    0.60
   4   2   4   16.65    0.70
  -4  -2  -4   15.93    0.65
  -4   2  -4   15.40    0.67
  -4  -2  -4   15.05    0.54
  -4  -2  -4   15.16    0.63
  -4   2  -4   14.82    0.62
   4  -2   4   16.56    0.69
   4   2   4   15.19    0.64
   4   2   4   15.76    0.70
   4  -2   4   15.21    0.53
  -2  -2  -4   -0.08    0.15
   2  -2   4   -0.02    0.12
  -2   2  -4    0.04    0.13
  -2  -2  -4   -0.08    0.12
  -2  -2  -4    0.02    0.15
   2   2   4   -0.13    0.14
   2  -2   4   -0.02    0.12
   2  -2   4    0.09    0.12
  -2   2  -4    0.02    0.12
   2  -2   4    0.05    0.15
  -2  -2  -4   -0.06    0.12
   2   2   4   -0.10    0.15
  -2   2  -4    0.10    0.14
   2   2   4    0.05    0.16
   2   2   4    0.10    0.17
  -2   2  -4   -0.01    0.10
  -2   2  -4   -0.09    0.12
   0   2  -4   33.84    1.24
   0  -2  -4   33.38    1.20
   0  -2   4   33.94    1.23
   0   2  -4   33.07    1.18
   0  -2  -4   34.40    1.19
   0   2   4   35.03    1.24
   0   2  -4   33.23    1.09
   0  -2   4   35.21    1.10
   0  -2   4   33.22    1.14
   0  -2  -4   34.27    1.21
   0   2   4   34.32    1.23
   0   2  -4   31.66    1.14
   0  -2   4   33.76    1.07
   0   2  -4   34.04    1.04
   0   2  -4   32.67    1.18
   0  -2  -4   31.19    1.15
   0   2  -4   33.81    1.01
   0   2   4   35.01    1.18
   2   2  -4  165.96    4.99
   2  -2  -4  168.99    4.99
   2   2  -4  168.83    4.98
   2  -2  -4  169.41    4.99
   2   2  -4  166.82    4.99
  -2  -2   4  162.62    4.79
   2  -2  -4  166.43    4.94
   2   2  -4  164.83    4.90
  -2   2   4  162.37    4.81
   2   2  -4  163.89    4.79
   2   2  -4  163.58    4.90
  -2   2   4  164.78    5.02
   2   2  -4  171.45    4.87
  -2  -2   4  169.08    4.90
   2  -2  -4  166.88    4.97
   4   2  -4  149.11    4.61
   4   2  -4  150.08    4.55
  -4  -2   4  149.13    4.51
   4   2  -4  165.26    4.64
  -4   2   4  157.47    4.61
  -4   2   4  155.51    4.55
   4  -2  -4  153.77    4.63
  -4  -2   4  153.02    4.60
  -4   2   4  153.63    4.67
  -4  -2   4  150.74    4.66
   4  -2  -4  157.47    4.65
   4   2  -4  153.21    4.64
   4  -2  -4  153.61    4.60
   4  -2  -4  157.08    4.71
  -4  -2   4  150.68    4.61
   4   2  -4  155.72    4.66
   6   2  -4   62.85    1.92
   6   2  -4   62.49    1.99
   6  -2  -4   64.08    2.01
  -6  -2   4   64.93    2.00
   6   2  -4   62.64    2.03
  -6  -2   4   65.79    2.08
  -6   2   4   62.99    2.06
   6   2  -4   66.31    2.08
  -6   2   4   65.21    2.04
  -6  -2   4   61.95    2.09
  -6   2   4   65.17    2.10
  -6   2   4   63.07    2.04
   6  -2  -4   63.82    2.03
   6  -2  -4   62.49    2.12
  -6  -2   4   61.48    2.08
   6  -2  -4   62.01    1.95
   6   2  -4   63.80    2.04
   8  -2  -4   21.05    0.87
   8   2  -4   20.22    0.73
   8  -2  -4   21.49    0.83
  -8  -2   4   20.50    0.86
  -8  -2   4   21.36    0.84
   8  -2  -4   20.60    0.88
  -8  -2   4   19.67    0.76
  -8  -2   4   24.56    0.94
  -8   2   4   20.92    0.87
   8   2  -4   21.04    0.88
  -8   2   4   21.19    0.87
  -8   2   4   19.30    0.86
  -8  -2   4   21.68    0.89
  -8   2   4   21.06    0.84
   8  -2  -4   21.47    0.89
  -8  -2   4   22.23    0.92
  -8  -2   4   20.28    0.84
 -10   2   4   35.81    1.27
  10  -2  -4   34.09    1.29
  10  -2  -4   34.47    1.28
 -10   2   4   34.87    1.27
 -10  -2   4   37.98    1.34
 -10  -2   4   35.54    1.30
  10  -2  -4   36.64    1.35
 -10  -2   4   32.52    1.22
 -10  -2   4   34.73    1.25
 -10  -2   4   31.88    1.36
  10   2  -4   34.19    1.34
 -10   2   4   35.48    1.35
  12  -2  -4   28.61    1.08
 -12  -2   4   30.62    1.25
 -12   2   4   32.72    1.21
  12   2  -4   26.61    1.13
  12  -2  -4   29.88    1.17
 -12  -2   4   30.44    1.16
  12  -2  -4   27.38    1.10
 -12  -2   4   27.56    1.05
 -12   2   4   28.98    1.07
 -12  -2   4   28.23    1.09
  12  -2  -4   32.54    1.20
 -12  -2   4   28.64    1.03
 -14  -2   4    5.67    0.52
 -14   2   4    5.20    0.48
 -14   2   4    4.70    0.41
  14  -2  -4    5.35    0.46
 -14  -2   4    5.31    0.43
 -14  -2   4    5.03    0.46
  14  -2  -4    5.61    0.45
 -14  -2   4    4.53    0.41
  14  -2  -4    5.39    0.42
 -14  -2   4    5.00    0.36
 -16   2   4    0.26    0.29
  16  -2  -4   -0.19    0.24
 -16   2   4    0.04    0.24
 -16  -2   4    0.11    0.30
 -16  -2   4    0.20    0.24
 -18   2   4   -0.06    0.31
 -18  -2   4    0.06    0.33
 -18  -2   4   -0.28    0.31
 -20   2   4    0.59    0.38
 -20  -2   4   -0.41    0.41
 -20  -2   4   -0.19    0.33
 -22   2   4   -0.22    0.40
 -22  -2   4    0.23    0.45
 -22  -2   4   -0.14    0.37
 -24   2   4   -0.46    0.53
 -24   2   4   -0.23    0.40
 -24  -2   4    0.54    0.45
 -24  -2   4    0.52    0.50
 -21  -3  -4   -0.62    0.35
 -19  -3  -4    7.97    0.58
 -19  -3  -4    7.64    0.77
 -19   3  -4    7.47    0.77
  19  -3   4    6.81    0.60
  19   3   4    6.81    0.61
  19  -3   4    6.17    0.67
 -17  -3  -4    0.99    0.30
 -17  -3  -4    1.43    0.42
 -17   3  -4    0.51    0.38
  17   3   4    0.81    0.32
  17  -3   4    1.04    0.38
  17  -3   4    0.98    0.32
 -15  -3  -4    0.32    0.24
 -15   3  -4    0.06    0.30
  15  -3   4   -0.06    0.28
  15  -3   4   -0.21    0.22
  15   3   4    0.56    0.26
 -13  -3  -4    2.54    0.31
 -13   3  -4    1.97    0.39
  13  -3   4    2.23    0.39
  13   3   4    2.93    0.36
  13  -3   4    3.16    0.36
  11  -3   4    2.62    0.31
  11   3   4    2.79    0.33
  11  -3   4    2.19    0.34
  11   3   4    2.53    0.29
 -11   3  -4    3.66    0.38
 -11   3  -4    2.58    0.38
 -11  -3  -4    2.74    0.39
  -9   3  -4   11.19    0.66
   9  -3   4    9.37    0.63
  -9   3  -4   11.67    0.66
  -9  -3  -4   11.24    0.61
  -9   3  -4   11.98    0.69
   9  -3   4   10.66    0.68
   9  -3   4   10.82    0.61
  -9  -3  -4   10.82    0.67
   9  -3   4   10.88    0.60
   9   3   4   10.95    0.61
   9   3   4   10.85    0.58
  -9   3  -4   11.40    0.48
   9  -3   4   10.51    0.55
   9   3   4   11.00    0.56
   7  -3   4   31.99    1.23
   7   3   4   29.36    1.21
  -7   3  -4   34.59    1.31
   7  -3   4   32.83    1.29
  -7  -3  -4   32.27    1.28
   7  -3   4   32.24    1.20
   7  -3   4   31.75    1.12
   7   3   4   32.35    1.19
   7   3   4   30.54    1.20
   7  -3   4   32.83    1.18
   7   3   4   34.03    1.23
   7   3   4   32.01    1.17
  -7   3  -4   32.86    1.26
  -7   3  -4   33.67    1.29
   5  -3   4   -0.02    0.15
  -5  -3  -4    0.07    0.11
  -5   3  -4    0.29    0.16
   5  -3   4   -0.03    0.15
   5   3   4    0.03    0.16
   5  -3   4    0.09    0.16
  -5   3  -4   -0.06    0.17
  -5  -3  -4    0.09    0.10
   5   3   4    0.02    0.14
  -5  -3  -4   -0.17    0.13
  -5  -3  -4    0.12    0.17
   5   3   4   -0.15    0.16
   5  -3   4   -0.10    0.12
   5   3   4    0.05    0.16
  -5  -3  -4    0.04    0.10
   5  -3   4   -0.02    0.15
   5   3   4    0.26    0.16
  -3   3  -4    8.31    0.47
  -3   3  -4    8.80    0.43
  -3  -3  -4    8.81    0.43
   3  -3   4    8.47    0.48
   3   3   4    8.84    0.49
  -3   3  -4    8.15    0.42
  -3  -3  -4    8.91    0.43
  -3   3  -4    8.38    0.46
   3   3   4    7.79    0.38
   3  -3   4    8.76    0.47
  -3   3  -4    8.36    0.36
  -3  -3  -4    9.06    0.49
   3  -3   4    8.47    0.41
   3  -3   4    9.24    0.48
   3   3   4    8.24    0.48
  -3   3  -4    8.84    0.36
   3   3   4    8.89    0.49
   3  -3   4    7.77    0.31
  -3   3  -4    8.91    0.41
   3   3   4    8.31    0.44
   3   3   4    8.75    0.48
  -3  -3  -4    7.68    0.42
   1  -3   4    0.04    0.11
  -1  -3  -4   -0.10    0.14
  -1   3  -4    0.05    0.11
  -1   3  -4   -0.06    0.14
  -1  -3  -4    0.11    0.13
   1  -3   4    0.08    0.15
   1   3   4    0.05    0.16
  -1   3  -4    0.05    0.12
   1  -3   4    0.10    0.11
  -1  -3  -4   -0.14    0.13
   1   3   4   -0.02    0.15
   1  -3   4    0.10    0.13
  -1   3  -4    0.03    0.10
   1   3   4   -0.07    0.18
   1  -3   4    0.03    0.08
  -1   3  -4    0.07    0.12
  -1  -3  -4   -0.02    0.13
   1   3  -4    3.78    0.32
   1  -3  -4    4.63    0.32
   1   3  -4    3.82    0.30
   1  -3  -4    3.77    0.30
   1   3  -4    4.18    0.32
   1  -3  -4    3.92    0.32
  -1  -3   4    3.72    0.23
   1   3  -4    3.70    0.26
  -1  -3   4    4.02    0.28
   1   3  -4    4.02    0.28
  -1   3   4    4.41    0.34
   1   3  -4    3.98    0.21
   1  -3  -4    4.51    0.32
   1  -3  -4    4.29    0.31
  -1   3   4    4.06    0.32
   3  -3  -4   24.88    0.93
   3   3  -4   23.48    0.91
   3   3  -4   23.94    0.93
   3  -3  -4   23.64    0.93
   3  -3  -4   24.60    0.96
   3   3  -4   22.67    0.88
   3  -3  -4   25.08    0.94
   3   3  -4   23.74    0.89
   3  -3  -4   24.51    0.87
  -3   3   4   23.88    0.96
  -3  -3   4   24.99    0.89
   3   3  -4   25.55    0.85
   3   3  -4   25.00    0.92
   5  -3  -4   60.00    1.90
   5   3  -4   60.19    1.94
  -5  -3   4   59.06    2.01
  -5   3   4   64.27    2.03
   5   3  -4   58.95    1.95
   5  -3  -4   59.46    2.03
  -5   3   4   62.57    2.01
  -5  -3   4   60.93    2.00
   5   3  -4   63.62    2.02
   5  -3  -4   62.13    2.05
  -5   3   4   61.34    1.96
   5  -3  -4   61.17    1.93
   5   3  -4   60.63    1.95
  -5  -3   4   61.08    1.99
   5   3  -4   62.54    2.01
   7  -3  -4    9.39    0.50
  -7   3   4    9.37    0.51
  -7  -3   4    7.95    0.48
   7  -3  -4    8.97    0.47
   7   3  -4    9.42    0.49
  -7  -3   4    8.39    0.44
  -7  -3   4    8.47    0.50
  -7   3   4    7.74    0.48
   7   3  -4    9.68    0.53
   7   3  -4    7.95    0.35
   7  -3  -4    9.01    0.51
   7   3  -4    8.48    0.49
  -7   3   4    9.16    0.46
   7   3  -4    8.85    0.46
  -7  -3   4    8.91    0.51
   7   3  -4    9.13    0.46
  -7  -3   4    8.17    0.48
   7  -3  -4    9.05    0.34
   9  -3  -4   21.48    0.88
  -9  -3   4   20.44    0.84
  -9  -3   4   20.32    0.91
   9   3  -4   20.33    0.91
   9   3  -4   20.96    0.76
  -9   3   4   20.74    0.84
   9  -3  -4   21.65    0.89
   9   3  -4   21.54    0.85
  -9  -3   4   19.30    0.84
 -11  -3   4   47.27    1.68
  11  -3  -4   51.20    1.80
 -11  -3   4   51.27    1.82
  11  -3  -4   50.24    1.85
 -11  -3   4   49.07    1.71
 -11   3   4   50.22    1.82
 -11  -3   4   52.11    1.87
  11   3  -4   53.77    1.84
 -11   3   4   52.20    1.85
  11   3  -4   49.09    1.65
 -11   3   4   52.39    1.73
  11   3  -4   49.48    1.74
  11  -3  -4   49.93    1.75
  11   3  -4   48.95    1.73
  11   3  -4   49.75    1.65
 -11  -3   4   52.77    1.74
  13  -3  -4   37.09    1.42
 -13   3   4   40.31    1.51
 -13  -3   4   39.11    1.55
  13   3  -4   37.79    1.48
 -13   3   4   38.84    1.52
 -13   3   4   40.55    1.46
 -13  -3   4   37.97    1.49
 -13  -3   4   36.69    1.43
  13  -3  -4   36.03    1.50
  13  -3  -4   37.18    1.47
  13  -3  -4   33.71    1.35
 -13   3   4   38.10    1.39
  13   3  -4   35.70    1.28
 -13  -3   4   34.49    1.50
  13   3  -4   37.25    1.39
 -13  -3   4   37.54    1.37
  15  -3  -4    0.86    0.29
 -15   3   4    1.29    0.29
  15  -3  -4    1.09    0.29
 -15   3   4    1.68    0.35
 -15  -3   4    0.89    0.35
 -15  -3   4    0.74    0.29
  15  -3  -4    0.79    0.19
 -15  -3   4    1.51    0.28
 -15  -3   4    1.45    0.33
 -15  -3   4    1.23    0.25
 -17   3   4    5.67    0.60
  17  -3  -4    4.73    0.53
  17  -3  -4    6.18    0.57
 -17  -3   4    5.37    0.55
 -17  -3   4    6.05    0.51
 -19   3   4    0.06    0.34
  19  -3  -4    0.17    0.32
 -19  -3   4   -0.18    0.30
 -19  -3   4    0.51    0.42
 -21   3   4    1.17    0.47
 -21  -3   4    1.19    0.43
 -21  -3   4    1.86    0.56
 -23   3   4    3.45    0.63
 -23  -3   4    3.48    0.68
 -23  -3   4    3.20    0.57
 -25  -3   4    0.24    0.41
 -25  -3   4    0.26    0.49
 -20  -4  -4    4.03    0.47
 -20  -4  -4    4.87    0.66
  20  -4   4    4.08    0.50
  20   4   4    3.56    0.48
  20  -4   4    4.36    0.62
 -18  -4  -4    0.29    0.30
 -18  -4  -4    0.27    0.37
  18  -4   4    0.39    0.27
  18  -4   4    0.56    0.32
  18   4   4    1.04    0.31
 -16  -4  -4   -0.03    0.24
  16   4   4    0.41    0.25
  16  -4   4    0.64    0.34
  16  -4   4    0.04    0.25
 -14  -4  -4    0.23    0.23
  14  -4   4   -0.06    0.28
  14  -4   4   -0.04    0.21
  14   4   4    0.29    0.23
 -14   4  -4    0.11    0.30
  12  -4   4    0.22    0.21
  12   4   4    0.07    0.20
  12  -4   4   -0.31    0.29
  12  -4   4    0.05    0.27
 -12   4  -4    0.19    0.27
 -12  -4  -4    0.10    0.27
  10  -4   4   -0.05    0.22
  10  -4   4    0.07    0.18
  10   4   4    0.10    0.19
  10  -4   4   -0.33    0.22
  10  -4   4    0.06    0.23
 -10   4  -4   -0.12    0.24
 -10  -4  -4    0.04    0.24
  10   4   4   -0.28    0.21
  -8  -4  -4    0.74    0.25
   8  -4   4    0.95    0.23
  -8   4  -4    0.65    0.22
   8  -4   4    1.09    0.27
  -8   4  -4    0.54    0.26
   8   4   4    1.24    0.22
   8  -4   4    0.75    0.21
   8   4   4    0.97    0.22
   8   4   4    1.09    0.23
   8  -4   4    0.63    0.19
   8   4   4    0.85    0.21
  -6   4  -4   37.50    1.36
  -6   4  -4   39.46    1.41
   6   4   4   34.95    1.34
   6  -4   4   36.02    1.35
  -6   4  -4   38.36    1.42
   6  -4   4   35.01    1.39
   6  -4   4   36.59    1.31
  -6  -4  -4   35.80    1.40
   6   4   4   39.90    1.37
  -6  -4  -4   36.51    1.23
   6  -4   4   36.51    1.30
   6   4   4   36.79    1.34
   6   4   4   34.74    1.31
  -6  -4  -4   36.12    1.31
   4  -4   4   -0.16    0.21
  -4   4  -4   -0.13    0.15
  -4   4  -4   -0.09    0.16
   4  -4   4   -0.05    0.16
   4   4   4    0.05    0.16
  -4   4  -4   -0.08    0.16
   4  -4   4    0.03    0.15
   4   4   4    0.14    0.14
   4   4   4   -0.17    0.16
  -4  -4  -4   -0.05    0.13
  -4  -4  -4   -0.03    0.17
   4   4   4   -0.08    0.16
   4  -4   4    0.03    0.07
   4  -4   4   -0.12    0.15
   4   4   4    0.10    0.17
  -4   4  -4    0.16    0.10
   2  -4   4    4.82    0.40
   2  -4   4    4.70    0.36
  -2   4  -4    5.85    0.38
  -2  -4  -4    5.14    0.31
  -2   4  -4    5.04    0.31
   2   4   4    5.05    0.36
   2  -4   4    4.63    0.33
   2  -4   4    4.83    0.24
   2   4   4    4.14    0.23
   2  -4   4    4.77    0.35
   2  -4   4    5.18    0.29
   2   4   4    4.76    0.36
  -2   4  -4    5.18    0.24
   2   4   4    4.88    0.38
   2  -4   4    5.55    0.25
  -2  -4  -4    5.04    0.34
  -2   4  -4    5.04    0.29
   2   4   4    5.33    0.36
   0   4  -4  131.71    4.06
   0  -4   4  138.85    4.09
   0  -4  -4  134.85    4.01
   0   4  -4  132.93    3.98
   0  -4  -4  135.74    3.98
   0  -4   4  133.74    4.04
   0   4   4  127.44    4.03
   0  -4   4  130.88    3.97
   0  -4   4  132.60    4.02
   0   4   4  129.18    3.83
   0   4  -4  131.88    4.02
   0  -4   4  128.56    3.85
   0   4   4  131.86    4.06
   0  -4  -4  136.55    3.90
   0   4  -4  125.65    3.90
   0  -4   4  131.29    3.91
   0  -4  -4  131.84    4.04
   0  -4  -4  129.98    4.03
   0   4  -4  130.96    3.96
   0   4   4  133.64    4.05
  -2  -4   4   13.02    0.62
   2  -4  -4   13.34    0.60
   2   4  -4   11.97    0.57
   2  -4  -4   12.52    0.59
   2   4  -4   12.38    0.58
   2  -4  -4   13.43    0.59
  -2  -4   4   12.67    0.52
   2   4  -4   12.11    0.57
   2   4  -4   13.19    0.59
  -2   4   4   14.35    0.64
   2  -4  -4   12.91    0.51
  -2  -4   4   12.91    0.54
   2   4  -4   12.92    0.51
   2  -4  -4   12.95    0.63
  -4  -4   4    0.24    0.18
   4  -4  -4    0.56    0.19
   4   4  -4    0.46    0.18
   4  -4  -4    0.18    0.17
   4   4  -4    0.42    0.15
  -4   4   4    0.57    0.19
   4   4  -4    0.43    0.14
  -4   4   4    0.40    0.17
   4   4  -4    0.38    0.17
   4  -4  -4    0.08    0.17
  -4  -4   4    0.38    0.17
   6  -4  -4    0.48    0.14
  -6   4   4    0.79    0.19
  -6  -4   4    0.36    0.18
   6  -4  -4    0.64    0.18
  -6  -4   4    0.41    0.18
   6   4  -4    0.46    0.18
   6  -4  -4    0.51    0.20
  -6   4   4    0.54    0.19
   6   4  -4    0.59    0.22
  -6   4   4    0.60    0.20
  -6   4   4    0.61    0.17
  -6  -4   4    0.73    0.20
   6   4  -4    0.37    0.15
  -6  -4   4    0.64    0.17
   8  -4  -4   22.51    0.85
  -8  -4   4   18.39    0.71
  -8  -4   4   19.45    0.76
  -8   4   4   20.57    0.87
  -8  -4   4   20.36    0.86
   8  -4  -4   19.72    0.87
   8   4  -4   19.48    0.85
   8   4  -4   19.19    0.89
  -8  -4   4   20.23    0.89
   8   4  -4   20.00    0.70
   8  -4  -4   22.11    0.87
  -8   4   4   20.20    0.81
   8   4  -4   21.39    0.83
  -8  -4   4   20.51    0.86
 -10  -4   4   24.73    0.65
 -10  -4   4   25.20    0.87
 -10   4   4   25.94    0.85
  10   4  -4   27.13    0.86
  10   4  -4   23.93    0.80
  10  -4  -4   28.55    0.88
  10  -4  -4   26.75    0.77
 -10   4   4   27.06    0.74
  10   4  -4   26.31    0.76
  10   4  -4   26.55    0.64
 -10  -4   4   24.42    0.84
 -10  -4   4   27.59    0.78
  12  -4  -4    0.30    0.15
 -12  -4   4    0.13    0.18
 -12   4   4    0.31    0.19
  12  -4  -4    0.19    0.19
  12  -4  -4    0.26    0.23
 -12  -4   4    0.19    0.20
  12   4  -4   -0.04    0.28
  12  -4  -4   -0.03    0.17
 -12   4   4    0.39    0.21
  12   4  -4    0.51    0.19
 -12  -4   4    0.12    0.25
 -12   4   4    0.74    0.23
 -12  -4   4    0.51    0.24
  12   4  -4    0.60    0.18
  12   4  -4    0.52    0.20
 -12  -4   4    0.31    0.18
 -14   4   4   -0.05    0.26
 -14  -4   4   -0.10    0.27
 -14   4   4   -0.12    0.22
  14  -4  -4   -0.14    0.24
  14  -4  -4   -0.04    0.20
 -14  -4   4    0.07    0.22
 -14  -4   4    0.29    0.24
 -14  -4   4   -0.06    0.19
 -16   4   4    0.91    0.34
  16  -4  -4    0.47    0.32
  16  -4  -4    0.56    0.27
 -16  -4   4    0.85    0.32
 -16  -4   4   -0.17    0.30
 -16  -4   4    0.49    0.32
 -18  -4   4   18.03    1.03
  18  -4  -4   18.64    1.04
  18  -4  -4   16.63    1.03
 -18  -4   4   17.40    1.07
 -18  -4   4   18.64    1.09
 -18   4   4   18.22    1.07
 -20  -4   4    0.14    0.39
  20  -4  -4    0.44    0.36
 -20  -4   4    0.75    0.39
 -20   4   4    0.20    0.38
 -22  -4   4    0.60    0.45
 -22  -4   4    0.35    0.38
 -22   4   4    0.29    0.41
 -24   4   4    1.95    0.59
  24  -4  -4    2.47    0.55
 -24  -4   4    3.28    0.65
 -24  -4   4    2.11    0.55
 -19  -5  -4    1.73    0.35
  19  -5   4    1.42    0.44
  19  -5   4    0.86    0.33
  19   5   4    0.93    0.34
 -19  -5  -4    1.08    0.44
 -17  -5  -4    0.38    0.28
  17   5   4    0.52    0.28
  17  -5   4    0.56    0.38
  17  -5   4    0.42    0.28
 -15  -5  -4    0.37    0.25
  15   5   4    0.52    0.25
  15  -5   4    0.04    0.23
  15  -5   4    0.38    0.30
  13  -5   4   -0.23    0.28
 -13  -5  -4    0.43    0.31
  13  -5   4    0.29    0.30
  13  -5   4    0.23    0.22
  13   5   4    0.43    0.24
  11  -5   4    0.21    0.26
 -11  -5  -4   -0.10    0.26
  11  -5   4   -0.25    0.23
  11   5   4   -0.04    0.22
  -9   5  -4    3.23    0.41
   9  -5   4    3.23    0.40
  -9  -5  -4    3.68    0.41
   9  -5   4    3.38    0.34
   9   5   4    3.24    0.33
   7  -5   4    1.27    0.30
   7   5   4    1.22    0.23
   7  -5   4    1.22    0.24
  -7   5  -4    0.93    0.25
   7  -5   4    1.03    0.26
  -7  -5  -4    1.01    0.25
   7   5   4    0.83    0.22
  -7  -5  -4    1.49    0.20
   7   5   4    1.15    0.25
   7   5   4    0.92    0.22
   5  -5   4    0.49    0.24
  -5   5  -4    0.13    0.18
   5  -5   4   -0.03    0.18
   5   5   4   -0.14    0.19
  -5   5  -4    0.38    0.18
   5  -5   4    0.10    0.18
   5  -5   4    0.07    0.14
   5   5   4    0.13    0.17
   5  -5   4    0.31    0.18
   5   5   4    0.72    0.20
  -5  -5  -4    0.03    0.14
  -5  -5  -4    0.38    0.20
   5   5   4    0.53    0.19
  -5  -5  -4    0.07    0.12
  -5  -5  -4    0.18    0.13
   5  -5   4    0.16    0.16
   5   5   4    0.22    0.19
   3  -5   4    1.94    0.30
   3   5   4    1.24    0.22
   3  -5   4    1.81    0.24
   3   5   4    1.43    0.23
  -3   5  -4    1.64    0.26
   3  -5   4    1.39    0.17
   3  -5   4    2.03    0.25
   3   5   4    1.90    0.25
  -3  -5  -4    1.58    0.22
   3   5   4    1.65    0.25
   3  -5   4    1.79    0.16
  -3   5  -4    1.71    0.17
   3   5   4    1.54    0.23
   1  -5   4    4.18    0.37
   1   5   4    3.90    0.34
   1  -5   4    4.38    0.34
   1   5   4    4.39    0.34
  -1   5  -4    4.70    0.30
  -1  -5  -4    4.62    0.30
   1  -5   4    4.42    0.33
   1   5   4    4.06    0.24
   1   5   4    4.38    0.24
  -1  -5  -4    4.29    0.23
  -1   5  -4    4.42    0.22
   1  -5   4    4.93    0.27
  -1   5  -4    3.98    0.27
   1   5   4    4.74    0.37
  -1  -5  -4    4.54    0.35
  -1  -5   4  260.30    7.57
  -1   5   4  254.76    7.54
   1   5  -4  256.29    7.48
   1  -5  -4  258.14    7.48
   1  -5  -4  255.09    7.50
   1   5  -4  254.72    7.50
  -1  -5   4  253.38    7.49
   1   5  -4  239.65    7.50
  -1  -5   4  253.84    7.56
   1   5  -4  259.60    7.55
  -1   5   4  255.29    7.57
  -1  -5   4  259.62    7.45
   1  -5  -4  259.71    7.54
   1   5  -4  243.92    7.32
   1  -5  -4  256.04    7.58
  -1   5   4  262.53    7.60
   3   5  -4   29.20    1.14
   3  -5  -4   30.74    1.15
   3   5  -4   31.97    1.15
   3  -5  -4   32.81    1.16
   3   5  -4   32.22    1.02
   3  -5  -4   33.50    1.25
   3   5  -4   31.65    1.17
   3  -5  -4   32.63    1.05
   3   5  -4   32.83    1.19
  -3   5   4   32.17    1.22
  -3  -5   4   30.99    1.13
   3   5  -4   32.14    1.10
  -3  -5   4   31.48    1.18
  -3   5   4   33.65    1.21
  -3   5   4   32.65    1.07
  -5  -5   4   16.57    0.61
  -5  -5   4   21.58    0.82
  -5   5   4   21.43    0.87
   5   5  -4   21.34    0.85
   5  -5  -4   22.99    0.94
   5   5  -4   21.35    0.84
  -5   5   4   22.42    0.78
  -5   5   4   21.66    0.88
   5   5  -4   21.29    0.78
  -5   5   4   22.45    0.85
  -5  -5   4   22.46    0.85
  -7  -5   4    1.54    0.15
  -7  -5   4    1.47    0.21
  -7   5   4    1.15    0.25
   7  -5  -4    1.72    0.26
  -7  -5   4    1.75    0.27
   7  -5  -4    1.16    0.27
  -7   5   4   -0.09    0.09
   7   5  -4    1.66    0.28
   7   5  -4    1.40    0.23
   7  -5  -4    1.47    0.21
  -7   5   4    1.25    0.22
  -7  -5   4    1.76    0.24
  -7   5   4    1.64    0.25
  -7   5   4    1.81    0.22
   7   5  -4    1.26    0.19
   7   5  -4    1.48    0.17
  -7  -5   4    1.81    0.27
  -9  -5   4   55.06    1.78
   9  -5  -4   55.60    1.92
   9  -5  -4   56.06    1.99
   9   5  -4   52.03    1.91
  -9   5   4   54.08    1.96
   9   5  -4   60.45    2.00
  -9  -5   4   55.77    2.00
  -9   5   4   57.69    1.93
  -9  -5   4   53.62    1.91
  -9   5   4   56.98    1.86
  -9  -5   4   54.18    1.96
   9   5  -4   55.72    1.77
   9   5  -4   58.14    1.88
  -9  -5   4   56.62    1.93
  11  -5  -4   17.21    0.84
 -11  -5   4   17.36    0.88
 -11   5   4   15.44    0.83
  11   5  -4   17.89    0.85
  11  -5  -4   16.61    0.86
  11   5  -4   15.88    0.81
  11   5  -4   16.27    0.77
 -11   5   4   17.76    0.76
  11   5  -4   17.07    0.67
 -11  -5   4   17.51    0.87
  11   5  -4   17.70    0.78
 -11  -5   4   16.76    0.79
  13  -5  -4    9.93    0.67
  13  -5  -4    9.36    0.67
 -13  -5   4    9.21    0.66
  13   5  -4   10.64    0.58
  13   5  -4   11.17    0.51
 -13  -5   4    9.38    0.66
  13  -5  -4    9.08    0.63
  15  -5  -4    5.02    0.51
 -15  -5   4    4.46    0.51
  15  -5  -4    4.64    0.52
  15  -5  -4    4.64    0.50
 -15  -5   4    4.93    0.52
  17  -5  -4   23.12    1.17
  17  -5  -4   21.46    1.14
 -17  -5   4   21.54    1.13
 -17   5   4   19.50    1.12
 -17  -5   4   21.33    1.16
  17  -5  -4   18.96    1.09
 -19  -5   4    1.37    0.44
  19  -5  -4    0.63    0.33
 -19   5   4    1.15    0.45
  19  -5  -4    0.68    0.35
  19  -5  -4    0.99    0.37
 -19  -5   4    0.53    0.40
 -21  -5   4    0.82    0.42
  21  -5  -4    0.28    0.35
 -21   5   4    0.98    0.46
  21  -5  -4    0.67    0.35
 -21  -5   4    0.50    0.42
 -23   5   4    8.17    0.85
  23  -5  -4    6.92    0.75
 -23  -5   4    8.64    0.83
  20  -6   4    0.26    0.29
 -18  -6  -4    0.93    0.31
  18   6   4   -0.05    0.26
  18  -6   4    0.75    0.36
  18  -6   4    0.82    0.31
 -16  -6  -4    2.86    0.36
  16  -6   4    2.41    0.48
  16  -6   4    2.44    0.45
  16  -6   4    1.82    0.35
  16   6   4    2.77    0.38
  14  -6   4   -0.06    0.31
 -14  -6  -4    0.61    0.26
 -14  -6  -4   -0.06    0.32
  14  -6   4   -0.32    0.34
  14  -6   4    0.24    0.23
  14   6   4    0.17    0.22
  12  -6   4    1.71    0.38
 -12  -6  -4    1.43    0.36
  12   6   4    0.88    0.26
  12  -6   4    1.16    0.28
  10  -6   4    1.12    0.32
 -10  -6  -4    1.10    0.33
  10  -6   4    0.90    0.25
  10   6   4    1.12    0.26
   8  -6   4   10.60    0.60
   8   6   4   10.19    0.59
  -8  -6  -4   11.26    0.70
   8  -6   4    9.77    0.66
  -8   6  -4   10.79    0.68
   8  -6   4    9.97    0.68
  -6   6  -4   22.23    1.02
   6  -6   4   21.52    1.02
   6  -6   4   20.01    0.99
  -6  -6  -4   23.18    1.03
   6  -6   4   22.62    1.03
   6  -6   4   21.75    0.94
   6   6   4   21.93    0.94
   6   6   4   22.38    0.96
  -6  -6  -4   22.74    0.88
   6   6   4   21.68    0.94
  -6  -6  -4   23.60    0.96
   6   6   4   23.68    0.97
   4  -6   4   50.22    1.80
   4   6   4   43.96    1.66
  -4  -6  -4   50.22    1.80
   4  -6   4   49.31    1.80
   4  -6   4   52.43    1.73
   4   6   4   48.86    1.72
  -4  -6  -4   52.52    1.70
   4   6   4   48.23    1.74
   4   6   4   51.65    1.73
   4   6   4   51.13    1.76
  -4  -6  -4   50.73    1.74
  -4  -6  -4   48.56    1.64
  -4   6  -4   49.99    1.80
   4  -6   4   49.97    1.80
   4   6   4   46.61    1.67
   2   6   4    1.28    0.22
   2  -6   4    1.66    0.28
   2  -6   4    1.22    0.21
   2   6   4    0.98    0.21
   2  -6   4    1.08    0.22
   2   6   4    1.41    0.25
  -2  -6  -4    1.11    0.22
   2  -6   4    1.28    0.23
   2   6   4    1.19    0.25
  -2  -6  -4    1.19    0.20
   2  -6   4    1.24    0.16
  -2   6  -4    1.25    0.14
   0  -6   4   35.22    0.87
   0   6   4   35.20    0.81
   0   6  -4   35.46    0.75
   0  -6  -4   34.76    0.66
   0  -6  -4   35.51    0.76
   0   6  -4   34.45    0.66
   0  -6   4   35.50    0.82
   0  -6   4   33.05    0.59
   0   6  -4   34.71    0.85
   0  -6   4   33.38    0.65
   0   6  -4   34.29    0.60
   0  -6  -4   31.73    0.81
   0   6   4   35.23    0.88
   2  -6  -4    8.55    0.38
   2  -6  -4    9.66    0.41
   2   6  -4    9.07    0.40
   2   6  -4    9.37    0.39
   2  -6  -4    8.47    0.41
  -2   6   4    9.41    0.50
   2   6  -4    9.38    0.44
   2   6  -4    9.68    0.46
  -2   6   4    9.12    0.45
  -2  -6   4   10.19    0.41
  -2   6   4    9.01    0.33
  -2  -6   4    9.76    0.47
  -2   6   4    9.07    0.45
   4   6  -4   73.22    2.31
   4  -6  -4   71.87    2.30
   4   6  -4   70.79    2.20
   4  -6  -4   72.67    2.45
   4   6  -4   72.60    2.36
   4  -6  -4   74.46    2.25
   4   6  -4   69.90    2.35
  -4   6   4   69.35    2.23
  -4   6   4   74.35    2.39
   4   6  -4   71.11    2.16
   4   6  -4   70.19    2.26
  -4   6   4   70.86    2.36
  -4  -6   4   74.96    2.35
  -4   6   4   71.32    2.26
  -6   6   4   13.99    0.53
  -6  -6   4   14.01    0.53
   6   6  -4   14.03    0.42
   6  -6  -4   14.11    0.65
   6   6  -4   14.16    0.57
   6   6  -4   14.50    0.56
   6  -6  -4   15.04    0.49
  -6   6   4   14.34    0.46
  -6   6   4   12.67    0.54
   6   6  -4   14.58    0.37
   6   6  -4   14.60    0.49
  -6   6   4   14.83    0.59
  -6  -6   4   13.37    0.50
  -8   6   4    1.29    0.24
   8  -6  -4    1.46    0.27
  -8  -6   4    1.50    0.28
   8  -6  -4    1.77    0.30
  -8   6   4    1.79    0.27
   8   6  -4    1.32    0.26
   8   6  -4    1.34    0.28
   8  -6  -4    1.28    0.22
  -8   6   4    1.77    0.24
  -8  -6   4    1.40    0.24
  -8   6   4    1.60    0.27
  -8   6   4    1.26    0.22
   8   6  -4    1.20    0.21
   8   6  -4    1.41    0.17
  -8  -6   4    0.76    0.22
 -10   6   4   -0.23    0.24
  10  -6  -4    0.39    0.21
  10   6  -4   -0.07    0.22
 -10  -6   4   -0.25    0.22
  10   6  -4    0.30    0.23
 -10   6   4   -0.04    0.20
  10  -6  -4   -0.03    0.16
 -10   6   4   -0.18    0.22
 -10  -6   4   -0.03    0.18
  10   6  -4    0.15    0.19
 -10   6   4    0.10    0.19
 -10  -6   4   -0.12    0.20
  10   6  -4    0.08    0.13
  10   6  -4    0.13    0.17
 -10  -6   4    0.06    0.19
 -12  -6   4    1.52    0.34
  12  -6  -4    1.25    0.29
  12   6  -4    2.29    0.30
 -12   6   4    1.90    0.28
  12   6  -4    1.99    0.22
 -12  -6   4    1.54    0.31
  12  -6  -4    1.81    0.32
  14  -6  -4   20.78    1.08
  14  -6  -4   22.48    1.14
 -14  -6   4   23.33    1.13
 -14  -6   4   20.36    1.08
  14  -6  -4   22.07    1.08
  16  -6  -4    0.44    0.32
 -16  -6   4    0.28    0.32
  16  -6  -4    0.06    0.32
  16  -6  -4    0.73    0.34
 -16  -6   4    0.44    0.33
  18  -6  -4   18.56    1.10
  18  -6  -4   19.22    1.10
 -18  -6   4   18.53    1.08
 -18  -6   4   18.67    1.11
  18  -6  -4   15.72    1.02
 -20  -6   4    0.32    0.37
  20  -6  -4    0.67    0.36
 -20   6   4    0.14    0.38
  20  -6  -4    1.14    0.44
  20  -6  -4    0.20    0.35
 -20  -6   4    0.42    0.39
 -22  -6   4    3.92    0.63
 -22   6   4    4.31    0.66
  22  -6  -4    4.13    0.59
  22  -6  -4    3.47    0.57
 -22  -6   4    4.31    0.66
  24  -6  -4    1.00    0.46
  24  -6  -4    0.63    0.37
  17  -7   4    0.81    0.41
 -17  -7  -4    0.22    0.28
  15  -7   4    1.36    0.43
 -15  -7  -4    1.56    0.43
 -15  -7  -4    1.15    0.30
  13  -7   4    0.50    0.34
 -13  -7  -4    0.11    0.33
 -11  -7  -4   13.92    0.87
  11  -7   4   13.68    0.88
  11  -7   4   12.43    0.72
   9   7   4    3.21    0.37
   9  -7   4    3.17    0.36
   9  -7   4    2.97    0.44
  -9  -7  -4    3.51    0.45
   9  -7   4    2.62    0.40
   7  -7   4    1.95    0.28
   7   7   4    1.62    0.26
  -7  -7  -4    2.29    0.35
   7  -7   4    2.42    0.34
  -7  -7  -4    2.17    0.30
  -7  -7  -4    1.98    0.26
   7  -7   4    1.77    0.33
   5  -7   4    3.55    0.41
  -5  -7  -4    2.38    0.34
   5  -7   4    3.09    0.35
  -5  -7  -4    2.97    0.33
  -5   7  -4    3.27    0.38
   5  -7   4    3.09    0.32
   5   7   4    3.24    0.33
  -5  -7  -4    3.08    0.29
   5   7   4    3.05    0.34
   3   7   4    2.38    0.28
   3  -7   4    2.50    0.33
   3  -7   4    2.65    0.32
   3   7   4    2.77    0.32
  -3  -7  -4    2.53    0.30
   3  -7   4    2.13    0.30
  -3   7  -4    2.77    0.34
   3  -7   4    3.16    0.30
   3   7   4    2.95    0.30
   3   7   4    2.76    0.32
  -3  -7  -4    3.19    0.28
   3  -7   4    2.73    0.23
  -3  -7  -4    1.43    0.19
   1  -7   4   20.81    0.92
   1   7   4   20.51    0.86
   1  -7   4   20.99    0.92
   1  -7   4   21.73    0.94
  -1  -7  -4   21.56    0.91
   1   7   4   18.46    0.90
  -1  -7  -4   21.14    0.86
   1  -7   4   19.70    0.79
   1   7   4   19.26    0.83
   1   7  -4    1.15    0.24
   1   7  -4    1.43    0.25
   1  -7  -4    0.54    0.18
  -1   7   4    0.91    0.25
   1  -7  -4    0.67    0.20
  -1  -7   4    1.01    0.23
  -1   7   4    1.12    0.22
   3   7  -4    1.35    0.23
   3  -7  -4    1.71    0.28
   3   7  -4    1.62    0.25
   3  -7  -4    1.48    0.18
   3  -7  -4   -0.03    0.09
   3  -7  -4    1.49    0.22
   3   7  -4    1.92    0.26
  -3  -7   4    1.57    0.24
  -3   7   4    1.70    0.25
   5   7  -4    0.39    0.17
   5  -7  -4    0.63    0.23
   5   7  -4    0.12    0.17
   5  -7  -4    0.31    0.16
   5  -7  -4    0.02    0.12
   5   7  -4    0.34    0.18
   5  -7  -4    0.03    0.10
  -5   7   4    0.31    0.18
  -5  -7   4    0.46    0.18
  -5   7   4    0.51    0.20
  -5  -7   4    0.33    0.17
  -7   7   4   -0.16    0.22
  -7  -7   4    0.14    0.16
  -7   7   4   -0.03    0.17
  -7  -7   4    0.13    0.16
   7  -7  -4    0.54    0.22
   7   7  -4    0.13    0.19
   7  -7  -4    0.09    0.20
   7  -7  -4    0.19    0.15
   7  -7  -4    0.39    0.21
   7   7  -4    0.23    0.13
   7   7  -4    0.06    0.17
  -7   7   4    0.19    0.18
  -7   7   4    0.28    0.17
  -7  -7   4    0.33    0.18
   7   7  -4    0.02    0.18
  -7  -7   4   -0.27    0.27
  -9   7   4   -0.13    0.22
  -9   7   4   -0.09    0.17
  -9  -7   4    0.03    0.17
   9  -7  -4    0.09    0.19
   9  -7  -4    0.05    0.23
   9   7  -4   -0.10    0.20
  -9  -7   4    0.17    0.22
   9   7  -4    0.13    0.16
  -9   7   4    0.32    0.20
   9   7  -4    0.12    0.19
  -9   7   4   -0.11    0.18
   9   7  -4   -0.08    0.18
   9  -7  -4    0.10    0.21
 -11  -7   4    0.56    0.29
  11  -7  -4    0.81    0.25
 -11   7   4    0.75    0.24
  11   7  -4    0.52    0.23
 -11   7   4    0.72    0.24
 -11  -7   4    0.59    0.24
  11  -7  -4    1.09    0.30
 -13  -7   4    2.80    0.46
  13  -7  -4    3.10    0.40
  13   7  -4    3.17    0.35
 -13  -7   4    2.77    0.43
  13  -7  -4    3.52    0.47
  15  -7  -4    1.01    0.32
 -15  -7   4    0.27    0.33
 -15  -7   4    0.72    0.33
  15  -7  -4    1.25    0.36
  15  -7  -4    0.60    0.35
  17  -7  -4    1.54    0.38
 -17  -7   4    2.33    0.46
  17  -7  -4    2.10    0.48
  17  -7  -4    1.50    0.41
 -17  -7   4    1.00    0.45
  19  -7  -4   11.75    0.89
  19  -7  -4   12.02    0.90
 -19  -7   4   10.90    0.87
 -19  -7   4   10.14    0.86
  19  -7  -4   10.45    0.82
 -21  -7   4    0.54    0.42
  21  -7  -4   -0.14    0.37
 -21   7   4    0.07    0.42
  21  -7  -4    0.42    0.37
  21  -7  -4   -0.36    0.39
 -21  -7   4    0.07    0.39
 -23  -7   4    3.13    0.59
 -23   7   4    3.61    0.63
  23  -7  -4    2.74    0.53
 -23  -7   4    2.46    0.58
  23  -7  -4    3.31    0.59
  23  -7  -4    3.27    0.57
  18  -8   4    0.16    0.40
 -16  -8  -4    2.55    0.37
  16  -8   4    1.68    0.49
 -14  -8  -4    3.07    0.37
 -14  -8  -4    2.54    0.50
  14  -8   4    2.99    0.52
 -12  -8  -4    4.51    0.55
  12  -8   4    4.00    0.55
  10  -8   4    0.22    0.28
 -10  -8  -4   -0.16    0.32
  10  -8   4    0.29    0.30
   8  -8   4    3.67    0.46
  -8  -8  -4    4.99    0.50
   8  -8   4    4.32    0.49
  -6  -8  -4    1.14    0.23
   6  -8   4    1.35    0.30
  -6  -8  -4    1.22    0.31
  -6  -8  -4    1.51    0.27
   6  -8   4    1.11    0.32
  -4  -8  -4    0.50    0.22
   4  -8   4    0.22    0.20
   4  -8   4    0.13    0.23
  -4  -8  -4    0.35    0.17
   4   8   4    0.19    0.19
   2  -8   4   21.15    0.82
   2   8   4   20.92    0.77
  -2  -8  -4   21.02    0.68
   2  -8   4   23.09    0.84
   2   8   4   21.27    0.71
  -2  -8  -4   19.90    0.74
  -2   8  -4   20.12    0.78
   0  -8   4   34.45    1.40
   0  -8   4   37.32    1.44
   0   8  -4   37.24    1.42
   0  -8  -4   36.05    1.34
   0  -8  -4   36.56    1.41
   0   8   4   36.26    1.43
   0   8  -4   38.05    1.42
   0   8   4   34.42    1.34
   0  -8   4   37.41    1.40
   2  -8  -4    9.55    0.59
  -2   8   4    8.93    0.59
   2   8  -4    9.69    0.58
   2   8  -4    9.76    0.57
   2   8  -4    9.08    0.57
   2  -8  -4    9.35    0.54
  -2  -8   4    8.99    0.50
  -2   8   4    9.25    0.54
  -2  -8   4    9.34    0.55
   4  -8  -4    9.70    0.61
   4   8  -4    9.61    0.57
   4  -8  -4    9.37    0.63
   4   8  -4    9.25    0.57
   4   8  -4    9.72    0.57
   4  -8  -4    8.97    0.55
  -4  -8   4    9.60    0.54
  -4  -8   4    9.35    0.54
  -4   8   4    9.55    0.56
   6  -8  -4    9.65    0.62
   6   8  -4    9.31    0.59
   6  -8  -4    9.57    0.66
   6  -8  -4   10.08    0.53
   6   8  -4    9.94    0.59
  -6   8   4    8.69    0.55
   6  -8  -4   10.12    0.59
  -6  -8   4    9.45    0.56
  -6  -8   4    7.42    0.50
   8  -8  -4   11.75    0.75
   8  -8  -4   12.88    0.79
   8  -8  -4   11.82    0.64
  -8   8   4   12.35    0.68
  -8  -8   4   11.39    0.68
   8  -8  -4   12.30    0.75
  10   8  -4    9.11    0.58
  10  -8  -4   11.06    0.74
  10  -8  -4   10.29    0.71
 -10  -8   4    9.17    0.69
  12  -8  -4   12.55    0.82
  12  -8  -4   10.55    0.71
 -12  -8   4   11.04    0.78
  14  -8  -4    1.27    0.35
 -14  -8   4    1.22    0.37
  14  -8  -4    1.20    0.34
 -14  -8   4    1.51    0.38
  16  -8  -4    3.85    0.55
  16  -8  -4    3.98    0.55
 -16  -8   4    4.38    0.56
  16  -8  -4    5.24    0.56
 -16  -8   4    3.27    0.57
  18  -8  -4    8.13    0.74
  18  -8  -4    7.83    0.75
 -18  -8   4    7.81    0.74
  18  -8  -4    7.04    0.68
 -18  -8   4    6.59    0.72
  20  -8  -4    0.14    0.36
  20  -8  -4   -0.22    0.36
 -20  -8   4   -0.13    0.38
  20  -8  -4   -0.07    0.37
 -20  -8   4    0.14    0.38
  22  -8  -4    0.78    0.42
  22  -8  -4    0.30    0.38
 -22  -8   4   -0.07    0.42
 -22   8   4   -0.15    0.43
  22  -8  -4    0.37    0.36
 -22  -8   4    0.78    0.48
 -17  -9  -4    0.53    0.29
  17  -9   4   -0.31    0.40
  17  -9   4    0.23    0.40
  15  -9   4    0.88    0.40
 -15  -9  -4    1.32    0.33
 -15  -9  -4    1.13    0.45
  15  -9   4    1.35    0.46
  13  -9   4    0.34    0.33
 -13  -9  -4    0.43    0.34
  13  -9   4    0.92    0.37
  11  -9   4    6.25    0.65
 -11  -9  -4    6.65    0.65
  11  -9   4    7.29    0.66
   9  -9   4    0.06    0.28
   9  -9   4    0.11    0.28
  -9  -9  -4    0.59    0.33
   7  -9   4   21.07    1.11
  -7  -9  -4   20.28    0.92
  -7  -9  -4   18.19    0.95
  -7  -9  -4   22.00    1.09
   7  -9   4   22.32    1.09
   5  -9   4   12.10    0.78
  -5  -9  -4   11.71    0.63
  -5  -9  -4   11.01    0.68
  -5  -9  -4   11.08    0.73
   5  -9   4   11.59    0.74
   3   9   4    0.03    0.20
   3  -9   4   -0.09    0.22
  -3  -9  -4    0.27    0.21
   3  -9   4    0.09    0.20
  -3  -9  -4    0.14    0.17
  -3   9  -4    0.16    0.22
   1  -9   4   10.02    0.58
   1  -9   4    9.45    0.56
  -1  -9  -4    9.56    0.46
  -1  -9  -4   10.25    0.55
  -1   9  -4   10.17    0.56
   1  -9   4   10.33    0.45
   1  -9  -4   27.92    1.10
  -1  -9   4   27.02    1.08
   1   9  -4   28.37    1.17
   1  -9  -4   27.71    1.19
   3   9  -4   15.12    0.74
   3  -9  -4   14.48    0.78
   3  -9  -4   11.64    0.77
   3  -9  -4   15.32    0.72
  -3  -9   4   14.42    0.70
  -3  -9   4   12.64    0.70
   5  -9  -4    0.05    0.22
   5  -9  -4   -0.04    0.20
   5  -9  -4    0.14    0.19
  -5  -9   4    0.07    0.17
  -5  -9   4    0.21    0.20
  -7   9   4    7.50    0.54
   7  -9  -4    8.13    0.55
  -7  -9   4    7.70    0.54
   7  -9  -4    9.28    0.64
   7  -9  -4    7.12    0.62
   9  -9  -4   17.35    0.96
   9  -9  -4   16.50    0.97
  -9  -9   4   15.36    0.85
   9  -9  -4   16.44    0.93
  11  -9  -4    4.37    0.53
  11  -9  -4    4.35    0.51
 -13  -9   4    0.06    0.33
  13  -9  -4    0.13    0.29
  13  -9  -4   -0.30    0.31
  15  -9  -4    2.78    0.47
 -15  -9   4    2.69    0.54
 -15  -9   4    4.00    0.55
  17  -9  -4    2.35    0.45
 -17  -9   4    2.77    0.56
 -17  -9   4    1.31    0.44
  17  -9  -4    2.09    0.47
  17  -9  -4    2.45    0.50
  19  -9  -4    0.27    0.33
 -19  -9   4    0.14    0.38
  19  -9  -4    0.22    0.38
  19  -9  -4    0.52    0.37
 -19  -9   4    0.61    0.41
  21  -9  -4   -0.30    0.39
  21  -9  -4   -0.08    0.37
 -21  -9   4   -0.15    0.41
 -21  -9   4   -0.28    0.41
  16 -10   4    2.94    0.54
  16 -10   4    2.74    0.55
 -16 -10  -4    3.35    0.43
 -16 -10  -4    2.18    0.54
  14 -10   4    0.92    0.42
  14 -10   4    0.96    0.44
 -14 -10  -4    1.10    0.31
 -14 -10  -4   -0.20    0.39
  12 -10   4    0.86    0.36
  12 -10   4    0.76    0.41
 -12 -10  -4    0.50    0.39
  10 -10   4    4.66    0.57
 -10 -10  -4    4.46    0.54
  10 -10   4    4.60    0.55
   8 -10   4   10.91    0.81
  -8 -10  -4   11.01    0.78
   8 -10   4    9.82    0.74
  -6 -10  -4    2.74    0.35
   6 -10   4    3.92    0.49
  -6 -10  -4    2.17    0.41
   6 -10   4    2.41    0.40
  -6 -10  -4    2.55    0.37
   4 -10   4    5.95    0.57
  -4 -10  -4    6.74    0.54
  -4  10  -4    6.51    0.54
   4 -10   4    7.66    0.62
   2 -10   4    1.90    0.33
  -2 -10  -4    1.71    0.25
   2 -10   4    1.39    0.23
  -2  10  -4    1.19    0.27
  -2 -10  -4    0.65    0.27
   2 -10   4    1.67    0.32
   0 -10   4    0.58    0.25
   0 -10  -4    0.46    0.22
   0 -10  -4    0.55    0.20
   0 -10   4    1.00    0.22
   0  10  -4    0.63    0.23
   2 -10  -4    0.95    0.25
   2  10  -4    0.72    0.22
   2 -10  -4    0.74    0.28
  -2 -10   4    0.76    0.22
   2 -10  -4    0.61    0.21
   4 -10  -4    1.41    0.29
   4 -10  -4    1.08    0.32
  -4 -10   4    1.12    0.25
   4 -10  -4    1.30    0.24
   6 -10  -4   11.88    0.75
  -6 -10   4   11.21    0.68
   6 -10  -4   11.09    0.79
   8 -10  -4    0.05    0.25
   8 -10  -4    0.23    0.27
  -8 -10   4   -0.04    0.28
   8 -10  -4    0.06    0.26
  10 -10  -4    0.22    0.29
  10 -10  -4    0.30    0.29
 -10 -10   4    0.62    0.29
  10 -10  -4    0.25    0.32
  12 -10  -4    4.75    0.56
  12 -10  -4    4.83    0.55
 -14 -10   4   11.73    0.89
  14 -10  -4   10.26    0.84
  14 -10  -4   11.04    0.85
 -16 -10   4   -0.20    0.41
 -16 -10   4    0.33    0.36
  16 -10  -4   -0.21    0.33
  16 -10  -4   -0.43    0.42
  16 -10  -4   -0.22    0.39
  18 -10  -4   -0.29    0.36
 -18 -10   4   -0.14    0.38
 -18 -10   4   -0.14    0.39
  20 -10  -4    1.09    0.46
  20 -10  -4    1.83    0.51
 -20 -10   4    1.00    0.44
 -20 -10   4    0.15    0.41
 -15 -11  -4    1.32    0.33
  15 -11   4    0.86    0.44
  13 -11   4    2.97    0.51
  13 -11   4    1.85    0.49
 -13 -11  -4    2.67    0.38
 -13 -11  -4    1.26    0.45
  11 -11   4    3.06    0.49
  11 -11   4    3.81    0.55
 -11 -11  -4    2.31    0.48
   9 -11   4    5.24    0.64
  -9 -11  -4    6.51    0.65
   9 -11   4    6.91    0.66
  -7 -11  -4    0.04    0.23
   7 -11   4    0.25    0.31
   7 -11   4    0.23    0.31
  -7 -11  -4    0.05    0.24
  -7 -11  -4    0.06    0.32
  -5 -11  -4    0.68    0.26
   5 -11   4    0.87    0.35
  -5 -11  -4    0.80    0.27
   5 -11   4    1.00    0.33
   3 -11   4    9.01    0.71
  -3  11  -4    9.27    0.63
  -3 -11  -4    9.53    0.65
   3 -11   4    9.46    0.70
   1 -11   4   -0.10    0.29
  -1 -11  -4   -0.04    0.26
   1 -11   4    0.10    0.23
  -1  11  -4    0.04    0.21
  -1 -11  -4    0.06    0.17
   1 -11   4   -0.13    0.20
   1 -11  -4    0.81    0.28
   1 -11  -4    0.59    0.21
  -1 -11   4    0.54    0.22
   1  11  -4    0.63    0.24
   3 -11  -4    1.96    0.34
   3 -11  -4    1.28    0.36
  -3 -11   4    1.52    0.28
   5 -11  -4   21.44    1.08
   5 -11  -4   21.16    1.16
  -5 -11   4   22.01    1.02
   7 -11  -4    8.63    0.67
  -7 -11   4    8.19    0.61
   7 -11  -4    8.23    0.70
   9 -11  -4    0.27    0.28
   9 -11  -4   -0.13    0.32
  -9 -11   4    0.14    0.25
   9 -11  -4    0.85    0.34
  11 -11  -4    0.06    0.30
  11 -11  -4    0.40    0.34
 -11 -11   4    0.63    0.30
  13 -11  -4   -0.07    0.33
  13 -11  -4    0.13    0.31
  15 -11  -4    0.07    0.34
 -15 -11   4    0.59    0.40
  15 -11  -4    0.08    0.37
  17 -11  -4   -0.36    0.43
 -17 -11   4    0.14    0.38
 -17 -11   4    0.64    0.41
  17 -11  -4   -0.08    0.37
  17 -11  -4    0.23    0.38
 -19 -11   4   -0.37    0.46
  19 -11  -4    0.08    0.38
  19 -11  -4    0.24    0.40
  19 -11  -4   -0.23    0.40
 -19 -11   4   -0.60    0.44
 -14 -12  -4    0.25    0.30
  14 -12   4    0.24    0.37
  12 -12   4    0.50    0.36
  12 -12   4    0.88    0.41
 -12 -12  -4    0.50    0.29
 -12 -12  -4    0.80    0.41
  10 -12   4    0.07    0.31
  10 -12   4   -0.40    0.36
 -10 -12  -4    0.06    0.36
   8 -12   4   14.82    1.01
  -8 -12  -4   14.64    0.96
   8 -12   4   14.94    0.98
  -6 -12  -4   -0.04    0.26
   6 -12   4    0.32    0.32
  -6 -12  -4    0.29    0.33
  -6 -12  -4    0.14    0.26
   6 -12   4    0.18    0.29
  -4 -12  -4    0.08    0.24
   4 -12   4    0.24    0.30
  -4 -12  -4    0.14    0.25
   4 -12   4    0.58    0.28
   2 -12   4    9.74    0.76
  -2 -12  -4   10.45    0.70
   2 -12   4   10.35    0.75
   0 -12   4   25.07    1.09
   0 -12  -4   25.39    1.20
   0  12  -4   26.55    1.13
   0 -12   4   23.84    1.24
   2 -12  -4   10.16    0.69
   2 -12  -4    9.44    0.76
  -2 -12   4    9.98    0.63
   4 -12  -4    0.05    0.26
   4 -12  -4    0.06    0.30
  -4 -12   4    0.37    0.25
   6 -12  -4    1.72    0.37
  -6 -12   4    1.50    0.33
   6 -12  -4    1.84    0.44
   8 -12  -4   12.88    0.92
  -8 -12   4   11.29    0.76
   8 -12  -4   12.44    0.83
   8 -12  -4   11.90    0.89
  10 -12  -4    7.73    0.73
  10 -12  -4    6.75    0.70
 -10 -12   4    6.99    0.63
  10 -12  -4    8.17    0.68
  12 -12  -4    0.07    0.33
  12 -12  -4   -0.06    0.30
  14 -12  -4    1.55    0.45
  14 -12  -4    2.32    0.46
 -16 -12   4    1.20    0.44
  16 -12  -4    0.16    0.39
  16 -12  -4    0.42    0.34
  18 -12  -4    0.58    0.47
 -11 -13  -4    1.07    0.42
  11 -13   4    0.58    0.39
   9 -13   4    0.96    0.39
  -9 -13  -4    0.45    0.39
  -7 -13  -4   -0.12    0.35
  -7 -13  -4    0.36    0.30
   7 -13   4    0.07    0.31
   7 -13   4   -0.07    0.34
  -7 -13  -4    0.18    0.26
  -5 -13  -4    3.21    0.40
  -5 -13  -4    3.31    0.45
   5 -13   4    2.74    0.46
  -3 -13  -4    4.39    0.50
   3 -13   4    5.27    0.57
  -1 -13  -4   -0.05    0.26
  -1 -13   4   -0.08    0.22
   1 -13  -4   -0.40    0.32
   1 -13  -4   -0.07    0.31
  -3 -13   4    0.47    0.26
   3 -13  -4    0.31    0.29
   3 -13  -4   -0.27    0.32
  -5 -13   4    0.32    0.29
   5 -13  -4    0.05    0.25
   5 -13  -4    0.55    0.35
  -7 -13   4    3.11    0.44
   7 -13  -4    3.48    0.47
   7 -13  -4    3.21    0.52
   9 -13  -4    1.29    0.37
   9 -13  -4    1.11    0.42
   9 -13  -4    1.18    0.43
  -9 -13   4    0.75    0.33
  11 -13  -4    1.35    0.37
  11 -13  -4    1.15    0.38
 -11 -13   4    1.56    0.38
  13 -13  -4    5.30    0.68
  13 -13  -4    5.47    0.60
  15 -13  -4    0.92    0.40
  15 -13  -4    0.96    0.36
 -10 -14  -4   -0.27    0.41
  -8 -14  -4    0.46    0.39
   8 -14   4   -0.07    0.32
  -6 -14  -4    1.55    0.36
  -6 -14  -4    1.71    0.45
  -6 -14  -4    1.98    0.41
   6 -14   4    1.40    0.43
  -4 -14  -4    2.28    0.40
  -4 -14  -4    2.76    0.43
   4 -14   4    3.60    0.50
  -2 -14  -4    0.57    0.30
   0 -14  -4   -0.10    0.33
  -2 -14   4    0.58    0.28
   2 -14  -4    0.47    0.29
   2 -14  -4    0.07    0.33
  -4 -14   4    1.95    0.36
   4 -14  -4    2.53    0.43
   4 -14  -4    2.46    0.48
  -6 -14   4    3.68    0.48
   6 -14  -4    4.02    0.50
   6 -14  -4    3.72    0.57
   8 -14  -4    0.87    0.35
   8 -14  -4    0.69    0.36
  -8 -14   4    1.21    0.34
   8 -14  -4    1.16    0.43
  10 -14  -4   -0.12    0.30
  10 -14  -4   -0.08    0.33
  10 -14  -4    0.24    0.34
 -10 -14   4    0.23    0.31
  12 -14  -4    0.45    0.36
  12 -14  -4   -0.25    0.38
 -12 -14   4    0.13    0.35
  14 -14  -4    0.95    0.47
  -7 -15  -4    0.33    0.37
  -5 -15  -4    0.15    0.28
  -5 -15  -4   -0.20    0.36
  -5 -15  -4   -0.11    0.30
   5 -15   4    0.55    0.34
  -3 -15  -4    0.25    0.27
  -3 -15  -4   -0.05    0.29
  -1 -15  -4    5.39    0.57
   1 -15  -4    2.48    0.44
   1 -15  -4    2.65    0.52
  -3 -15   4    1.81    0.37
   3 -15  -4    1.43    0.37
   3 -15  -4    1.59    0.44
  -5 -15   4    3.88    0.49
   5 -15  -4    5.19    0.57
   5 -15  -4    4.43    0.63
   7 -15  -4    0.35    0.31
   7 -15  -4    0.96    0.41
  -7 -15   4    0.34    0.32
   7 -15  -4   -0.24    0.38
   9 -15  -4    0.79    0.34
   9 -15  -4    1.15    0.43
   9 -15  -4    0.25    0.37
  -9 -15   4    0.89    0.37
  11 -15  -4    1.02    0.37
  11 -15  -4    1.46    0.46
 -11 -15   4    1.45    0.40
  -2 -16  -4    1.27    0.36
  -2 -16  -4    0.84    0.35
   0 -16  -4    0.08    0.34
   0 -16  -4    0.50    0.31
   2 -16  -4    0.56    0.39
   2 -16  -4    0.28    0.33
  -4 -16   4    0.05    0.28
   4 -16  -4    0.16    0.38
   4 -16  -4    0.29    0.36
  -6 -16   4    3.78    0.52
   6 -16  -4    3.46    0.50
   6 -16  -4    3.39    0.60
   8 -16  -4    1.87    0.43
 -20   0  -5   -0.31    0.43
 -18   0  -5    0.07    0.41
  18   0   5    0.56    0.33
 -16   0  -5   -0.07    0.36
  16   0   5   -0.05    0.25
  14   0   5    0.28    0.24
 -14   0  -5    0.34    0.23
  12   0   5    0.09    0.22
 -12   0  -5   -0.31    0.34
 -12   0  -5    0.05    0.28
  10   0   5   -0.08    0.19
  10   0   5   -0.08    0.20
 -10   0  -5   -0.33    0.27
  -8   0  -5    0.09    0.24
  -8   0  -5   -0.18    0.20
   8   0   5   -0.09    0.19
   8   0   5   -0.19    0.26
   8   0   5   -0.24    0.23
   8   0   5   -0.24    0.27
   6   0   5   -0.08    0.20
   6   0   5   -0.03    0.13
   6   0   5   -0.14    0.18
   6   0   5    0.03    0.16
  -6   0  -5   -0.03    0.17
   6   0   5   -0.09    0.18
  -6   0  -5   -0.02    0.12
  -4   0  -5    0.10    0.16
   4   0   5    0.02    0.12
   4   0   5   -0.17    0.20
  -4   0  -5   -0.10    0.16
   4   0   5    0.11    0.12
   4   0   5   -0.03    0.16
  -4   0  -5    0.02    0.14
   4   0   5   -0.03    0.18
  -4   0  -5   -0.02    0.13
   2   0   5    0.13    0.17
  -2   0  -5   -0.07    0.13
  -2   0  -5    0.08    0.07
   2   0   5   -0.03    0.10
  -2   0  -5   -0.07    0.10
   2   0   5    0.06    0.11
  -2   0  -5    0.03    0.16
  -2   0  -5   -0.02    0.14
  -2   0  -5    0.02    0.14
   0   0  -5    0.01    0.10
   0   0  -5   -0.03    0.09
   0   0  -5   -0.07    0.10
   0   0  -5   -0.10    0.13
   0   0   5    0.04    0.08
   0   0  -5   -0.03    0.16
   0   0  -5    0.10    0.14
   0   0  -5   -0.05    0.10
   0   0  -5    0.02    0.09
   0   0   5   -0.03    0.18
   2   0  -5   -0.19    0.18
   2   0  -5    0.10    0.12
   2   0  -5   -0.03    0.08
   2   0  -5   -0.02    0.12
   2   0  -5    0.07    0.09
   2   0  -5   -0.03    0.13
   4   0  -5    0.09    0.14
   4   0  -5   -0.06    0.17
  -4   0   5   -0.12    0.11
  -4   0   5   -0.16    0.15
  -6   0   5    0.22    0.20
  -6   0   5    0.14    0.14
  -6   0   5    0.02    0.17
  -6   0   5   -0.03    0.18
   6   0  -5   -0.06    0.21
   6   0  -5    0.13    0.18
   6   0  -5   -0.04    0.15
   6   0  -5    0.15    0.16
   6   0  -5    0.12    0.20
  -8   0   5    0.04    0.14
  -8   0   5    0.03    0.16
  -8   0   5    0.13    0.17
   8   0  -5    0.02    0.18
   8   0  -5    0.19    0.16
  -8   0   5   -0.03    0.10
   8   0  -5    0.02    0.12
   8   0  -5   -0.11    0.20
  10   0  -5   -0.03    0.15
 -10   0   5   -0.12    0.13
 -10   0   5   -0.08    0.17
  10   0  -5    0.06    0.15
 -10   0   5    0.42    0.20
  10   0  -5    0.12    0.19
 -10   0   5   -0.03    0.17
 -12   0   5   -0.07    0.19
 -12   0   5   -0.09    0.17
 -12   0   5    0.06    0.23
 -12   0   5    0.08    0.21
  12   0  -5    0.24    0.22
  12   0  -5    0.03    0.16
 -14   0   5    0.04    0.24
 -14   0   5   -0.12    0.23
 -16   0   5   -0.16    0.30
 -16   0   5   -0.19    0.28
 -18   0   5    0.47    0.34
 -18   0   5   -0.06    0.31
 -20   0   5    0.07    0.36
 -20   0   5    0.19    0.33
 -22   0   5   -0.51    0.46
 -22   0   5   -0.14    0.37
 -24   0   5    0.48    0.45
 -24   0   5    0.08    0.40
 -19  -1  -5    0.22    0.41
 -19   1  -5    0.74    0.44
  19  -1   5    0.70    0.33
  19   1   5    0.94    0.35
  17  -1   5    1.13    0.34
  17   1   5    1.30    0.35
 -17  -1  -5    1.44    0.46
 -17   1  -5    1.57    0.47
 -17  -1  -5    1.44    0.33
  15  -1   5    0.69    0.29
  15   1   5    0.65    0.29
 -15   1  -5    0.98    0.38
 -15  -1  -5    0.86    0.38
 -15  -1  -5    0.82    0.25
  13  -1   5    0.32    0.25
  13   1   5    0.55    0.27
 -13  -1  -5   -0.05    0.32
 -13   1  -5   -0.44    0.34
 -13   1  -5    0.09    0.29
 -13  -1  -5    0.08    0.22
  11  -1   5    0.21    0.22
  11  -1   5    0.08    0.26
  11   1   5    0.04    0.26
 -11  -1  -5    0.39    0.28
 -11   1  -5    0.33    0.28
 -11   1  -5    0.19    0.25
  -9  -1  -5    3.04    0.39
  -9   1  -5    3.72    0.40
   9  -1   5    3.71    0.37
   9  -1   5    3.18    0.36
   9  -1   5    2.63    0.34
   9   1   5    3.45    0.38
   9  -1   5    3.64    0.33
   9   1   5    3.44    0.34
  -9   1  -5    3.91    0.41
  -9   1  -5    5.45    0.49
  -7  -1  -5    1.64    0.26
  -7   1  -5    1.10    0.25
   7   1   5    0.82    0.23
   7  -1   5    1.25    0.24
   7  -1   5    0.47    0.20
   7   1   5    0.91    0.24
   7   1   5    1.19    0.21
   7   1   5    1.32    0.24
   7  -1   5    1.46    0.22
   7  -1   5    1.05    0.22
   7   1   5    1.13    0.24
  -7  -1  -5    1.39    0.26
  -7   1  -5    1.67    0.31
  -5  -1  -5    0.81    0.22
  -5   1  -5    0.83    0.26
  -5  -1  -5    1.09    0.21
  -5   1  -5    0.86    0.21
   5   1   5    0.91    0.16
   5  -1   5    0.78    0.19
   5   1   5    0.67    0.16
   5  -1   5    0.68    0.18
   5  -1   5    0.58    0.20
   5   1   5    0.48    0.21
   5   1   5    0.63    0.19
  -5   1  -5    0.98    0.19
   5  -1   5    0.49    0.18
  -5  -1  -5    0.72    0.16
  -5   1  -5    0.72    0.14
   5   1   5    0.61    0.21
   5  -1   5    0.95    0.23
  -5  -1  -5    0.14    0.09
  -5   1  -5    0.63    0.16
  -3   1  -5    1.80    0.23
  -3  -1  -5    1.33    0.22
  -3   1  -5    1.75    0.23
   3  -1   5    1.23    0.15
   3  -1   5    1.79    0.21
   3   1   5    1.37    0.19
  -3  -1  -5    1.30    0.16
   3   1   5    1.15    0.16
   3   1   5    0.92    0.23
   3  -1   5    1.34    0.24
  -3   1  -5    1.24    0.22
   3   1   5    1.44    0.24
  -3  -1  -5    1.42    0.20
  -3   1  -5    1.38    0.18
  -3   1  -5    1.23    0.20
  -1   1  -5   43.75    1.46
   1  -1   5   48.07    1.64
   1   1   5   41.85    1.60
  -1   1  -5   42.56    1.45
  -1  -1  -5   46.52    1.52
  -1   1  -5   47.93    1.49
   1   1   5   43.88    1.37
   1  -1   5   45.14    1.44
  -1  -1  -5   44.96    1.59
  -1   1  -5   45.37    1.51
  -1  -1  -5   48.19    1.56
  -1   1  -5   45.23    1.60
  -1   1  -5   44.13    1.33
  -1   1  -5   46.03    1.56
  -1   1  -5   44.04    1.38
   1   1   5   45.28    1.49
  -1  -1  -5   44.75    1.46
   1   1  -5   43.01    1.39
   1  -1  -5   44.16    1.42
   1   1  -5   43.65    1.41
   1  -1  -5   44.96    1.59
   1   1  -5   43.47    1.51
   1  -1  -5   46.14    1.56
   1   1  -5   43.74    1.36
   1  -1  -5   44.15    1.46
   1   1  -5   44.72    1.40
  -3   1   5  107.38    3.18
   3   1  -5  107.87    3.22
  -3   1   5  111.85    3.24
   3  -1  -5  112.29    3.32
   3   1  -5  120.48    3.34
  -3  -1   5  110.88    3.29
   3  -1  -5  106.61    3.19
   3   1  -5  106.80    3.27
   3   1  -5  107.97    3.30
   3  -1  -5  109.19    3.38
  -5  -1   5  246.69    7.18
  -5  -1   5  234.01    7.11
  -5   1   5  259.15    7.17
  -5   1   5  242.14    7.16
   5   1  -5  249.23    7.19
  -5   1   5  244.73    7.30
  -5  -1   5  237.12    7.29
   5  -1  -5  240.08    7.23
   5   1  -5  243.10    7.19
   5  -1  -5  238.68    7.07
   5   1  -5  243.87    7.12
   7  -1  -5    3.03    0.23
  -7  -1   5    2.68    0.18
  -7  -1   5    3.64    0.27
   7  -1  -5    3.26    0.29
  -7   1   5    3.20    0.28
  -7   1   5    3.52    0.30
  -7  -1   5    2.67    0.28
   7   1  -5    3.39    0.31
  -7   1   5    3.73    0.35
  -7  -1   5    3.40    0.34
   7  -1  -5    2.85    0.28
   7   1  -5    3.47    0.30
   7  -1  -5    3.41    0.34
   7  -1  -5    3.65    0.27
   7   1  -5    3.56    0.29
   9   1  -5    9.76    0.47
  -9  -1   5    9.58    0.45
  -9   1   5   10.33    0.48
   9  -1  -5   10.76    0.57
  -9  -1   5    9.65    0.52
   9  -1  -5    9.93    0.48
  -9   1   5   10.92    0.57
  -9  -1   5    6.78    0.54
  -9   1   5   10.26    0.56
   9   1  -5   10.75    0.58
  -9   1   5   10.18    0.58
  -9  -1   5    9.43    0.58
   9  -1  -5   10.96    0.55
   9  -1  -5   10.54    0.59
   9   1  -5   11.21    0.57
   9  -1  -5   10.05    0.45
   9   1  -5   11.05    0.50
  11   1  -5    6.68    0.42
  11  -1  -5    6.70    0.45
 -11   1   5    7.83    0.45
  11  -1  -5    7.60    0.51
 -11  -1   5    8.42    0.51
  11  -1  -5    8.95    0.48
 -11  -1   5    8.88    0.60
 -11   1   5    7.35    0.51
  11   1  -5    6.63    0.50
 -11  -1   5    7.34    0.53
 -11   1   5    8.63    0.55
 -11   1   5    6.35    0.48
  11   1  -5    7.85    0.48
  11   1  -5    6.73    0.49
  11  -1  -5    8.72    0.56
 -11  -1   5    8.25    0.47
  13  -1  -5    1.27    0.24
 -13  -1   5    1.09    0.26
 -13  -1   5    0.85    0.24
  13  -1  -5    1.39    0.25
  13  -1  -5    0.95    0.25
 -13   1   5    1.22    0.27
 -13   1   5    1.08    0.29
 -13  -1   5    0.79    0.26
  13   1  -5    1.72    0.28
 -13  -1   5    0.89    0.22
  13  -1  -5    1.73    0.31
 -15  -1   5    7.82    0.59
 -15  -1   5    7.80    0.63
 -15   1   5    7.81    0.62
  15  -1  -5    7.30    0.51
  15  -1  -5    6.61    0.49
 -17   1   5   -0.44    0.33
 -17  -1   5    0.28    0.33
 -17  -1   5    0.05    0.28
 -19   1   5    1.54    0.42
 -19  -1   5    1.47    0.44
 -19   1   5    1.58    0.41
 -19  -1   5    1.87    0.41
 -21   1   5    2.53    0.50
 -21  -1   5    1.64    0.48
 -21  -1   5    1.83    0.45
 -21   1   5    1.38    0.45
 -23  -1   5    0.08    0.44
 -23   1   5   -0.45    0.48
 -23  -1   5   -0.14    0.40
 -23   1   5    0.87    0.42
 -25   1   5    0.57    0.44
 -25   1   5   -0.08    0.43
 -25  -1   5   -0.18    0.47
 -25  -1   5    0.71    0.44
 -20   2  -5   -0.46    0.43
  18  -2   5    0.84    0.33
  18   2   5    0.39    0.32
 -18  -2  -5    0.29    0.40
 -18   2  -5    1.13    0.42
 -18  -2  -5    0.87    0.31
  16  -2   5   -0.15    0.25
  16   2   5    0.26    0.26
 -16  -2  -5   -0.19    0.42
 -16   2  -5    0.19    0.35
 -16  -2  -5   -0.09    0.25
  14  -2   5    0.49    0.28
  14  -2   5    1.23    0.32
  14   2   5    1.10    0.31
 -14   2  -5    2.01    0.41
 -14  -2  -5    1.59    0.29
  12  -2   5    0.13    0.23
  12   2   5    0.31    0.23
  12  -2   5    0.05    0.25
 -12   2  -5    0.25    0.29
 -12   2  -5    0.05    0.24
  10  -2   5    2.14    0.32
  10  -2   5    1.65    0.31
  10   2   5    1.21    0.29
 -10   2  -5    1.48    0.33
 -10   2  -5    2.13    0.34
  -8  -2  -5   -0.04    0.23
  -8   2  -5   -0.15    0.21
  -8   2  -5    0.13    0.24
  -8  -2  -5   -0.07    0.19
  -8   2  -5    0.11    0.22
   8  -2   5    0.06    0.20
   8  -2   5   -0.07    0.18
   8  -2   5   -0.19    0.20
   8   2   5   -0.11    0.20
   8   2   5   -0.15    0.23
   8  -2   5   -0.03    0.19
  -6   2  -5    0.50    0.20
   6   2   5    0.33    0.15
   6  -2   5    0.53    0.19
   6  -2   5    0.11    0.19
   6   2   5    0.07    0.22
   6   2   5    0.26    0.18
   6  -2   5    0.40    0.17
   6   2   5    0.35    0.20
  -6   2  -5    0.36    0.16
  -6  -2  -5    0.58    0.22
  -6   2  -5    0.48    0.21
  -6   2  -5    0.28    0.21
   6  -2   5    0.08    0.21
   6   2   5    0.09    0.24
  -6  -2  -5    0.26    0.15
  -4   2  -5   20.20    0.82
   4  -2   5   19.78    0.76
  -4  -2  -5   19.67    0.84
   4  -2   5   17.52    0.77
   4   2   5   16.30    0.83
   4  -2   5   19.54    0.87
  -4   2  -5   19.52    0.72
  -4  -2  -5   18.06    0.77
   4  -2   5   18.03    0.77
   4   2   5   17.76    0.81
   4   2   5   19.06    0.84
  -4   2  -5   19.22    0.81
   4   2   5   18.93    0.83
  -4   2  -5   20.09    0.77
   4   2   5   18.58    0.76
  -4  -2  -5   18.68    0.74
  -4   2  -5   19.13    0.78
  -4  -2  -5   18.59    0.77
   4   2   5   17.37    0.71
  -2  -2  -5    0.99    0.21
   2  -2   5    1.06    0.22
   2   2   5    1.14    0.23
  -2   2  -5    0.97    0.19
  -2   2  -5    1.20    0.19
   2   2   5    0.62    0.11
  -2   2  -5    0.95    0.19
   2   2   5    0.77    0.18
   2  -2   5    1.33    0.18
   2  -2   5    1.39    0.19
  -2  -2  -5    0.94    0.17
  -2  -2  -5    1.32    0.21
   2   2   5    1.27    0.23
  -2   2  -5    1.02    0.17
  -2  -2  -5    0.95    0.19
  -2   2  -5    0.94    0.18
   0  -2   5    2.36    0.29
   0   2   5    2.35    0.28
   0   2  -5    2.00    0.24
   0   2  -5    1.75    0.18
   0   2  -5    1.96    0.18
   0  -2  -5    1.67    0.21
   0  -2   5    2.01    0.20
   0   2  -5    2.26    0.23
   0   2   5    1.99    0.29
   0  -2  -5    2.05    0.26
   0   2  -5    1.53    0.12
   0   2   5    2.25    0.24
   0   2  -5    1.74    0.23
   0   2  -5    1.87    0.12
   2   2  -5   25.53    0.99
   2  -2  -5   23.70    0.98
   2  -2  -5   24.98    1.00
   2   2  -5   24.60    0.99
   2  -2  -5   24.08    0.95
   2   2  -5   23.72    0.88
  -2   2   5   25.12    0.78
   2  -2  -5   24.25    0.92
   2   2  -5   25.46    0.81
   2   2  -5   25.45    0.89
   2   2  -5   25.53    0.86
  -2  -2   5   24.52    0.89
   2   2  -5   26.78    1.03
   4   2  -5  126.41    3.88
   4   2  -5  125.79    3.89
   4  -2  -5  128.20    3.91
   4  -2  -5  126.51    3.89
   4   2  -5  125.12    3.90
   4   2  -5  118.32    3.74
   4  -2  -5  129.79    3.85
   4   2  -5  138.92    3.86
  -4   2   5  124.53    3.74
  -4  -2   5  123.82    3.81
   4   2  -5  125.09    3.78
   4  -2  -5  124.91    3.84
  -4  -2   5  121.08    3.83
   4  -2  -5  124.44    3.90
   6   2  -5   48.69    1.56
   6   2  -5   46.33    1.40
   6  -2  -5   50.64    1.50
   6   2  -5   47.58    1.51
  -6   2   5   48.67    1.56
   6   2  -5   53.00    1.60
  -6   2   5   49.28    1.53
  -6  -2   5   50.17    1.58
  -6   2   5   48.39    1.64
  -6  -2   5   48.34    1.65
   6  -2  -5   49.05    1.56
  -6  -2   5   48.83    1.61
   6   2  -5   50.62    1.61
   8  -2  -5   14.77    0.63
  -8  -2   5   14.26    0.64
  -8  -2   5   13.97    0.55
  -8  -2   5   14.81    0.70
  -8   2   5   13.12    0.67
   8   2  -5   16.06    0.71
  -8   2   5   16.10    0.70
  -8  -2   5   14.50    0.73
  -8   2   5   16.38    0.75
   8  -2  -5   15.58    0.67
   8   2  -5   13.76    0.56
   8   2  -5   13.94    0.60
   8   2  -5   14.82    0.65
   8  -2  -5   15.14    0.58
  10  -2  -5    0.05    0.15
  10  -2  -5    0.14    0.17
 -10  -2   5    0.13    0.16
 -10  -2   5    0.09    0.17
 -10  -2   5    0.25    0.21
 -10   2   5    0.31    0.20
 -10  -2   5    0.17    0.19
 -10   2   5   -0.03    0.24
 -10   2   5    0.48    0.22
  10   2  -5    0.16    0.22
  10  -2  -5   -0.03    0.10
 -10  -2   5    0.46    0.23
  12  -2  -5    1.71    0.30
  12  -2  -5    2.11    0.28
 -12  -2   5    0.22    0.14
  12   2  -5    2.07    0.33
 -12   2   5    2.51    0.32
 -12   2   5    1.45    0.28
  12   2  -5    2.01    0.27
 -12   2   5    1.68    0.28
 -12  -2   5    1.82    0.35
 -12  -2   5    2.11    0.30
  12  -2  -5    1.98    0.28
  12  -2  -5    1.85    0.28
 -12  -2   5    1.85    0.27
  12  -2  -5    2.34    0.35
  14  -2  -5    0.09    0.22
  14  -2  -5   -0.11    0.20
 -14  -2   5    0.04    0.22
 -14   2   5    0.27    0.25
  14  -2  -5   -0.04    0.15
 -14  -2   5   -0.21    0.30
 -14  -2   5    0.08    0.22
  14  -2  -5   -0.03    0.20
  14  -2  -5    0.03    0.22
 -14  -2   5    0.03    0.18
 -16   2   5    2.86    0.44
  16  -2  -5    2.56    0.38
  16  -2  -5    2.95    0.41
 -16  -2   5    2.62    0.47
 -16  -2   5    2.98    0.42
 -18   2   5   -0.41    0.43
 -18  -2   5    0.26    0.38
 -18  -2   5    0.38    0.33
 -20   2   5    0.26    0.40
 -20  -2   5    0.73    0.44
 -20  -2   5    0.93    0.41
 -22   2   5    0.57    0.43
 -22  -2   5    0.72    0.50
 -22  -2   5    0.28    0.38
 -24   2   5   -0.23    0.51
 -24   2   5    0.90    0.47
 -24  -2   5    1.09    0.58
 -24  -2   5    1.13    0.47
 -19  -3  -5   -0.08    0.30
 -19  -3  -5   -0.37    0.42
 -19   3  -5   -0.22    0.40
  19  -3   5   -0.12    0.29
  19   3   5   -0.29    0.32
 -17  -3  -5    0.71    0.29
 -17  -3  -5    0.81    0.41
 -17   3  -5    0.60    0.35
  17  -3   5    0.75    0.32
  17   3   5    1.03    0.34
 -15  -3  -5    0.34    0.25
  15  -3   5    0.47    0.33
  15  -3   5    0.10    0.26
  15   3   5    0.20    0.26
 -15   3  -5    0.42    0.35
  13  -3   5    0.68    0.29
  13   3   5    0.96    0.32
  13  -3   5    1.44    0.34
 -13   3  -5    1.80    0.38
 -13   3  -5    1.42    0.33
  11  -3   5    1.26    0.30
  11   3   5    0.85    0.30
  11  -3   5    2.18    0.35
 -11   3  -5    2.54    0.38
 -11   3  -5    2.72    0.41
 -11  -3  -5    1.96    0.38
   9  -3   5    0.46    0.20
   9  -3   5   -0.04    0.24
   9   3   5    0.24    0.21
  -9  -3  -5    0.26    0.25
  -9   3  -5    0.13    0.21
  -9   3  -5    0.51    0.26
   9  -3   5    0.32    0.22
  -7   3  -5    0.50    0.22
   7   3   5    0.56    0.19
   7  -3   5    0.04    0.21
   7   3   5   -0.07    0.24
   7   3   5    0.63    0.21
   7   3   5    0.42    0.21
  -7   3  -5    0.82    0.24
  -7   3  -5    0.64    0.23
   7  -3   5    0.62    0.21
  -7  -3  -5    0.34    0.23
   7  -3   5    0.22    0.21
  -5   3  -5    4.21    0.38
   5  -3   5    4.04    0.37
  -5  -3  -5    3.97    0.37
   5  -3   5    4.43    0.32
   5  -3   5    2.46    0.33
   5   3   5    4.02    0.37
   5   3   5    4.10    0.38
   5   3   5    4.21    0.36
  -5  -3  -5    3.70    0.31
  -5   3  -5    3.19    0.31
  -5   3  -5    3.45    0.32
  -5   3  -5    4.53    0.41
  -5  -3  -5    3.52    0.29
   5   3   5    4.43    0.38
  -5  -3  -5    4.40    0.32
  -5  -3  -5    3.77    0.30
  -5   3  -5    3.84    0.28
   5   3   5    3.97    0.33
   5  -3   5    4.04    0.35
  -3   3  -5   25.70    0.69
   3  -3   5   24.36    0.67
  -3  -3  -5   23.69    0.71
   3  -3   5   23.87    0.56
   3  -3   5   24.97    0.69
   3   3   5   25.25    0.78
   3  -3   5   26.10    0.78
  -3   3  -5   25.57    0.64
  -3   3  -5   25.32    0.52
   3   3   5   23.81    0.73
   3   3   5   24.23    0.74
  -3   3  -5   25.51    0.62
  -3  -3  -5   25.63    0.64
   3   3   5   24.48    0.66
  -3   3  -5   23.86    0.62
  -3   3  -5   23.67    0.68
  -3  -3  -5   26.01    0.66
  -1   3  -5    4.28    0.26
  -1  -3  -5    4.08    0.34
   1  -3   5    3.65    0.35
   1   3   5    4.05    0.36
  -1   3  -5    4.12    0.32
  -1   3  -5    3.86    0.31
  -1   3  -5    4.41    0.29
   1   3   5    3.69    0.22
   1  -3   5    3.93    0.29
   1  -3   5    4.26    0.25
   1  -3   5    3.79    0.30
   1   3   5    4.34    0.37
  -1   3  -5    4.33    0.28
   1  -3   5    4.13    0.23
  -1   3  -5    4.69    0.32
  -1  -3  -5    4.48    0.32
   1   3   5    4.50    0.33
   1   3  -5    4.75    0.24
   1   3  -5    6.22    0.42
   1  -3  -5    5.59    0.39
   1   3  -5    5.37    0.37
   1  -3  -5    5.63    0.38
   1   3  -5    4.97    0.38
   1  -3  -5    4.32    0.38
  -1  -3   5    4.87    0.27
   1   3  -5    4.92    0.31
   1   3  -5    5.95    0.35
  -1   3   5    4.75    0.39
  -1  -3   5    5.58    0.30
   1   3  -5    5.25    0.26
   1  -3  -5    4.76    0.35
   1   3  -5    4.57    0.21
   3   3  -5   16.81    0.75
   3   3  -5   18.37    0.77
   3  -3  -5   19.42    0.78
   3   3  -5   16.43    0.74
   3  -3  -5   17.67    0.77
  -3  -3   5   15.27    0.56
   3   3  -5   16.67    0.69
   3  -3  -5   16.55    0.73
  -3   3   5   15.99    0.60
   3   3  -5   17.19    0.69
   3  -3  -5   17.92    0.70
  -3   3   5   18.19    0.81
  -3  -3   5   16.01    0.68
   3   3  -5   17.33    0.65
   3  -3  -5   16.55    0.75
   5  -3  -5   17.03    0.61
   5   3  -5   16.43    0.73
   5   3  -5   17.30    0.69
  -5  -3   5   16.45    0.63
   5  -3  -5   17.46    0.77
   5   3  -5   20.11    0.78
  -5   3   5   17.04    0.68
  -5  -3   5   16.83    0.74
  -5  -3   5   15.39    0.77
   5  -3  -5   17.95    0.77
   5   3  -5   17.09    0.75
  -5   3   5   17.08    0.79
   5  -3  -5   18.15    0.72
   5   3  -5   17.83    0.70
  -5  -3   5   17.18    0.74
   5  -3  -5   16.74    0.80
   5   3  -5   16.87    0.78
   7   3  -5   16.97    0.70
   7  -3  -5   17.33    0.73
   7   3  -5   16.25    0.72
  -7  -3   5   17.05    0.69
  -7   3   5   18.01    0.78
   7   3  -5   17.31    0.79
  -7   3   5   18.73    0.75
  -7  -3   5   17.10    0.78
  -7   3   5   16.21    0.80
  -7  -3   5   16.47    0.80
   7  -3  -5   17.78    0.73
   7   3  -5   17.68    0.73
   7   3  -5   18.08    0.77
   9  -3  -5    3.33    0.33
   9  -3  -5    5.21    0.36
  -9  -3   5    5.29    0.35
  -9  -3   5    6.01    0.42
   9   3  -5    5.92    0.42
  -9   3   5    5.95    0.41
  -9  -3   5    4.77    0.39
  -9   3   5    5.76    0.41
   9   3  -5    4.95    0.39
  -9   3   5    5.30    0.38
   9   3  -5    5.15    0.35
  11  -3  -5   12.33    0.63
  11  -3  -5   10.90    0.60
  11  -3  -5   11.18    0.66
 -11  -3   5   10.65    0.65
 -11   3   5   10.72    0.62
  11   3  -5   11.23    0.66
 -11   3   5   11.47    0.65
 -11   3   5   11.44    0.65
 -11  -3   5   10.64    0.64
 -11   3   5   12.57    0.62
  11   3  -5   11.53    0.62
 -11  -3   5   10.85    0.67
 -11  -3   5   10.06    0.60
 -13  -3   5    1.42    0.29
 -13  -3   5    1.23    0.27
  13  -3  -5    1.29    0.30
  13  -3  -5    1.23    0.26
 -13   3   5    0.98    0.28
  13  -3  -5   -0.03    0.10
  13   3  -5    1.58    0.27
 -13   3   5    1.25    0.28
 -13  -3   5    1.04    0.31
  13  -3  -5    1.49    0.24
  13  -3  -5    0.93    0.25
 -13  -3   5    1.33    0.26
 -13  -3   5    1.43    0.31
  15  -3  -5   -0.10    0.25
  15  -3  -5    0.26    0.26
 -15   3   5    0.44    0.29
 -15  -3   5    0.21    0.29
 -15  -3   5   -0.23    0.25
  15  -3  -5    0.25    0.19
 -15  -3   5   -0.21    0.31
 -17   3   5    1.85    0.43
  17  -3  -5    1.28    0.34
  17  -3  -5    1.88    0.39
 -17  -3   5    2.09    0.46
 -17  -3   5    1.71    0.37
 -19  -3   5   10.75    0.81
 -19  -3   5   11.07    0.90
 -19   3   5   10.78    0.85
 -21   3   5    0.62    0.41
 -21  -3   5    1.43    0.49
 -21  -3   5    1.24    0.39
 -23   3   5   -0.45    0.45
 -23  -3   5    0.91    0.49
 -23  -3   5   -0.14    0.38
 -25  -3   5    0.08    0.41
  18  -4   5   -0.17    0.29
  18   4   5    0.17    0.30
 -18  -4  -5   -0.36    0.44
 -18  -4  -5    0.15    0.29
  16  -4   5    0.10    0.25
  16   4   5    0.05    0.26
  16  -4   5   -0.32    0.33
 -16   4  -5   -0.13    0.35
 -16  -4  -5   -0.23    0.25
  14  -4   5   -0.12    0.29
  14  -4   5   -0.28    0.27
  14   4   5    0.10    0.26
 -14   4  -5    0.17    0.29
 -14  -4  -5   -0.06    0.24
 -12  -4  -5    1.11    0.34
 -12   4  -5    1.08    0.34
  12  -4   5    1.01    0.33
  12  -4   5    1.18    0.31
 -10   4  -5    0.21    0.26
 -10   4  -5    0.21    0.23
 -10  -4  -5   -0.19    0.26
  10  -4   5   -0.20    0.22
  10   4   5   -0.04    0.21
   8   4   5    0.60    0.21
   8  -4   5    0.13    0.22
  -8   4  -5    0.37    0.21
  -8   4  -5    0.64    0.25
  -8  -4  -5    0.25    0.22
   8  -4   5    0.38    0.22
   8   4   5    0.57    0.21
   6  -4   5    0.14    0.20
   6   4   5    0.32    0.22
   6  -4   5    0.04    0.18
   6   4   5    0.11    0.18
  -6  -4  -5   -0.03    0.15
  -6  -4  -5   -0.11    0.21
   6  -4   5    0.04    0.19
   6   4   5    0.07    0.20
   6   4   5    0.31    0.19
  -6   4  -5    0.15    0.19
  -6   4  -5    0.32    0.18
   6  -4   5   -0.05    0.17
   6   4   5   -0.16    0.19
   4  -4   5   45.30    1.67
   4   4   5   43.97    1.66
  -4  -4  -5   45.99    1.67
  -4   4  -5   48.38    1.65
   4  -4   5   46.18    1.63
   4   4   5   44.97    1.64
  -4  -4  -5   44.96    1.59
   4   4   5   46.05    1.66
  -4   4  -5   46.37    1.57
  -4   4  -5   47.49    1.66
  -4   4  -5   46.12    1.70
  -4  -4  -5   47.36    1.55
   4   4   5   44.56    1.64
  -4  -4  -5   45.92    1.58
   4   4   5   47.37    1.62
  -4   4  -5   43.91    1.51
  -4  -4  -5   45.12    1.58
  -2   4  -5    2.68    0.28
  -2   4  -5    2.03    0.23
   2  -4   5    2.93    0.31
   2   4   5    2.64    0.30
   2   4   5    2.36    0.27
  -2  -4  -5    2.29    0.25
   2  -4   5    1.96    0.25
   2   4   5    1.39    0.25
  -2   4  -5    2.18    0.19
   2   4   5    1.72    0.27
  -2  -4  -5    2.04    0.24
  -2   4  -5    2.22    0.22
  -2   4  -5    2.58    0.23
  -2  -4  -5    1.97    0.24
   0  -4   5    0.24    0.18
   0   4   5    0.12    0.16
   0   4  -5    0.14    0.14
   0  -4   5    0.09    0.12
   0  -4  -5    0.37    0.16
   0  -4   5    0.22    0.13
   0   4   5    0.03    0.17
   0   4   5    0.25    0.18
   0   4  -5    0.13    0.11
   0   4  -5    0.20    0.14
   0   4  -5    0.03    0.16
   0  -4  -5    0.28    0.16
   2  -4  -5   10.17    0.53
   2   4  -5    9.46    0.53
   2   4  -5    9.45    0.52
   2  -4  -5    8.69    0.51
   2  -4  -5    9.36    0.53
   2   4  -5    9.12    0.52
  -2  -4   5    9.18    0.42
   2  -4  -5    9.11    0.52
   2   4  -5    9.03    0.47
   2   4  -5   10.92    0.51
   2  -4  -5   11.02    0.48
  -2   4   5   10.39    0.58
  -2  -4   5    9.92    0.47
   2   4  -5    9.48    0.42
   2  -4  -5    9.81    0.55
   4  -4  -5   43.83    1.46
   4   4  -5   39.79    1.43
   4   4  -5   40.32    1.45
   4  -4  -5   41.34    1.46
   4  -4  -5   40.42    1.50
   4   4  -5   38.37    1.40
   4  -4  -5   39.58    1.46
   4  -4  -5   38.74    1.24
   4   4  -5   41.52    1.41
   4  -4  -5   40.27    1.36
  -4   4   5   41.00    1.50
  -4  -4   5   39.86    1.41
   4   4  -5   41.81    1.35
   4   4  -5   42.72    1.44
   6  -4  -5    8.28    0.38
   6   4  -5    6.72    0.42
  -6  -4   5    7.13    0.38
   6  -4  -5    8.86    0.53
   6   4  -5    7.92    0.49
  -6  -4   5    7.57    0.49
  -6  -4   5    7.83    0.49
  -6   4   5    7.69    0.49
   6   4  -5    7.78    0.43
   6  -4  -5    8.87    0.55
   6   4  -5    7.56    0.47
   8  -4  -5    0.36    0.17
   8  -4  -5    0.06    0.16
  -8  -4   5    0.31    0.14
   8   4  -5    0.33    0.18
  -8  -4   5    0.03    0.20
  -8   4   5   -0.03    0.10
   8   4  -5    0.67    0.25
   8  -4  -5    0.25    0.14
  -8   4   5    0.07    0.16
  -8  -4   5    0.46    0.21
  -8   4   5    0.29    0.21
  -8  -4   5    0.03    0.08
   8   4  -5    0.14    0.16
   8   4  -5    0.03    0.16
  10  -4  -5    1.01    0.21
  10  -4  -5    1.33    0.25
  10   4  -5    0.24    0.21
 -10   4   5    0.79    0.22
 -10  -4   5    0.82    0.26
 -10   4   5    1.13    0.25
 -10  -4   5    1.23    0.24
 -10   4   5    1.10    0.24
  10   4  -5    0.95    0.26
  10   4  -5    0.69    0.24
 -10  -4   5    0.96    0.24
  10   4  -5    0.86    0.21
 -10  -4   5    0.79    0.23
  12  -4  -5   38.76    0.95
  12  -4  -5   34.88    0.99
 -12  -4   5   35.91    0.96
  12  -4  -5   35.82    1.11
 -12   4   5   38.29    1.08
  12   4  -5   38.18    1.06
 -12   4   5   39.15    1.10
 -12  -4   5   38.80    1.12
 -12   4   5   40.63    1.09
 -12  -4   5   36.58    1.05
 -12   4   5   38.83    0.97
  12   4  -5   38.71    0.99
  12   4  -5   37.03    0.79
 -12  -4   5   37.20    1.13
 -12  -4   5   36.98    0.99
 -14  -4   5    0.24    0.27
 -14  -4   5   -0.29    0.21
  14  -4  -5   -0.35    0.29
  14  -4  -5    0.09    0.22
 -14   4   5   -0.05    0.26
  14   4  -5   -0.37    0.22
  14  -4  -5    0.27    0.20
 -14  -4   5   -0.31    0.27
 -16   4   5   -0.11    0.31
  16  -4  -5    0.16    0.30
  16  -4  -5   -0.53    0.28
 -16  -4   5    0.29    0.31
 -16  -4   5   -0.05    0.31
 -18  -4   5   27.25    1.33
  18  -4  -5   26.73    1.35
  18  -4  -5   30.03    1.37
 -18  -4   5   27.39    1.40
 -18  -4   5   28.33    1.39
 -18   4   5   27.12    1.36
 -20  -4   5    1.61    0.47
 -20  -4   5    2.10    0.46
  20  -4  -5    2.01    0.43
 -20   4   5    1.65    0.47
 -22  -4   5    3.08    0.55
 -22   4   5    3.17    0.57
 -24  -4   5   -0.32    0.47
 -24   4   5    1.32    0.50
 -24  -4   5    0.45    0.44
  19  -5   5    0.40    0.34
  19   5   5    0.46    0.33
 -17  -5  -5    0.18    0.26
  17  -5   5   -0.42    0.39
  17  -5   5   -0.11    0.29
  17   5   5   -0.16    0.28
 -15  -5  -5    0.16    0.25
  15  -5   5   -0.52    0.34
  15  -5   5    0.20    0.26
  15   5   5    0.20    0.27
 -13  -5  -5    0.57    0.34
  13  -5   5    0.32    0.24
  13   5   5   -0.05    0.23
 -11  -5  -5    0.36    0.30
  11  -5   5    0.05    0.27
  11  -5   5   -0.30    0.31
  11   5   5   -0.56    0.35
   9   5   5    5.48    0.48
   9  -5   5    5.93    0.48
  -9  -5  -5    5.94    0.54
   9  -5   5    6.09    0.54
   7   5   5    0.94    0.24
   7  -5   5    0.22    0.23
   7   5   5   -0.04    0.24
   7  -5   5    0.94    0.25
   7   5   5    0.74    0.22
  -7  -5  -5    0.85    0.27
   7  -5   5    0.65    0.25
   5  -5   5   53.32    1.81
  -5  -5  -5   47.64    1.80
   5  -5   5   48.51    1.79
   5  -5   5   48.60    1.77
   5   5   5   48.72    1.78
  -5  -5  -5   47.56    1.69
   5   5   5   44.35    1.72
   5   5   5   51.95    1.77
  -5  -5  -5   49.67    1.67
   5   5   5   48.59    1.74
  -5  -5  -5   50.12    1.72
  -5   5  -5   49.27    1.79
   3  -5   5   -0.09    0.15
   3   5   5    0.06    0.18
  -3  -5  -5    0.11    0.20
   3  -5   5    0.06    0.12
  -3  -5  -5    0.03    0.16
   3   5   5    0.03    0.20
   3   5   5    0.10    0.18
  -3  -5  -5   -0.03    0.13
  -3   5  -5    0.05    0.11
  -3  -5  -5    0.08    0.14
   3  -5   5    0.10    0.17
   3   5   5   -0.17    0.18
  -3   5  -5    0.06    0.18
   1  -5   5   15.91    0.80
   1   5   5   15.51    0.76
  -1   5  -5   17.05    0.69
   1  -5   5   16.48    0.76
   1  -5   5   15.54    0.71
  -1  -5  -5   15.95    0.74
   1   5   5   16.57    0.79
   1  -5   5   15.02    0.61
  -1   5  -5   15.46    0.66
  -1  -5  -5   15.51    0.72
   1   5   5   17.34    0.77
  -1  -5  -5   16.53    0.74
  -1  -5   5   22.85    0.99
   1  -5  -5   23.27    0.92
   1  -5  -5   22.55    0.90
   1  -5  -5   23.26    0.94
   1   5  -5   22.37    0.93
   1   5  -5   22.96    0.91
  -1  -5   5   22.06    0.88
   1   5  -5   21.55    0.89
   1   5  -5   23.79    0.94
  -1   5   5   23.20    0.99
   1  -5  -5   25.15    0.99
   1  -5  -5   23.49    0.82
  -1  -5   5   22.65    0.85
   1   5  -5   21.98    0.88
   1  -5  -5   22.09    0.95
  -1   5   5   24.01    0.99
   3  -5  -5    1.96    0.25
   3  -5  -5    2.25    0.27
   3   5  -5    1.69    0.25
   3   5  -5    1.84    0.26
  -3  -5   5    1.73    0.20
   3   5  -5    2.03    0.26
   3  -5  -5    2.39    0.29
   3  -5  -5    2.48    0.30
   3   5  -5    2.58    0.27
  -3   5   5    2.51    0.31
   3  -5  -5    1.61    0.27
   3  -5  -5    2.45    0.21
   3   5  -5    2.20    0.20
  -3  -5   5    2.44    0.30
   3  -5  -5    1.94    0.25
   5   5  -5   29.91    1.16
   5  -5  -5   31.47    1.26
   5   5  -5   28.66    1.15
   5  -5  -5   30.51    1.23
   5   5  -5   31.19    1.16
  -5   5   5   31.05    1.23
   5   5  -5   31.24    1.09
  -5  -5   5   29.95    1.17
  -7  -5   5    0.10    0.16
   7  -5  -5   -0.03    0.14
   7  -5  -5    0.25    0.16
   7  -5  -5    0.28    0.21
   7   5  -5    0.19    0.21
   7   5  -5    0.05    0.17
  -7  -5   5    0.47    0.21
   7  -5  -5    0.12    0.11
  -7   5   5   -0.28    0.24
  -7  -5   5   -0.16    0.23
  -7   5   5    0.30    0.20
  -7   5   5    0.05    0.17
   7   5  -5    0.34    0.16
  -7  -5   5    0.06    0.09
   7  -5  -5   -0.13    0.19
   7   5  -5    0.18    0.15
   9  -5  -5   29.93    1.22
   9   5  -5   27.99    1.16
   9   5  -5   30.58    1.24
  -9   5   5   30.41    1.23
  -9  -5   5   30.01    1.25
  -9   5   5   31.98    1.23
  -9  -5   5   30.27    1.22
  -9   5   5   29.11    1.13
   9   5  -5   27.78    1.19
   9   5  -5   30.69    1.14
  -9  -5   5   30.72    1.24
   9  -5  -5   30.54    1.15
   9  -5  -5   30.24    1.17
  11  -5  -5    2.73    0.30
  11  -5  -5    3.42    0.37
  11   5  -5    3.12    0.34
 -11  -5   5    2.77    0.40
 -11   5   5    3.14    0.38
  11  -5  -5    2.58    0.32
 -11   5   5    2.56    0.35
 -11  -5   5    2.57    0.35
  11   5  -5    3.04    0.38
  11   5  -5    2.97    0.36
 -11   5   5    2.73    0.31
  11   5  -5    3.41    0.27
  11   5  -5    2.68    0.31
 -11  -5   5    3.11    0.38
 -11  -5   5    2.69    0.34
  13  -5  -5   36.66    1.49
  13  -5  -5   39.22    1.58
 -13  -5   5   36.75    1.53
  13   5  -5   36.34    1.41
 -13  -5   5   35.97    1.52
  13  -5  -5   35.29    1.46
 -15  -5   5    0.21    0.37
  15  -5  -5    0.63    0.29
 -15   5   5    0.86    0.34
  15  -5  -5    0.71    0.33
  15  -5  -5    1.02    0.31
 -15  -5   5    1.15    0.35
 -17  -5   5    2.38    0.45
  17  -5  -5    2.30    0.40
 -17   5   5    1.54    0.41
  17  -5  -5    3.20    0.49
  17  -5  -5    2.49    0.42
 -17  -5   5    2.16    0.44
 -19  -5   5    1.50    0.45
  19  -5  -5    0.61    0.36
 -19   5   5    1.08    0.40
  19  -5  -5    0.50    0.36
  19  -5  -5    0.36    0.36
 -19  -5   5    0.75    0.41
  21  -5  -5    8.26    0.76
 -21  -5   5    7.89    0.76
 -21   5   5    9.34    0.82
  21  -5  -5    8.28    0.75
 -23   5   5    0.61    0.48
  23  -5  -5    0.30    0.37
 -23  -5   5    0.22    0.42
  25  -5  -5    2.41    0.56
 -18  -6  -5    0.08    0.30
  18  -6   5    0.11    0.28
 -16  -6  -5    0.94    0.30
  16  -6   5    0.51    0.31
  16   6   5    0.16    0.30
 -14  -6  -5    0.25    0.36
  14  -6   5    0.19    0.32
  14  -6   5   -0.05    0.27
  14   6   5   -0.24    0.27
 -12  -6  -5   -0.06    0.31
  12  -6   5    0.29    0.31
  12  -6   5    0.26    0.26
  12   6   5    0.04    0.25
  10  -6   5    2.20    0.39
 -10  -6  -5    2.52    0.42
  10  -6   5    2.97    0.44
  10  -6   5    2.28    0.36
  10   6   5    2.18    0.35
   8  -6   5    0.18    0.22
  -8  -6  -5    0.42    0.27
   8  -6   5    0.37    0.24
   8  -6   5    0.43    0.26
   8   6   5    0.23    0.23
   6  -6   5   -0.04    0.21
   6   6   5   -0.18    0.23
   6  -6   5    0.29    0.20
  -6  -6  -5    0.17    0.25
  -6  -6  -5    0.03    0.19
   6  -6   5    0.16    0.21
   4  -6   5   28.53    1.18
  -4  -6  -5   27.29    1.21
   4  -6   5   30.75    1.22
   4  -6   5   30.97    1.20
   4   6   5   29.21    1.18
  -4  -6  -5   28.77    1.12
   4   6   5   27.60    1.16
  -4  -6  -5   28.79    1.08
  -4  -6  -5   28.46    1.15
  -4   6  -5   26.85    1.18
   2  -6   5    0.60    0.25
   2  -6   5    0.77    0.20
   2   6   5    1.13    0.24
  -2  -6  -5    0.91    0.21
   2  -6   5    0.77    0.22
  -2   6  -5    0.93    0.23
  -2   6  -5    0.77    0.16
   2  -6   5    0.77    0.22
   2   6   5    0.79    0.21
   2   6   5    0.86    0.22
  -2  -6  -5    0.92    0.22
  -2  -6  -5    0.84    0.18
   0  -6   5   -0.10    0.21
   0   6  -5   -0.02    0.13
   0  -6  -5   -0.11    0.17
   0  -6   5    0.08    0.14
   0   6  -5    0.12    0.16
   0  -6  -5   -0.16    0.17
   0  -6   5    0.26    0.15
   0   6   5   -0.10    0.20
   0   6   5    0.13    0.18
   0  -6   5   -0.04    0.12
   0  -6  -5   -0.29    0.21
   0   6  -5   -0.11    0.12
   0  -6  -5   -0.31    0.21
  -2  -6   5    0.03    0.19
   2   6  -5   -0.33    0.19
   2  -6  -5   -0.26    0.18
   2   6  -5   -0.23    0.23
  -2  -6   5    0.02    0.13
   2   6  -5   -0.03    0.16
   2  -6  -5    0.07    0.16
   2   6  -5   -0.06    0.18
   2  -6  -5   -0.07    0.18
  -2   6   5   -0.07    0.19
  -2  -6   5    0.02    0.13
   2   6  -5    0.04    0.18
   4   6  -5   15.53    0.72
   4  -6  -5   16.60    0.73
   4   6  -5   15.33    0.70
   4  -6  -5   16.27    0.72
   4   6  -5   16.57    0.79
   4  -6  -5   15.99    0.80
   4  -6  -5   15.34    0.79
   4   6  -5   15.76    0.74
   4   6  -5   15.30    0.74
   4  -6  -5   18.10    0.83
  -4   6   5   16.16    0.79
   4   6  -5   15.33    0.66
  -4  -6   5   16.33    0.76
  -6  -6   5    6.71    0.49
  -6   6   5    7.78    0.51
   6   6  -5    8.28    0.51
   6  -6  -5    8.91    0.58
   6   6  -5    7.85    0.50
   6  -6  -5    7.43    0.54
   6   6  -5    7.95    0.49
  -6   6   5    7.63    0.44
  -6   6   5    8.00    0.53
   6   6  -5    8.94    0.46
  -6  -6   5    7.73    0.48
   8  -6  -5    4.69    0.42
   8   6  -5    4.51    0.43
   8  -6  -5    4.68    0.45
   8   6  -5    3.70    0.36
  -8  -6   5    4.37    0.43
  -8   6   5    4.83    0.41
  -8  -6   5    4.05    0.39
  -8   6   5    5.00    0.37
  -8   6   5    4.41    0.41
  -8  -6   5    5.12    0.42
   8   6  -5    3.91    0.33
   8  -6  -5    5.27    0.47
  10   6  -5    0.66    0.24
 -10  -6   5    0.38    0.26
 -10   6   5    0.25    0.24
 -10  -6   5    0.42    0.24
  10   6  -5    0.60    0.24
 -10   6   5    0.26    0.20
  10   6  -5    0.08    0.16
 -10  -6   5    0.46    0.24
  10  -6  -5    0.38    0.21
  12  -6  -5   18.01    0.94
 -12  -6   5   18.48    0.98
 -12   6   5   18.26    0.89
 -12  -6   5   16.69    0.88
  12   6  -5   18.29    0.88
  12   6  -5   18.92    0.74
 -12  -6   5   19.38    0.98
  12  -6  -5   16.83    0.87
  14  -6  -5   12.78    0.80
  14  -6  -5   12.83    0.84
 -14  -6   5   10.86    0.79
  14   6  -5   12.55    0.70
 -14  -6   5   10.86    0.78
  14  -6  -5   12.30    0.77
  16  -6  -5    2.56    0.41
  16  -6  -5    3.07    0.47
  16  -6  -5    2.01    0.40
 -16  -6   5    2.76    0.46
 -16  -6   5    3.57    0.51
  18  -6  -5   21.32    1.19
  18  -6  -5   18.32    1.10
 -18  -6   5   23.24    1.19
 -18   6   5   20.67    1.16
 -18  -6   5   19.27    1.18
  18  -6  -5   17.05    1.06
 -20  -6   5    4.13    0.59
  20  -6  -5    2.65    0.48
 -20   6   5    3.92    0.60
  20  -6  -5    4.07    0.58
 -20  -6   5    3.61    0.60
 -22  -6   5    2.33    0.53
 -22   6   5    1.91    0.51
  22  -6  -5    1.49    0.47
 -22  -6   5    1.56    0.50
  22  -6  -5    2.71    0.51
 -17  -7  -5    1.05    0.35
  15  -7   5    0.21    0.34
 -15  -7  -5   -0.46    0.38
 -15  -7  -5    0.34    0.28
 -13  -7  -5   -0.18    0.36
  13  -7   5   -0.06    0.36
  11  -7   5    1.75    0.39
 -11  -7  -5    1.79    0.40
  11  -7   5    1.67    0.40
  11  -7   5    1.38    0.32
   9  -7   5    4.65    0.49
  -9  -7  -5    5.43    0.53
   9  -7   5    4.33    0.46
   9   7   5    3.68    0.44
   9  -7   5    5.70    0.55
   7  -7   5    2.78    0.37
   7   7   5    2.73    0.37
   7  -7   5    3.62    0.43
   7  -7   5    3.16    0.39
  -7  -7  -5    3.03    0.36
  -7  -7  -5    3.49    0.43
   5  -7   5    5.99    0.50
  -5  -7  -5    5.02    0.48
   5  -7   5    5.65    0.45
   5   7   5    5.01    0.43
  -5  -7  -5    5.69    0.41
   5  -7   5    4.65    0.45
  -5  -7  -5    5.80    0.44
   3   7   5   -0.09    0.21
  -3   7  -5    0.08    0.21
   3  -7   5   -0.13    0.19
   3   7   5    0.14    0.18
  -3  -7  -5    0.10    0.18
   3  -7   5   -0.12    0.18
   3  -7   5    0.04    0.19
  -3  -7  -5    0.06    0.15
  -3  -7  -5    0.05    0.15
   1   7   5    0.65    0.25
   1  -7   5    1.29    0.23
  -1  -7  -5    0.98    0.23
   1  -7   5    0.63    0.20
   1   7   5    1.10    0.27
  -1  -7  -5    0.66    0.20
  -1  -7  -5    0.61    0.18
  -1  -7   5    3.62    0.35
   1   7  -5    4.16    0.37
   1   7  -5    4.78    0.40
  -1   7   5    4.28    0.41
  -1   7   5    4.95    0.43
   1  -7  -5    4.66    0.39
   1  -7  -5    4.47    0.36
   1   7  -5    3.98    0.42
   1  -7  -5    4.72    0.40
  -1   7   5    4.73    0.41
  -1  -7   5    4.70    0.43
   3   7  -5   -0.03    0.17
   3  -7  -5   -0.12    0.19
   3  -7  -5    0.43    0.20
   3   7  -5    0.13    0.18
  -3   7   5   -0.04    0.20
   3  -7  -5   -0.04    0.18
   3  -7  -5   -0.03    0.09
   3   7  -5    0.19    0.17
  -3   7   5   -0.10    0.22
  -3  -7   5    0.10    0.19
   5   7  -5    1.97    0.28
   5  -7  -5    1.47    0.29
   5   7  -5    1.97    0.28
   5  -7  -5    2.25    0.32
   5   7  -5    1.82    0.27
   5  -7  -5    2.60    0.33
  -5   7   5    1.88    0.30
  -5  -7   5    2.24    0.28
  -5   7   5    1.32    0.27
  -5  -7   5    2.47    0.30
   7   7  -5    0.41    0.24
   7  -7  -5    0.23    0.22
   7   7  -5    0.23    0.19
   7  -7  -5    0.28    0.20
  -7   7   5    0.22    0.20
   7   7  -5    0.10    0.17
  -7   7   5    0.15    0.20
  -7  -7   5    0.47    0.20
   9  -7  -5    4.17    0.47
  -9  -7   5    5.61    0.51
   9  -7  -5    5.12    0.50
  -9   7   5    4.44    0.43
   9  -7  -5    4.66    0.46
   9   7  -5    4.88    0.43
  -9   7   5    5.20    0.44
  -9  -7   5    5.41    0.45
 -11  -7   5    2.26    0.41
  11  -7  -5    3.07    0.41
  11   7  -5    3.04    0.39
 -11  -7   5    2.19    0.37
 -11   7   5    2.22    0.36
 -11  -7   5    1.61    0.35
 -13  -7   5   49.42    1.93
  13  -7  -5   48.75    1.93
  13   7  -5   48.25    1.77
 -13  -7   5   44.09    1.88
 -13   7   5   51.14    1.84
 -13  -7   5   47.55    1.81
  15   7  -5    0.84    0.30
 -15  -7   5    0.06    0.41
  15  -7  -5    0.45    0.31
  15  -7  -5    0.93    0.36
 -15  -7   5    0.63    0.34
 -17  -7   5    1.14    0.48
 -17  -7   5    2.09    0.47
  17  -7  -5    3.08    0.54
  17  -7  -5    2.05    0.44
 -19  -7   5    6.77    0.70
  19  -7  -5    6.26    0.70
  19  -7  -5    7.89    0.72
 -19  -7   5    6.54    0.72
 -19   7   5    7.32    0.76
 -21  -7   5    6.90    0.74
 -21   7   5    6.19    0.72
 -21  -7   5    5.28    0.70
  21  -7  -5    7.25    0.72
 -23   7   5   -0.70    0.47
 -23  -7   5   -0.33    0.46
 -16  -8  -5    2.98    0.41
  16  -8   5    2.92    0.54
  14  -8   5    1.39    0.42
  14  -8   5    0.75    0.40
 -14  -8  -5    1.11    0.44
  12  -8   5    3.51    0.49
  12  -8   5    3.47    0.53
 -12  -8  -5    4.23    0.56
  10  -8   5    1.20    0.33
  10  -8   5    0.69    0.31
 -10  -8  -5    0.62    0.33
  -8  -8  -5   -0.16    0.28
   8  -8   5    0.52    0.29
   8  -8   5   -0.10    0.29
   6  -8   5    0.10    0.24
  -6  -8  -5    0.12    0.21
  -6  -8  -5    0.05    0.25
   6  -8   5    0.18    0.23
  -4  -8  -5    2.00    0.31
   4  -8   5    2.62    0.36
   4  -8   5    2.44    0.35
  -4  -8  -5    2.73    0.30
  -4  -8  -5    1.90    0.24
   2   8   5    0.10    0.21
   2  -8   5    0.39    0.21
  -2  -8  -5    0.66    0.20
  -2  -8  -5    0.66    0.17
  -2  -8  -5    0.56    0.23
   2  -8   5    0.21    0.20
   0  -8   5    2.34    0.31
   0  -8  -5    2.71    0.33
   0  -8   5    1.97    0.31
   0  -8  -5    2.28    0.29
   0  -8  -5    2.53    0.28
   0   8  -5    2.56    0.36
   2  -8  -5    4.05    0.36
   2  -8  -5    5.44    0.45
   2   8  -5    4.57    0.42
   2  -8  -5    4.47    0.40
   2   8  -5    3.42    0.36
  -2  -8   5    4.78    0.36
  -2  -8   5    5.17    0.44
   4   8  -5    6.47    0.48
   4  -8  -5    4.89    0.40
   4  -8  -5    5.82    0.48
   4  -8  -5    6.19    0.52
   4  -8  -5    6.12    0.47
  -4  -8   5    5.68    0.42
  -4  -8   5    6.15    0.47
   6   8  -5    0.04    0.19
   6  -8  -5    0.30    0.22
   6  -8  -5    0.65    0.26
   6  -8  -5    0.12    0.21
  -6  -8   5    0.38    0.21
  -6  -8   5    0.28    0.22
  -8   8   5    1.07    0.28
   8  -8  -5    0.76    0.28
   8  -8  -5    0.81    0.28
   8  -8  -5    0.69    0.28
  10   8  -5   14.85    0.81
  10  -8  -5   14.89    0.88
  10  -8  -5   15.88    0.91
  12  -8  -5    9.34    0.72
  12   8  -5    8.61    0.61
 -12  -8   5    9.24    0.70
  12  -8  -5    9.77    0.75
 -12  -8   5    9.81    0.75
  14  -8  -5   23.54    1.25
 -14  -8   5   22.13    1.21
 -16  -8   5    0.97    0.45
  16  -8  -5    1.41    0.42
 -16  -8   5    1.31    0.41
 -18  -8   5   -0.52    0.43
 -18  -8   5    0.14    0.38
  18  -8  -5   -0.07    0.40
  18  -8  -5    0.13    0.34
 -20  -8   5    0.27    0.44
  20  -8  -5    0.59    0.42
 -20  -8   5    0.60    0.44
 -20   8   5    0.85    0.45
 -22  -8   5   -0.65    0.44
 -22   8   5   -0.38    0.43
  22  -8  -5   -0.08    0.41
 -22  -8   5    0.32    0.47
 -15  -9  -5    0.51    0.31
  15  -9   5    0.21    0.35
 -15  -9  -5    0.21    0.41
  13  -9   5    3.74    0.54
 -13  -9  -5    4.36    0.59
  11  -9   5    1.43    0.39
 -11  -9  -5    0.79    0.40
   9  -9   5    2.09    0.42
  -9  -9  -5    1.54    0.40
   9  -9   5    2.47    0.41
   7  -9   5    1.39    0.34
  -7  -9  -5    1.88    0.39
   7  -9   5    1.55    0.33
  -7  -9  -5    2.87    0.37
  -5  -9  -5    3.42    0.46
  -5  -9  -5    1.73    0.32
   5  -9   5    2.62    0.39
  -3  -9  -5   -0.08    0.23
  -3  -9  -5    0.36    0.16
  -3  -9  -5    0.03    0.17
  -1  -9  -5    0.20    0.24
   1  -9   5    0.18    0.21
  -1   9  -5    0.22    0.24
  -1  -9  -5    0.63    0.18
  -1  -9  -5    0.26    0.18
   1  -9  -5    0.89    0.27
  -1  -9   5    0.70    0.20
   1  -9  -5    0.48    0.22
   1   9  -5    0.98    0.26
   1  -9  -5    0.70    0.20
   3  -9  -5    3.67    0.44
   3  -9  -5    4.44    0.44
   3  -9  -5    4.26    0.39
  -3  -9   5    3.15    0.33
   3   9  -5    4.37    0.42
   5  -9  -5    2.80    0.40
   5  -9  -5    2.80    0.39
   5  -9  -5    3.07    0.36
  -5  -9   5    3.00    0.34
   5   9  -5    2.49    0.35
   7  -9  -5    0.66    0.25
   7  -9  -5    1.01    0.30
  -7  -9   5    1.11    0.26
   7  -9  -5    0.50    0.29
   9  -9  -5   12.20    0.80
   9  -9  -5   11.63    0.82
   9  -9  -5   11.38    0.79
  11  -9  -5    1.12    0.34
  11  -9  -5    0.86    0.33
  13  -9  -5    3.83    0.52
 -13  -9   5    2.90    0.49
 -13  -9   5    2.13    0.45
  13  -9  -5    2.10    0.44
 -15  -9   5    2.24    0.46
 -15  -9   5    2.62    0.50
  15  -9  -5    2.30    0.46
 -17  -9   5   -0.40    0.40
 -17  -9   5   -0.72    0.47
  17  -9  -5    0.14    0.34
  17  -9  -5    0.07    0.36
 -19  -9   5    1.09    0.45
  19  -9  -5    0.45    0.40
  19  -9  -5    1.44    0.44
 -19  -9   5    1.24    0.49
  21  -9  -5    0.39    0.41
 -21  -9   5    1.01    0.47
 -21  -9   5    0.48    0.42
 -14 -10  -5    1.11    0.34
 -14 -10  -5    1.11    0.45
  14 -10   5    1.14    0.40
 -12 -10  -5    2.09    0.48
  12 -10   5    2.07    0.44
 -10 -10  -5   -0.12    0.38
  10 -10   5   -0.37    0.32
   8 -10   5    1.70    0.39
  -8 -10  -5    2.74    0.46
  -6 -10  -5    1.99    0.39
   6 -10   5    1.44    0.35
  -6 -10  -5    2.01    0.34
  -4 -10  -5    8.58    0.62
  -4  10  -5    8.75    0.66
   4 -10   5    8.93    0.68
  -2 -10  -5    0.30    0.25
   2 -10   5    0.40    0.26
  -2  10  -5    0.27    0.26
  -2 -10  -5    0.65    0.22
   0 -10  -5    9.99    0.60
   0 -10  -5   10.41    0.69
   0  10  -5   11.41    0.70
   2 -10  -5    1.95    0.38
   2 -10  -5    2.07    0.35
  -2 -10   5    1.72    0.28
   2 -10  -5    2.40    0.32
   2  10  -5    2.53    0.35
   4 -10  -5    5.69    0.57
   4 -10  -5    5.46    0.46
  -4 -10   5    5.25    0.45
   4  10  -5    5.25    0.47
   4 -10  -5    5.27    0.51
   6 -10  -5    2.03    0.33
   6 -10  -5    2.98    0.41
  -6 -10   5    2.40    0.35
   6 -10  -5    2.61    0.41
   8 -10  -5    0.24    0.28
   8 -10  -5    0.65    0.29
   8 -10  -5   -0.04    0.25
  -8 -10   5    0.13    0.25
   8 -10  -5    0.17    0.27
  10 -10  -5   -0.41    0.30
  10 -10  -5    0.06    0.28
  10 -10  -5   -0.26    0.32
  12 -10  -5    0.26    0.31
  12 -10  -5    0.31    0.31
  14 -10  -5    0.54    0.35
 -14 -10   5    0.56    0.34
  14 -10  -5    0.88    0.38
 -16 -10   5    1.76    0.49
 -16 -10   5    0.94    0.42
  16 -10  -5    1.23    0.44
  16 -10  -5    1.43    0.43
  18 -10  -5    0.71    0.40
  18 -10  -5   -0.08    0.41
 -18 -10   5    0.98    0.47
 -18 -10   5    0.80    0.41
  20 -10  -5    0.32    0.38
  20 -10  -5    0.16    0.35
 -20 -10   5    0.31    0.39
 -20 -10   5    0.51    0.46
 -13 -11  -5    4.93    0.65
  13 -11   5    4.20    0.60
 -11 -11  -5    0.07    0.39
  11 -11   5    0.13    0.30
  -9 -11  -5    0.19    0.37
   9 -11   5    0.13    0.30
   7 -11   5    0.36    0.31
  -7 -11  -5    0.06    0.33
  -5 -11  -5    3.79    0.52
  -5 -11  -5    3.98    0.46
   5 -11   5    2.76    0.45
  -3  11  -5    1.24    0.34
  -3 -11  -5    1.90    0.34
   3 -11   5    1.36    0.36
  -1 -11  -5    0.14    0.25
  -1  11  -5    0.30    0.27
  -1 -11  -5    0.43    0.22
   1 -11  -5    2.73    0.39
   1 -11  -5    2.37    0.33
   1  11  -5    3.58    0.41
   3 -11  -5    9.27    0.72
   3 -11  -5    8.41    0.57
  -3 -11   5    8.00    0.57
   3  11  -5    9.07    0.62
   3 -11  -5    7.30    0.61
  -5 -11   5    1.23    0.30
   5 -11  -5    1.45    0.34
   5 -11  -5    1.34    0.37
  -7 -11   5    1.17    0.30
   7 -11  -5    1.87    0.37
   7 -11  -5    2.05    0.42
   9 -11  -5    7.96    0.71
   9 -11  -5    8.90    0.75
  -9 -11   5    6.69    0.59
   9 -11  -5    8.48    0.70
  11 -11  -5    1.20    0.39
  11 -11  -5    1.24    0.37
  13 -11  -5    0.57    0.35
  13 -11  -5    0.27    0.33
 -15 -11   5    1.81    0.45
  15 -11  -5    2.52    0.51
  15 -11  -5    1.77    0.46
 -17 -11   5   -0.07    0.37
  17 -11  -5   -0.31    0.41
  17 -11  -5   -0.23    0.39
  17 -11  -5    0.38    0.39
  19 -11  -5    0.31    0.38
  19 -11  -5    0.48    0.41
  12 -12   5   -0.29    0.35
 -10 -12  -5   -0.07    0.37
  10 -12   5    0.27    0.32
  -8 -12  -5    0.38    0.36
   8 -12   5   -0.13    0.33
  -6 -12  -5    0.18    0.35
  -6 -12  -5    0.35    0.26
   6 -12   5    0.12    0.29
  -4 -12  -5    0.05    0.29
   4 -12   5   -0.12    0.31
  -4 -12  -5   -0.12    0.25
  -2 -12  -5   -0.15    0.25
   2 -12   5   -0.06    0.26
  -2  12  -5   -0.04    0.25
   0 -12  -5    1.29    0.34
   0  12  -5    1.76    0.35
   2 -12  -5    0.20    0.29
   2 -12  -5   -0.19    0.32
   2  12  -5    0.21    0.22
   4 -12  -5    0.42    0.29
   4 -12  -5    0.39    0.31
  -4 -12   5    0.09    0.24
   6 -12  -5   -0.22    0.26
  -6 -12   5    0.05    0.25
   6 -12  -5   -0.13    0.29
   8 -12  -5    5.37    0.58
   8 -12  -5    5.15    0.61
  -8 -12   5    5.27    0.53
   8 -12  -5    6.98    0.70
  10 -12  -5    1.48    0.38
 -10 -12   5    1.19    0.36
  10 -12  -5    0.80    0.36
  12 -12  -5    1.31    0.44
  12 -12  -5    1.50    0.42
  14 -12  -5   -0.08    0.34
  14 -12  -5   -0.14    0.34
  16 -12  -5    0.22    0.36
  16 -12  -5    1.36    0.48
 -16 -12   5    1.30    0.43
  18 -12  -5   -0.16    0.42
  18 -12  -5   -0.16    0.41
   9 -13   5    1.19    0.42
  -9 -13  -5    1.90    0.49
  -7 -13  -5    0.70    0.32
   7 -13   5    0.27    0.32
  -7 -13  -5    0.26    0.39
  -5 -13  -5    2.35    0.47
  -5 -13  -5    2.46    0.41
   5 -13   5    2.62    0.47
  -3 -13  -5    0.62    0.30
   3 -13   5    2.29    0.43
  -1 -13  -5    0.31    0.31
   1 -13  -5    4.34    0.55
   1 -13  -5    3.52    0.48
   3 -13  -5   -0.07    0.31
   3 -13  -5    0.05    0.27
   5 -13  -5    1.18    0.34
   5 -13  -5    0.35    0.32
  -5 -13   5    1.47    0.33
   7 -13  -5    0.35    0.31
  -7 -13   5    0.10    0.27
   7 -13  -5   -0.44    0.35
   9 -13  -5    1.73    0.41
   9 -13  -5    1.25    0.41
  -9 -13   5    1.47    0.39
   9 -13  -5    1.66    0.43
  11 -13  -5    0.97    0.37
  11 -13  -5    1.52    0.43
  11 -13  -5    1.10    0.44
  13 -13  -5    0.87    0.36
  13 -13  -5    0.27    0.37
  15 -13  -5    0.14    0.33
  15 -13  -5    0.25    0.41
 -15 -13   5   -0.14    0.39
  -6 -14  -5    1.13    0.42
  -6 -14  -5    1.61    0.37
   6 -14   5    1.16    0.39
  -4 -14  -5    1.03    0.34
   4 -14   5    0.46    0.38
  -4 -14  -5    1.33    0.33
  -2 -14  -5    1.95    0.41
   0 -14  -5    3.24    0.50
   0 -14  -5    2.12    0.41
   2 -14  -5    0.58    0.36
   2 -14  -5    0.06    0.28
   4 -14  -5    0.29    0.33
   4 -14  -5    0.11    0.26
   6 -14  -5    0.41    0.33
  -6 -14   5    0.41    0.32
   6 -14  -5    0.53    0.38
   8 -14  -5    1.04    0.36
   8 -14  -5    0.70    0.42
  -8 -14   5    0.94    0.34
   8 -14  -5    0.94    0.42
  10 -14  -5    0.26    0.34
  10 -14  -5    0.40    0.37
 -10 -14   5   -0.06    0.31
  10 -14  -5    0.32    0.34
  12 -14  -5   -0.16    0.35
  12 -14  -5    0.07    0.34
  14 -14  -5    0.34    0.37
  14 -14  -5   -0.07    0.38
  -3 -15  -5    0.06    0.30
  -3 -15  -5    0.70    0.32
  -1 -15  -5    1.02    0.35
   1 -15  -5    0.34    0.30
   1 -15  -5    1.15    0.42
   3 -15  -5   -0.06    0.31
   3 -15  -5   -0.31    0.36
   5 -15  -5   -0.24    0.31
   5 -15  -5    0.16    0.35
   7 -15  -5    0.80    0.36
   7 -15  -5    1.30    0.46
  -7 -15   5    0.68    0.34
   7 -15  -5    0.49    0.38
   9 -15  -5   -0.13    0.31
   9 -15  -5   -0.17    0.38
  -9 -15   5   -0.18    0.34
   9 -15  -5   -0.17    0.38
  11 -15  -5    0.47    0.37
  11 -15  -5    0.68    0.43
  18   0   6    0.06    0.33
 -18   0  -6   -0.30    0.46
  16   0   6    0.06    0.29
 -16   0  -6   -0.07    0.38
  14   0   6   -0.33    0.31
 -14   0  -6    0.25    0.35
  12   0   6    1.68    0.37
 -12   0  -6    1.62    0.38
 -12   0  -6    2.55    0.45
  10   0   6    0.76    0.28
 -10   0  -6    0.87    0.34
   8   0   6   -0.27    0.30
  -8   0  -6    0.10    0.28
   6   0   6    3.99    0.43
  -6   0  -6    5.28    0.36
   6   0   6    4.20    0.38
  -4   0  -6    2.88    0.29
  -4   0  -6    3.19    0.28
   4   0   6    3.29    0.37
  -4   0  -6    3.21    0.29
  -4   0  -6    3.03    0.31
  -2   0  -6    9.48    0.51
  -2   0  -6    9.40    0.56
  -2   0  -6    8.23    0.48
  -2   0  -6    9.55    0.53
  -2   0  -6    8.67    0.40
   2   0   6    7.95    0.56
   0   0  -6  158.90    4.79
   0   0  -6  158.01    4.87
   0   0  -6  159.02    4.70
   0   0   6  154.84    4.88
   0   0  -6  156.93    4.82
   0   0  -6  151.48    4.63
   2   0  -6   27.94    1.00
   2   0  -6   28.72    1.03
   2   0  -6   29.67    1.15
   2   0  -6   29.17    1.20
   4   0  -6   26.43    0.98
   4   0  -6   27.23    0.94
  -4   0   6   25.70    0.92
  -6   0   6   47.69    1.59
  -6   0   6   47.28    1.57
   6   0  -6   48.56    1.60
  -6   0   6   45.74    1.73
   6   0  -6   45.72    1.68
   6   0  -6   48.11    1.64
   6   0  -6   48.14    1.59
   8   0  -6    7.88    0.46
  -8   0   6    7.58    0.42
  -8   0   6    7.21    0.44
  -8   0   6    8.71    0.52
   8   0  -6    8.64    0.49
  -8   0   6    8.45    0.56
   8   0  -6    8.05    0.51
   8   0  -6    8.40    0.51
   8   0  -6    8.21    0.46
 -10   0   6   89.59    3.00
  10   0  -6   92.90    3.04
 -10   0   6   91.04    3.13
  10   0  -6   91.18    3.05
  10   0  -6   96.98    3.09
  10   0  -6   97.40    2.95
 -12   0   6   11.41    0.67
 -12   0   6   11.15    0.68
  12   0  -6   10.42    0.60
  12   0  -6   10.32    0.63
 -12   0   6    9.99    0.61
 -14   0   6   12.67    0.78
 -14   0   6   12.80    0.75
 -14   0   6   13.56    0.80
 -16   0   6    6.53    0.57
 -16   0   6    5.79    0.57
 -18   0   6    4.32    0.54
 -18   0   6    6.12    0.64
 -20   0   6    5.98    0.63
 -20   0   6    3.68    0.58
 -22   0   6    0.88    0.40
 -22   0   6    1.63    0.50
 -24   0   6    1.93    0.52
 -24   0   6    2.43    0.57
 -19   1  -6    0.53    0.42
  17  -1   6    0.30    0.32
  17   1   6   -0.31    0.34
 -17  -1  -6   -0.50    0.41
 -17   1  -6    0.14    0.38
 -15  -1  -6    0.26    0.33
 -15   1  -6   -0.13    0.35
  15  -1   6    0.11    0.29
  15   1   6    0.68    0.32
 -15  -1  -6    0.03    0.25
 -13  -1  -6    0.86    0.38
 -13   1  -6    0.81    0.36
 -13   1  -6    1.13    0.36
  13  -1   6    0.58    0.29
  13   1   6    1.00    0.33
 -11  -1  -6    1.11    0.40
 -11   1  -6    1.86    0.38
 -11   1  -6    1.27    0.37
  11  -1   6    1.48    0.34
  11   1   6    0.94    0.33
  -9   1  -6    6.29    0.54
  -9   1  -6    7.27    0.61
   9  -1   6    5.23    0.52
   9   1   6    6.02    0.52
  -7  -1  -6   -0.12    0.24
  -7   1  -6    0.05    0.24
   7  -1   6    0.13    0.25
   7   1   6    0.04    0.23
   5  -1   6    1.53    0.29
   5   1   6    1.04    0.26
   5   1   6    0.82    0.24
  -5  -1  -6    1.35    0.21
  -5   1  -6    1.46    0.22
   5  -1   6    1.22    0.22
  -5   1  -6    1.28    0.24
   5   1   6    1.61    0.28
  -5  -1  -6    0.79    0.18
  -5   1  -6    1.17    0.19
  -5   1  -6    1.82    0.34
  -5  -1  -6    1.24    0.27
  -3  -1  -6   27.74    0.98
  -3  -1  -6   25.46    1.07
  -3   1  -6   27.64    1.08
  -3   1  -6   28.06    1.13
  -3  -1  -6   27.98    1.07
  -3   1  -6   28.96    1.04
  -3   1  -6   27.21    1.06
  -3  -1  -6   28.45    1.10
   3  -1   6   27.49    1.01
   3  -1   6   27.50    1.18
   3   1   6   26.99    1.18
  -3   1  -6   27.96    1.07
  -3  -1  -6   27.96    1.06
  -3   1  -6   27.32    1.21
  -1  -1  -6  120.46    3.72
  -1   1  -6  120.91    3.67
   1  -1   6  121.87    3.62
  -1  -1  -6  123.03    3.83
  -1   1  -6  120.84    3.73
  -1  -1  -6  118.24    3.76
  -1   1  -6  121.62    3.84
  -1  -1  -6  118.57    3.64
  -1   1  -6  119.25    3.77
   1  -1   6  119.07    3.86
   1   1   6  117.01    3.86
   1  -1  -6    0.25    0.18
   1  -1  -6    0.44    0.20
   1   1  -6    0.47    0.18
   1  -1  -6    0.31    0.12
   1   1  -6    0.41    0.18
   1   1  -6    0.31    0.11
   1  -1  -6    0.32    0.15
   1   1  -6    0.66    0.16
   3   1  -6    0.32    0.15
   3  -1  -6   -0.07    0.13
  -3   1   6    0.07    0.09
   3   1  -6   -0.01    0.11
   3  -1  -6   -0.02    0.13
   3   1  -6    0.05    0.12
   3   1  -6   -0.02    0.12
   5   1  -6    1.13    0.15
  -5  -1   6    1.36    0.20
  -5   1   6    1.23    0.18
  -5  -1   6    1.18    0.16
  -5   1   6    1.31    0.14
   5   1  -6    1.39    0.17
   5   1  -6    0.93    0.21
   5  -1  -6    1.40    0.24
   5   1  -6    1.42    0.21
   5  -1  -6    1.22    0.24
  -7   1   6   29.94    1.07
   7  -1  -6   31.94    1.17
  -7  -1   6   32.08    1.16
  -7  -1   6   28.52    1.09
  -7   1   6   34.05    1.18
  -7   1   6   31.87    1.14
   7   1  -6   32.63    1.17
  -7   1   6   28.61    1.23
  -7  -1   6   30.16    1.26
   7  -1  -6   29.66    1.19
   7  -1  -6   32.66    1.32
   7  -1  -6   30.72    1.20
   7   1  -6   30.76    1.16
   7   1  -6   30.34    1.18
  -9  -1   6   10.41    0.52
   9  -1  -6    9.95    0.56
  -9  -1   6   11.04    0.59
  -9   1   6    9.47    0.53
  -9   1   6   11.17    0.57
   9   1  -6   10.98    0.58
  -9   1   6   11.06    0.63
  -9  -1   6   11.34    0.65
   9  -1  -6    9.43    0.54
   9   1  -6    9.79    0.55
   9  -1  -6   10.67    0.60
   9  -1  -6   11.15    0.49
   9   1  -6   10.42    0.52
  11  -1  -6    0.04    0.20
 -11  -1   6   -0.08    0.22
 -11   1   6   -0.03    0.09
 -11  -1   6   -0.06    0.17
 -11   1   6    0.21    0.19
 -11  -1   6   -0.21    0.21
  11   1  -6    0.03    0.22
  11   1  -6   -0.03    0.19
  11  -1  -6    0.06    0.17
 -11   1   6   -0.04    0.21
  11   1  -6    0.07    0.20
  11  -1  -6    0.15    0.21
  13   1  -6   -0.38    0.26
  13   1  -6   -0.03    0.20
 -13   1   6    0.21    0.24
 -13   1   6   -0.35    0.30
 -13  -1   6   -0.22    0.27
  13  -1  -6    0.12    0.20
 -13  -1   6   -0.30    0.30
 -13  -1   6    0.04    0.20
 -15  -1   6   13.71    0.83
  15  -1  -6   15.80    0.83
 -15  -1   6   17.40    0.97
 -15   1   6   15.79    0.89
 -17   1   6    0.66    0.36
 -17  -1   6    0.50    0.32
 -17   1   6    0.61    0.31
 -17  -1   6    0.72    0.38
 -19   1   6   -0.49    0.38
 -19  -1   6   -0.40    0.36
 -19   1   6   -0.17    0.31
 -19  -1   6    0.20    0.38
 -21   1   6    0.96    0.44
 -21   1   6    1.80    0.43
 -21  -1   6    1.54    0.44
 -23   1   6    0.15    0.43
 -23   1   6    0.07    0.38
 -23  -1   6   -0.24    0.45
 -23  -1   6    0.50    0.38
 -25   1   6   -0.33    0.44
 -25   1   6   -0.54    0.42
 -25  -1   6   -0.08    0.42
  18  -2   6    0.06    0.33
  18   2   6    0.25    0.33
 -18  -2  -6    0.07    0.42
 -16  -2  -6   -0.10    0.27
  16  -2   6   -0.41    0.34
  16   2   6   -0.77    0.37
 -16  -2  -6   -0.27    0.38
 -16   2  -6    0.07    0.38
 -14  -2  -6    0.03    0.23
  14  -2   6    0.11    0.29
  14   2   6    0.60    0.30
 -14   2  -6    0.24    0.31
  12  -2   6    0.15    0.26
  12   2   6    0.05    0.26
 -12   2  -6    0.21    0.31
 -12   2  -6    0.31    0.30
  10  -2   6    0.29    0.27
  10   2   6   -0.05    0.25
 -10   2  -6    0.23    0.28
 -10   2  -6    0.46    0.31
  -8  -2  -6   10.95    0.68
  -8   2  -6    9.28    0.62
  -8   2  -6   10.72    0.71
   8  -2   6    8.96    0.65
   8   2   6    8.77    0.64
   6  -2   6    7.97    0.54
  -6  -2  -6    7.79    0.47
  -6   2  -6    8.48    0.46
  -6  -2  -6    8.76    0.49
  -6  -2  -6    8.21    0.57
  -6   2  -6    8.63    0.54
  -6   2  -6    9.10    0.64
   6  -2   6    8.62    0.60
   6   2   6    8.66    0.59
  -4  -2  -6   21.98    0.93
  -4   2  -6   22.98    0.91
  -4  -2  -6   22.02    0.86
  -4  -2  -6   21.68    0.91
   4   2   6   22.79    0.98
  -4   2  -6   23.10    0.86
  -4   2  -6   23.34    0.97
  -4  -2  -6   20.95    0.96
   4  -2   6   21.81    0.91
  -4   2  -6   21.02    1.05
  -4  -2  -6   23.16    0.94
   4  -2   6   23.37    1.04
   4   2   6   21.09    1.02
  -2   2  -6   24.97    0.97
  -2  -2  -6   16.00    0.90
  -2  -2  -6   25.35    0.90
   2   2   6   24.65    0.94
  -2   2  -6   25.22    0.92
  -2  -2  -6   23.65    0.98
  -2   2  -6   24.97    1.04
  -2  -2  -6   24.25    0.98
   2  -2   6   24.41    0.91
  -2   2  -6   16.96    0.98
   2  -2   6   26.03    1.09
   2   2   6   25.82    1.08
  -2   2  -6   25.81    0.97
  -2  -2  -6   24.77    0.96
   0   2  -6    4.88    0.38
   0  -2  -6    5.76    0.37
   0  -2   6    5.83    0.34
   0  -2  -6    6.72    0.44
   0  -2  -6    5.50    0.43
   0   2  -6    6.35    0.39
   0   2  -6    6.40    0.49
   0   2  -6    6.34    0.42
   0  -2  -6    6.25    0.42
   0   2  -6    5.93    0.36
   0  -2   6    5.60    0.45
   0   2   6    5.95    0.47
   2  -2  -6    7.19    0.41
   2   2  -6    7.29    0.32
   2   2  -6    8.40    0.37
   2  -2  -6    8.76    0.40
   2   2  -6    7.94    0.32
   2   2  -6    8.10    0.39
   2  -2  -6    8.83    0.51
   2   2  -6    8.24    0.51
   2   2  -6    8.06    0.47
   2  -2  -6    2.05    0.29
   2  -2  -6    7.86    0.48
   2   2  -6    0.64    0.25
   4  -2  -6    1.13    0.19
  -4   2   6    1.39    0.17
   4   2  -6    0.38    0.19
   4   2  -6    0.99    0.15
   4  -2  -6    0.72    0.20
   4  -2  -6    0.69    0.21
   4   2  -6    1.46    0.24
   4  -2  -6    0.83    0.23
   4   2  -6   -0.03    0.10
   4   2  -6    0.79    0.22
   4  -2  -6    0.03    0.10
   6  -2  -6    1.63    0.18
  -6  -2   6    1.67    0.24
  -6   2   6    1.73    0.30
  -6  -2   6    1.57    0.29
   6  -2  -6    1.64    0.26
   6   2  -6    1.71    0.25
   6  -2  -6    2.46    0.27
  -6   2   6    2.22    0.23
   6   2  -6    2.14    0.26
   6   2  -6    1.63    0.26
   6   2  -6    2.10    0.27
  -8  -2   6   51.10    1.75
  -8   2   6   49.06    1.73
  -8   2   6   51.08    1.71
   8   2  -6   49.36    1.74
  -8  -2   6   47.98    1.82
  -8   2   6   49.21    1.83
   8  -2  -6   49.38    1.73
   8  -2  -6   51.57    1.87
   8  -2  -6   50.44    1.66
   8   2  -6   51.38    1.74
   8   2  -6   47.96    1.69
  10  -2  -6    5.12    0.41
 -10  -2   6    6.20    0.45
 -10   2   6    5.88    0.41
  10   2  -6    5.42    0.42
 -10   2   6    6.25    0.46
 -10  -2   6    5.93    0.46
  10   2  -6    4.84    0.40
  10  -2  -6    4.74    0.36
  10  -2  -6    4.94    0.43
  10  -2  -6    5.74    0.45
  10   2  -6    5.67    0.36
 -12  -2   6   16.65    0.89
 -12   2   6   15.78    0.83
 -12   2   6   16.26    0.84
  12   2  -6   16.37    0.85
 -12  -2   6   18.51    0.84
  12  -2  -6   17.55    0.88
  12   2  -6   15.82    0.80
  12  -2  -6   15.88    0.86
 -12   2   6   17.19    0.89
 -12  -2   6   15.61    0.87
  12  -2  -6   17.80    0.86
 -14  -2   6    2.64    0.42
 -14  -2   6    2.47    0.36
  14  -2  -6    2.27    0.36
 -14   2   6    3.42    0.42
  14  -2  -6    2.50    0.38
  14   2  -6    2.61    0.35
 -14   2   6    3.95    0.43
 -14  -2   6    2.67    0.39
  14  -2  -6    3.30    0.39
  16  -2  -6   10.86    0.73
 -16  -2   6   10.97    0.72
 -16  -2   6   10.34    0.81
 -16   2   6   11.75    0.78
  16  -2  -6   10.00    0.65
 -18   2   6    0.23    0.36
 -18  -2   6    0.16    0.32
 -18  -2   6    0.14    0.38
 -20   2   6    0.26    0.37
 -20  -2   6    0.08    0.43
 -20  -2   6    0.36    0.35
 -22   2   6   -0.85    0.45
 -22   2   6    0.07    0.36
 -22  -2   6   -0.26    0.50
 -22  -2   6    0.88    0.38
 -24   2   6    3.78    0.63
 -24   2   6    2.44    0.55
 -24  -2   6    2.86    0.65
 -24  -2   6    2.95    0.57
 -17  -3  -6    0.38    0.30
  17  -3   6    0.54    0.35
  17   3   6    0.37    0.34
 -17  -3  -6    0.99    0.43
 -15  -3  -6    0.13    0.27
  15  -3   6   -0.39    0.31
  15   3   6    0.06    0.30
  13  -3   6    0.89    0.32
  13   3   6    0.58    0.31
 -13   3  -6    1.37    0.36
  11  -3   6    0.59    0.30
  11   3   6    0.55    0.32
 -11   3  -6    1.35    0.36
  -9   3  -6    5.41    0.54
   9   3   6    6.80    0.57
   9  -3   6    4.69    0.49
  -9  -3  -6    6.37    0.56
  -7   3  -6   -0.09    0.23
  -7  -3  -6   -0.12    0.25
   7  -3   6   -0.18    0.26
   7   3   6   -0.13    0.26
   5  -3   6    1.09    0.26
   5   3   6    1.05    0.27
  -5  -3  -6    1.30    0.22
  -5  -3  -6    1.77    0.23
  -5   3  -6    1.67    0.22
   5   3   6    1.73    0.29
  -5  -3  -6    1.66    0.23
  -5   3  -6    1.60    0.31
  -5  -3  -6    1.33    0.28
   3  -3   6   -0.04    0.19
   3   3   6    0.08    0.21
  -3   3  -6    0.03    0.16
  -3  -3  -6    0.17    0.15
   3   3   6    0.38    0.18
  -3  -3  -6   -0.03    0.21
  -3  -3  -6    0.10    0.14
  -3   3  -6   -0.05    0.14
  -3  -3  -6    0.06    0.16
   3   3   6   -0.25    0.23
  -3  -3  -6    0.06    0.15
  -3   3  -6   -0.02    0.12
  -3  -3  -6    0.06    0.18
  -3   3  -6    0.17    0.23
  -1   3  -6   15.70    0.71
  -1  -3  -6   14.94    0.74
  -1  -3  -6   15.13    0.68
   1   3   6   15.58    0.72
  -1  -3  -6   14.80    0.73
   1  -3   6   14.66    0.67
  -1   3  -6   14.63    0.65
  -1  -3  -6   15.57    0.74
   1   3   6   15.33    0.78
  -1   3  -6   16.27    0.71
  -1   3  -6   13.36    0.77
  -1  -3  -6   15.76    0.75
   1  -3   6   16.64    0.81
   1   3   6   17.14    0.83
  -1   3  -6   15.83    0.71
  -1  -3  -6   15.71    0.71
   1   3  -6   57.14    1.61
   1  -3  -6   56.42    1.61
   1   3  -6   46.84    1.59
   1  -3  -6   56.64    1.66
   1   3  -6   55.96    1.61
   1  -3  -6   60.05    1.69
   1  -3  -6   57.56    1.59
   1   3  -6   51.77    1.46
   1   3  -6   58.12    1.57
  -1  -3   6   52.48    1.45
   1   3  -6   58.29    1.72
   1  -3  -6   59.38    1.68
   3  -3  -6    1.29    0.27
   3   3  -6    9.83    0.52
   3  -3  -6    9.69    0.52
   3   3  -6    0.59    0.23
   3  -3  -6    9.80    0.50
   3   3  -6    9.85    0.43
   3  -3  -6    9.90    0.47
   3   3  -6   10.15    0.44
   3  -3  -6   10.17    0.47
  -3  -3   6    9.69    0.44
   3   3  -6   10.07    0.38
   3   3  -6    9.53    0.51
   3  -3  -6   10.34    0.55
   5  -3  -6    6.05    0.45
   5  -3  -6    3.49    0.36
   5   3  -6    6.13    0.45
   5  -3  -6    7.32    0.48
   5   3  -6    7.55    0.49
   5  -3  -6    7.33    0.44
   5   3  -6    7.52    0.45
  -5   3   6    6.23    0.34
   5   3  -6    6.54    0.38
   5  -3  -6    7.25    0.42
   5   3  -6    6.65    0.37
  -5  -3   6    7.03    0.43
   5   3  -6    6.85    0.44
   7  -3  -6    0.29    0.17
   7   3  -6    0.30    0.16
   7  -3  -6    0.21    0.13
   7   3  -6    0.02    0.15
  -7  -3   6    0.09    0.20
  -7   3   6    0.22    0.18
  -7  -3   6    0.52    0.21
  -7   3   6    0.31    0.17
   7  -3  -6    0.44    0.22
   7  -3  -6    0.41    0.17
   7   3  -6    0.54    0.19
   7   3  -6    0.41    0.17
   7   3  -6    0.22    0.16
   9   3  -6   12.51    0.53
  -9  -3   6   13.91    0.61
   9   3  -6   12.91    0.58
  -9   3   6   13.31    0.56
   9  -3  -6   14.04    0.63
   9   3  -6   12.16    0.45
   9   3  -6   13.03    0.60
   9  -3  -6   13.78    0.65
  -9  -3   6   11.16    0.59
   9   3  -6   13.38    0.53
  -9   3   6   12.95    0.63
  -9  -3   6   13.24    0.64
 -11   3   6   19.01    0.92
 -11  -3   6   17.82    0.90
 -11  -3   6   17.00    0.87
 -11   3   6   18.08    0.86
  11   3  -6   17.24    0.87
 -11   3   6   16.78    0.85
  11  -3  -6   17.65    0.90
 -11   3   6   19.07    0.86
  11   3  -6   17.96    0.86
  11  -3  -6   16.70    0.88
 -11  -3   6   17.34    0.91
  11  -3  -6   18.23    0.88
 -13   3   6   34.32    1.40
 -13  -3   6   31.52    1.38
 -13  -3   6   34.23    1.40
 -13   3   6   33.72    1.38
  13  -3  -6   31.90    1.39
  13   3  -6   33.02    1.32
  13  -3  -6   32.53    1.36
 -13  -3   6   32.69    1.43
  13  -3  -6   31.40    1.31
 -15  -3   6    0.20    0.30
  15  -3  -6    0.05    0.28
 -15  -3   6   -0.27    0.30
 -15   3   6   -0.29    0.30
  15  -3  -6   -0.25    0.26
  15   3  -6    0.04    0.26
 -15   3   6    0.05    0.32
 -15  -3   6   -0.77    0.32
  15  -3  -6    0.04    0.22
 -17  -3   6   10.43    0.76
  17  -3  -6   11.49    0.79
 -17  -3   6   11.18    0.81
 -17   3   6   11.67    0.81
 -19  -3   6    8.41    0.70
 -19  -3   6    9.85    0.81
 -21   3   6    2.11    0.52
 -21  -3   6    1.79    0.47
 -21  -3   6    2.77    0.54
 -23   3   6    0.37    0.41
 -23  -3   6    0.63    0.48
 -25  -3   6    0.08    0.42
 -25   3   6    0.08    0.41
 -16  -4  -6   -0.27    0.31
  16  -4   6   -0.23    0.33
  16   4   6   -0.18    0.31
  14  -4   6   -0.16    0.27
  14   4   6   -0.05    0.27
  12  -4   6    2.03    0.37
  12   4   6    2.11    0.39
 -12  -4  -6    2.02    0.45
 -10   4  -6   11.40    0.76
  10  -4   6   11.46    0.74
  10   4   6   11.10    0.75
 -10  -4  -6   11.77    0.80
  -8  -4  -6   -0.05    0.25
  -8   4  -6    0.05    0.26
   8  -4   6    0.45    0.24
   8   4   6    0.18    0.25
   8  -4   6    0.12    0.20
   6  -4   6    0.13    0.21
   6   4   6    0.13    0.21
   6  -4   6    0.11    0.19
  -6  -4  -6    0.20    0.18
  -6  -4  -6    0.31    0.16
   6   4   6    0.50    0.24
  -6  -4  -6    0.60    0.19
  -6   4  -6    0.09    0.24
  -6  -4  -6    0.21    0.23
   4  -4   6    0.21    0.21
   4   4   6    0.21    0.21
   4   4   6    0.18    0.19
  -4  -4  -6    0.15    0.22
   4  -4   6    0.42    0.20
  -4  -4  -6    0.22    0.17
  -4  -4  -6    0.56    0.20
  -4   4  -6    0.46    0.16
   4   4   6   -0.11    0.23
  -4  -4  -6    0.12    0.16
  -4   4  -6    0.25    0.22
  -4  -4  -6    0.32    0.17
  -2   4  -6   33.94    1.23
  -2  -4  -6   34.76    1.30
  -2  -4  -6   33.60    1.25
   2   4   6   30.97    1.27
  -2  -4  -6   33.28    1.33
  -2  -4  -6   34.16    1.30
   2   4   6   33.21    1.34
   2  -4   6   33.73    1.36
   2   4   6   35.58    1.38
  -2   4  -6   33.21    1.24
  -2  -4  -6   34.19    1.24
  -2   4  -6   33.32    1.28
  -2   4  -6   34.17    1.37
  -2  -4  -6   35.35    1.28
   0   4  -6   64.75    2.15
   0  -4  -6   65.91    2.22
   0  -4  -6   67.29    2.18
   0   4   6   65.95    2.20
   0   4  -6   55.81    2.05
   0  -4  -6   67.95    2.23
   0   4  -6   65.47    2.09
   0   4   6   65.69    2.25
   0   4  -6   61.84    2.24
   0  -4  -6   68.04    2.20
   0   4  -6   66.97    2.17
   0  -4  -6   67.73    2.17
   0   4   6   65.16    2.26
   2   4  -6   -0.29    0.23
   2  -4  -6   -0.06    0.17
   2   4  -6   -0.09    0.21
   2  -4  -6   -0.07    0.18
   2   4  -6    0.02    0.15
   2  -4  -6   -0.09    0.13
   2  -4  -6    0.09    0.16
   2   4  -6   -0.03    0.15
  -2   4   6    0.44    0.21
   2  -4  -6   -0.04    0.17
  -2  -4   6    0.10    0.14
   2   4  -6    0.17    0.16
   2  -4  -6    0.23    0.17
   4   4  -6    9.73    0.53
   4  -4  -6    3.20    0.36
   4  -4  -6   10.15    0.54
   4   4  -6    1.39    0.30
   4  -4  -6   10.04    0.55
   4   4  -6    9.74    0.47
   4  -4  -6    8.86    0.50
   4   4  -6    9.86    0.47
   4  -4  -6    9.90    0.47
  -4  -4   6    8.83    0.46
   4   4  -6    9.49    0.41
   4  -4  -6    9.62    0.54
   4   4  -6    9.58    0.51
   6  -4  -6   20.07    0.85
   6   4  -6   17.67    0.82
   6   4  -6   18.34    0.85
   6  -4  -6   16.49    0.82
   6  -4  -6   18.81    0.91
   6   4  -6   17.53    0.85
   6  -4  -6   18.16    0.86
   6   4  -6   20.50    0.87
  -6   4   6   18.17    0.75
   6   4  -6   18.54    0.79
   6  -4  -6   18.92    0.90
   6  -4  -6   18.56    0.78
   6   4  -6   19.38    0.77
   6  -4  -6   18.51    0.86
   6   4  -6   18.22    0.80
   8  -4  -6   38.46    1.46
   8  -4  -6   38.06    1.39
   8   4  -6   36.06    1.36
   8   4  -6   38.54    1.45
  -8   4   6   39.37    1.40
  -8  -4   6   37.54    1.45
  -8   4   6   37.87    1.48
  -8  -4   6   39.34    1.50
   8  -4  -6   38.70    1.50
   8   4  -6   38.14    1.37
  -8  -4   6   38.28    1.46
   8   4  -6   37.43    1.42
 -10   4   6    7.71    0.54
  10   4  -6    8.01    0.57
 -10   4   6    9.82    0.58
 -10  -4   6    7.86    0.57
 -10   4   6    8.06    0.58
 -10  -4   6    8.66    0.60
  10  -4  -6    8.44    0.57
 -10   4   6    8.97    0.55
  10   4  -6    8.76    0.58
  10   4  -6    8.07    0.50
 -10  -4   6    8.81    0.60
  10  -4  -6   10.67    0.60
  12  -4  -6    9.79    0.68
 -12  -4   6    9.56    0.66
 -12   4   6   11.31    0.67
 -12   4   6    9.69    0.65
 -12  -4   6    8.41    0.64
  12  -4  -6   11.62    0.67
  12   4  -6    9.84    0.63
 -12  -4   6    9.25    0.67
  12  -4  -6   11.57    0.64
  14  -4  -6   33.52    1.47
 -14  -4   6   32.31    1.42
 -14   4   6   35.22    1.45
 -14   4   6   35.45    1.45
 -14  -4   6   33.33    1.43
  14  -4  -6   32.99    1.37
  14   4  -6   33.66    1.36
 -14  -4   6   30.68    1.46
  14  -4  -6   34.36    1.34
  16  -4  -6    2.33    0.41
 -16   4   6    3.67    0.50
 -16  -4   6    2.36    0.43
  16  -4  -6    2.87    0.36
 -16  -4   6    2.44    0.46
 -18   4   6    4.12    0.57
  18  -4  -6    3.34    0.51
 -18  -4   6    3.46    0.54
 -20   4   6    7.46    0.75
  20  -4  -6    8.36    0.74
 -20  -4   6    7.40    0.72
 -22   4   6   -0.14    0.43
 -22  -4   6    0.07    0.42
 -24   4   6    1.31    0.48
 -24  -4   6    0.62    0.46
  17  -5   6   -0.30    0.36
  17   5   6   -0.12    0.31
 -17  -5  -6   -0.22    0.31
  15  -5   6    0.33    0.30
  15   5   6   -0.40    0.32
 -15  -5  -6    0.24    0.27
 -13  -5  -6   -0.24    0.32
  13  -5   6    0.05    0.27
  13   5   6    0.05    0.27
 -11  -5  -6    0.55    0.35
  11  -5   6    0.89    0.30
  11   5   6    0.15    0.26
   9  -5   6   14.72    0.84
   9   5   6   13.81    0.84
  -9  -5  -6   13.98    0.86
   9  -5   6   14.28    0.84
  -7  -5  -6    4.82    0.49
   7  -5   6    4.19    0.45
   7   5   6    4.56    0.47
   7  -5   6    4.64    0.45
   5  -5   6    0.30    0.25
   5   5   6    0.43    0.27
   5   5   6    0.86    0.25
   5  -5   6    0.56    0.22
  -5  -5  -6    0.38    0.24
  -5  -5  -6    0.62    0.22
  -5  -5  -6    0.52    0.18
  -5   5  -6    0.51    0.16
  -5  -5  -6    0.78    0.21
  -5   5  -6    0.98    0.27
  -3  -5  -6   18.36    0.81
  -3   5  -6   17.66    0.74
  -3  -5  -6   17.80    0.80
   3   5   6   16.01    0.82
  -3  -5  -6   18.20    0.82
  -3  -5  -6   17.07    0.87
   3  -5   6   17.22    0.83
   3  -5   6   18.20    0.89
   3   5   6   17.56    0.89
  -3   5  -6   17.63    0.76
  -3   5  -6   17.78    0.89
  -3   5  -6   18.22    0.85
  -1   5  -6   33.72    1.22
  -1  -5  -6   34.00    1.29
   1   5   6   33.23    1.30
  -1  -5  -6   34.87    1.28
   1  -5   6   27.20    1.23
  -1  -5  -6   33.37    1.30
   1   5   6   34.59    1.35
  -1   5  -6   33.55    1.23
  -1  -5  -6   32.98    1.22
  -1   5  -6   35.61    1.31
   1  -5   6   32.29    1.33
   1   5   6   31.48    1.33
  -1   5  -6   35.88    1.36
  -1  -5  -6   32.75    1.25
   1   5  -6    9.06    0.52
   1  -5  -6    9.77    0.58
   1  -5  -6   10.12    0.58
   1   5  -6    8.63    0.48
   1   5  -6    9.48    0.54
   1  -5  -6    9.75    0.58
  -1   5   6    9.39    0.60
   1  -5  -6   10.15    0.56
   1   5  -6   10.29    0.59
   1  -5  -6    8.99    0.56
   1   5  -6    9.69    0.57
   1   5  -6   10.30    0.55
   1  -5  -6   10.30    0.55
   3   5  -6   10.11    0.54
   3  -5  -6    4.58    0.41
   3  -5  -6    8.68    0.54
   3  -5  -6    9.16    0.55
   3  -5  -6    9.60    0.56
   3  -5  -6    8.69    0.53
   3   5  -6    8.34    0.47
   3   5  -6    8.62    0.49
   3  -5  -6    9.23    0.44
   3  -5  -6    9.61    0.58
  -3   5   6    9.78    0.59
  -3  -5   6   10.17    0.48
   3  -5  -6   10.08    0.54
   5   5  -6    9.08    0.54
   5  -5  -6    7.29    0.50
   5  -5  -6    9.52    0.55
   5   5  -6    9.05    0.57
   5  -5  -6   10.27    0.60
   5   5  -6    7.87    0.49
   5  -5  -6    7.96    0.54
   5   5  -6    7.94    0.49
   5  -5  -6    8.91    0.45
  -5   5   6    9.41    0.59
   5   5  -6    8.48    0.44
   5  -5  -6    8.42    0.52
   7  -5  -6   62.59    2.18
   7  -5  -6   60.44    2.14
   7  -5  -6   63.97    2.25
   7   5  -6   65.85    2.21
  -7   5   6   63.42    2.22
  -7  -5   6   62.65    2.22
   7   5  -6   61.05    2.12
  -7  -5   6   62.34    2.18
   7   5  -6   62.52    2.07
   7  -5  -6   67.01    2.31
   7   5  -6   67.17    2.21
   9  -5  -6    9.45    0.56
   9   5  -6    7.19    0.50
   9  -5  -6    8.83    0.56
   9   5  -6    9.37    0.61
  -9  -5   6    8.80    0.60
  -9   5   6    8.88    0.59
  -9  -5   6    8.79    0.59
  -9  -5   6    7.29    0.55
   9   5  -6    8.81    0.51
   9   5  -6    8.98    0.54
  11   5  -6   17.98    0.91
 -11   5   6   19.35    0.96
 -11  -5   6   21.16    1.02
 -11   5   6   22.98    1.03
 -11  -5   6   21.35    1.02
  11   5  -6   20.24    0.97
 -11   5   6   23.00    0.95
 -11  -5   6   19.62    1.00
  11  -5  -6   20.90    0.94
  13  -5  -6   30.75    1.44
 -13   5   6   35.10    1.42
 -13  -5   6   35.24    1.47
 -13   5   6   33.83    1.43
 -13  -5   6   33.01    1.43
  13   5  -6   34.24    1.37
 -13  -5   6   32.76    1.46
  13  -5  -6   33.17    1.32
  15  -5  -6   13.04    0.86
 -15  -5   6   11.66    0.84
 -15   5   6   14.19    0.84
 -15   5   6   14.00    0.84
 -15  -5   6   13.08    0.83
  15   5  -6   12.76    0.76
 -15  -5   6   12.97    0.88
  15  -5  -6   12.55    0.70
 -17  -5   6    3.33    0.52
  17  -5  -6    2.55    0.50
 -17  -5   6    2.50    0.47
 -17   5   6    2.97    0.48
 -19  -5   6    2.45    0.48
  19  -5  -6    1.80    0.44
 -19  -5   6    1.12    0.43
 -19   5   6    2.19    0.48
 -21   5   6    7.51    0.75
  21  -5  -6    6.41    0.69
 -21  -5   6    6.41    0.69
 -23   5   6    0.15    0.43
 -23  -5   6    0.22    0.40
  16  -6   6    0.80    0.34
  16   6   6    0.59    0.34
 -16  -6  -6    0.69    0.31
  14  -6   6    3.08    0.44
  14   6   6    2.98    0.45
 -14  -6  -6    3.47    0.52
  12  -6   6    0.10    0.28
  12   6   6    0.21    0.28
  12  -6   6   -0.11    0.27
 -12  -6  -6    0.24    0.32
  10  -6   6    0.77    0.31
  10   6   6    0.88    0.31
  10  -6   6    1.24    0.32
 -10  -6  -6    0.99    0.39
   8  -6   6    0.41    0.27
   8   6   6    0.23    0.26
   8  -6   6    0.47    0.24
  -8  -6  -6    0.56    0.31
   6  -6   6    3.91    0.42
  -6  -6  -6    3.69    0.45
  -6  -6  -6    4.69    0.41
   6  -6   6    3.77    0.42
   6   6   6    3.18    0.40
  -4  -6  -6    5.07    0.40
  -4  -6  -6    5.13    0.39
  -4  -6  -6    4.28    0.40
  -4   6  -6    4.77    0.44
   4  -6   6    4.86    0.45
   4   6   6    4.54    0.45
  -4  -6  -6    5.31    0.48
   4  -6   6    4.32    0.42
  -2  -6  -6    3.56    0.34
  -2  -6  -6    2.88    0.33
   2  -6   6    3.35    0.35
   2   6   6    3.04    0.35
  -2  -6  -6    2.98    0.33
  -2   6  -6    2.87    0.35
  -2   6  -6    3.36    0.30
  -2  -6  -6    3.64    0.30
   2  -6   6    3.67    0.38
   2   6   6    2.67    0.35
   0  -6  -6   -0.30    0.23
   0   6  -6    0.20    0.17
   0  -6  -6    0.10    0.17
   0  -6   6    0.03    0.17
   0  -6  -6   -0.40    0.23
   0  -6  -6    0.12    0.20
   0   6  -6   -0.09    0.19
   0   6  -6    0.05    0.14
   0  -6  -6    0.13    0.15
   2  -6  -6    3.34    0.35
   2   6  -6    4.09    0.34
   2  -6  -6    3.86    0.38
   2   6  -6    3.29    0.35
   2  -6  -6    4.15    0.39
   2   6  -6    3.49    0.31
   2  -6  -6    3.42    0.32
   2  -6  -6    2.75    0.36
   2   6  -6    1.67    0.30
   2  -6  -6    3.64    0.37
   4  -6  -6   38.98    1.39
   4   6  -6   40.93    1.42
   4   6  -6   34.80    1.25
   4  -6  -6   36.77    1.36
   4   6  -6   36.66    1.29
   4  -6  -6   41.81    1.43
  -4   6   6   37.61    1.39
   4  -6  -6   38.08    1.30
   4   6  -6   39.13    1.31
   4  -6  -6   37.38    1.29
   6   6  -6   12.89    0.71
   6  -6  -6   14.47    0.74
   6  -6  -6   15.41    0.83
   6   6  -6   15.50    0.77
   6   6  -6   13.64    0.71
   6  -6  -6   12.63    0.76
   6   6  -6   13.68    0.71
  -6   6   6   14.43    0.78
  -6  -6   6   15.46    0.74
   6   6  -6   13.79    0.64
   6  -6  -6   15.04    0.73
   8  -6  -6   28.65    1.18
  -8   6   6   29.82    1.24
  -8  -6   6   28.02    1.22
   8  -6  -6   29.73    1.22
   8  -6  -6   26.77    1.26
   8   6  -6   32.00    1.29
   8   6  -6   28.58    1.17
  -8  -6   6   28.85    1.22
   8   6  -6   28.96    1.11
   8   6  -6   30.95    1.22
   8  -6  -6   31.95    1.35
 -10  -6   6    0.92    0.30
  10  -6  -6    1.31    0.28
  10   6  -6    0.93    0.31
 -10  -6   6    0.48    0.28
 -10   6   6    0.84    0.31
 -10  -6   6    0.48    0.30
  12   6  -6    5.94    0.51
 -12   6   6    5.30    0.49
 -12  -6   6    4.27    0.48
 -12  -6   6    4.89    0.51
 -12  -6   6    4.87    0.55
 -14   6   6   17.91    0.98
 -14  -6   6   17.34    1.02
  14  -6  -6   16.86    1.02
  14   6  -6   18.64    0.93
 -14  -6   6   17.64    1.02
 -14   6   6   21.50    1.03
 -14  -6   6   17.83    0.97
 -16   6   6   49.28    1.94
 -16  -6   6   48.08    1.96
  16  -6  -6   45.80    1.98
  16   6  -6   49.88    1.80
 -16  -6   6   46.12    1.99
 -16   6   6   48.94    1.91
 -16  -6   6   43.80    1.86
 -18   6   6    0.90    0.42
 -18  -6   6    2.14    0.50
  18  -6  -6    1.12    0.42
 -18  -6   6    2.66    0.52
 -20   6   6    7.58    0.74
 -20  -6   6    6.50    0.73
  20  -6  -6    8.32    0.77
 -20  -6   6    7.29    0.77
 -22  -6   6    1.36    0.44
  22  -6  -6    1.45    0.44
 -22   6   6    0.94    0.45
 -15  -7  -6    0.18    0.27
  13  -7   6   -0.37    0.29
 -13  -7  -6    0.26    0.36
  11  -7   6    0.11    0.27
 -11  -7  -6    0.65    0.37
   9  -7   6    0.21    0.25
  -9  -7  -6    0.44    0.31
   7  -7   6    0.27    0.25
   7   7   6    0.32    0.25
  -7  -7  -6    0.15    0.28
   7  -7   6    0.58    0.26
  -7  -7  -6    0.58    0.24
  -5  -7  -6    0.60    0.20
  -5  -7  -6    0.91    0.23
   5   7   6    0.52    0.28
   5  -7   6    1.24    0.30
   5  -7   6    0.71    0.26
  -5  -7  -6    0.22    0.22
  -5  -7  -6    0.58    0.29
  -3  -7  -6    0.12    0.16
  -3  -7  -6    0.07    0.18
   3  -7   6   -0.20    0.22
   3   7   6    0.16    0.23
  -3  -7  -6   -0.11    0.20
   3  -7   6    0.13    0.20
  -1  -7  -6   -0.07    0.19
  -1  -7  -6    0.06    0.18
  -1  -7  -6    0.04    0.20
   1  -7   6    0.12    0.18
   1   7  -6    1.84    0.28
   1   7  -6    1.94    0.30
   1  -7  -6    2.62    0.33
   1  -7  -6    2.68    0.33
   1   7  -6    1.93    0.33
   1  -7  -6    2.19    0.29
   3   7  -6    1.22    0.25
   3  -7  -6    1.59    0.28
   3  -7  -6    1.13    0.27
   3   7  -6    1.44    0.25
   3  -7  -6    1.91    0.30
   3   7  -6    1.51    0.29
   3  -7  -6    1.61    0.27
  -3  -7   6    1.20    0.29
   5  -7  -6    0.98    0.28
   5   7  -6    1.45    0.27
   5  -7  -6    0.95    0.27
   5   7  -6    0.72    0.24
   5  -7  -6    1.04    0.28
  -5  -7   6    0.70    0.27
   5   7  -6    0.80    0.25
  -7  -7   6    5.76    0.49
   7   7  -6    5.84    0.41
   7   7  -6    6.05    0.49
   7  -7  -6    5.79    0.53
   7  -7  -6    5.16    0.51
  -9   7   6   78.52    2.71
  -9  -7   6   80.05    2.72
   9  -7  -6   77.62    2.83
   9  -7  -6   79.46    2.76
  -9  -7   6   79.12    2.75
   9  -7  -6   84.06    2.88
 -11   7   6    5.06    0.51
 -11  -7   6    3.93    0.46
 -11  -7   6    3.45    0.47
  11  -7  -6    3.75    0.47
  11   7  -6    4.02    0.45
 -11  -7   6    3.32    0.44
  11  -7  -6    3.80    0.51
  13   7  -6   18.31    0.90
 -13   7   6   14.83    0.90
 -13  -7   6   15.91    0.95
 -13  -7   6   16.42    0.97
 -15  -7   6    3.52    0.58
  15  -7  -6    5.43    0.63
  15   7  -6    5.89    0.53
 -15  -7   6    4.98    0.58
 -15   7   6    6.16    0.58
 -17   7   6    2.80    0.48
  17  -7  -6    3.55    0.54
 -17  -7   6    4.50    0.60
 -17  -7   6    3.11    0.54
 -19   7   6   17.44    1.07
 -19  -7   6   14.83    1.05
 -19  -7   6   16.20    1.11
  19  -7  -6   16.44    1.09
 -21  -7   6    0.63    0.43
 -21   7   6   -0.49    0.40
 -21  -7   6    0.08    0.40
  21  -7  -6    0.22    0.37
 -23   7   6    0.23    0.42
 -14  -8  -6    1.02    0.44
  14  -8   6    0.33    0.32
 -12  -8  -6    2.23    0.47
  12  -8   6    3.03    0.47
 -10  -8  -6    2.16    0.44
  10  -8   6    1.09    0.35
   8  -8   6    1.39    0.35
  -8  -8  -6    0.90    0.33
  -6  -8  -6    0.26    0.29
   6  -8   6   -0.05    0.25
  -6  -8  -6   -0.04    0.23
  -4  -8  -6    3.53    0.46
  -4  -8  -6    4.31    0.42
   4  -8   6    3.80    0.44
  -4  -8  -6    3.75    0.37
  -4  -8  -6    3.58    0.34
  -2  -8  -6    6.46    0.48
  -2  -8  -6    5.36    0.41
  -2  -8  -6    5.47    0.48
   2  -8   6    7.03    0.53
   0  -8  -6   10.82    0.60
   0   8  -6   10.27    0.71
   0  -8  -6    9.27    0.63
   0  -8  -6   10.16    0.62
   2  -8  -6    6.35    0.51
   2  -8  -6    6.19    0.54
   2  -8  -6    8.31    0.52
   2  -8  -6    7.10    0.55
   2   8  -6    6.85    0.57
   4  -8  -6   -0.09    0.25
   4  -8  -6   -0.09    0.23
   4  -8  -6   -0.17    0.24
  -4  -8   6    0.09    0.21
   4  -8  -6    0.11    0.20
   4   8  -6    0.04    0.21
   6   8  -6   14.26    0.78
   6  -8  -6   13.57    0.82
   6  -8  -6   13.67    0.84
   6  -8  -6   14.32    0.83
   8  -8  -6   62.88    2.41
   8  -8  -6   65.30    2.36
   8  -8  -6   66.97    2.44
  10  -8  -6   -0.12    0.30
 -10  -8   6   -0.05    0.27
  10  -8  -6   -0.15    0.27
 -12  -8   6    4.28    0.55
  12  -8  -6    3.94    0.54
  12   8  -6    3.79    0.46
 -12  -8   6    4.15    0.51
  12  -8  -6    4.54    0.52
 -14  -8   6    8.90    0.72
  14   8  -6    8.06    0.61
 -14  -8   6    7.56    0.71
 -16  -8   6    3.03    0.55
 -16  -8   6    4.04    0.54
  16  -8  -6    3.91    0.56
  18  -8  -6    0.58    0.39
 -18  -8   6    0.42    0.38
 -18   8   6    0.32    0.41
 -20  -8   6    2.56    0.54
 -20   8   6    3.59    0.59
 -20  -8   6    4.02    0.62
  20  -8  -6    4.76    0.64
 -22   8   6    0.15    0.42
  15  -9   6    0.14    0.34
 -13  -9  -6    0.20    0.37
  13  -9   6    0.40    0.33
 -11  -9  -6    0.84    0.39
  11  -9   6    0.25    0.30
  -9  -9  -6    6.03    0.63
   9  -9   6    4.73    0.56
  -7  -9  -6    0.69    0.35
   7  -9   6    1.32    0.35
  -7  -9  -6    1.20    0.30
  -5  -9  -6    1.09    0.33
  -5  -9  -6    0.56    0.27
   5  -9   6    0.57    0.27
  -3  -9  -6    0.81    0.28
   3  -9   6    0.83    0.28
  -3  -9  -6    1.39    0.28
  -3  -9  -6    0.84    0.21
  -1  -9  -6   18.01    0.88
  -1  -9  -6   18.41    0.93
  -1  -9  -6   17.55    0.82
  -1   9  -6   20.39    1.03
   1  -9   6   17.95    0.95
   1  -9  -6    6.10    0.49
   1  -9  -6    5.35    0.43
   1   9  -6    5.74    0.54
   1  -9  -6    5.52    0.51
   3  -9  -6    0.61    0.28
   3  -9  -6    0.85    0.30
   3  -9  -6    1.73    0.32
   3   9  -6    0.97    0.29
   5  -9  -6   14.22    0.80
   5  -9  -6   12.81    0.84
  -5  -9   6   13.98    0.74
   5   9  -6   14.64    0.80
   5  -9  -6   13.27    0.83
   7  -9  -6   15.87    0.91
   7  -9  -6   13.97    0.90
   7  -9  -6   13.28    0.82
   9  -9  -6   12.73    0.87
   9  -9  -6   13.25    0.84
   9  -9  -6   13.64    0.87
  11  -9  -6    2.29    0.43
 -11  -9   6    2.28    0.42
  11  -9  -6    1.92    0.40
  11   9  -6    1.78    0.38
 -13  -9   6    2.45    0.47
  13  -9  -6    3.87    0.54
 -15  -9   6    7.56    0.71
  15  -9  -6    5.46    0.67
 -15  -9   6    8.52    0.77
 -17  -9   6   -0.53    0.48
  17  -9  -6    0.37    0.39
 -17  -9   6    0.76    0.41
 -19  -9   6    2.31    0.53
  19  -9  -6    1.23    0.47
 -19  -9   6    1.73    0.51
 -21   9   6   -0.44    0.39
 -12 -10  -6   -0.21    0.40
  12 -10   6    0.27    0.33
 -10 -10  -6   -0.26    0.36
  10 -10   6   -0.19    0.30
   8 -10   6   -0.06    0.27
  -8 -10  -6   -0.19    0.33
  -6 -10  -6    0.89    0.31
   6 -10   6    1.43    0.36
  -6 -10  -6    2.00    0.41
  -4 -10  -6    2.33    0.43
  -4 -10  -6    2.39    0.36
   4 -10   6    2.86    0.41
  -2 -10  -6    0.66    0.26
  -2  10  -6    0.15    0.29
  -2 -10  -6    1.18    0.29
   2 -10   6    0.72    0.30
   0 -10  -6    0.19    0.24
   0  10  -6    0.05    0.28
   0 -10  -6   -0.05    0.25
   2 -10  -6    3.50    0.47
   2 -10  -6    4.29    0.46
   2 -10  -6    3.67    0.41
   2  10  -6    3.61    0.44
   4 -10  -6   28.33    1.25
   4 -10  -6   26.22    1.33
   4  10  -6   28.59    1.26
   4 -10  -6   31.11    1.34
   6 -10  -6   -0.18    0.26
   6 -10  -6    0.05    0.26
  -6 -10   6   -0.21    0.29
   6 -10  -6   -0.06    0.29
   8 -10  -6    0.28    0.28
   8 -10  -6    0.12    0.29
   8 -10  -6    0.23    0.27
   8 -10  -6   -0.06    0.29
  10 -10  -6   18.00    1.06
  10 -10  -6   17.37    1.05
  10 -10  -6   19.54    1.13
  12 -10  -6    1.51    0.41
  12 -10  -6    1.45    0.39
 -12 -10   6    0.75    0.36
  14 -10  -6    0.42    0.40
 -14 -10   6    1.20    0.42
  16 -10  -6    0.38    0.36
 -16 -10   6   -0.21    0.36
 -16 -10   6   -0.48    0.43
 -18 -10   6   -0.07    0.42
  18 -10  -6    0.31    0.39
 -18 -10   6    0.96    0.43
  18 -10  -6    0.32    0.42
 -11 -11  -6   -0.07    0.40
  11 -11   6    0.20    0.32
   9 -11   6   -0.06    0.30
  -9 -11  -6   -0.07    0.37
  -7 -11  -6    0.89    0.41
  -7 -11  -6    0.30    0.28
   7 -11   6    0.62    0.34
  -5 -11  -6    5.62    0.55
  -5 -11  -6    6.71    0.64
   5 -11   6    5.14    0.56
  -3 -11  -6    1.26    0.34
   3 -11   6    1.79    0.37
  -3  11  -6    1.99    0.40
  -3 -11  -6    2.46    0.33
  -1 -11  -6   -0.19    0.29
  -1 -11  -6    0.19    0.22
  -1  11  -6   -0.10    0.27
   1 -11  -6    0.05    0.28
   1 -11  -6    0.18    0.27
   1 -11  -6   -0.04    0.22
   1  11  -6    0.28    0.27
   3 -11  -6    0.47    0.28
   3 -11  -6    0.96    0.33
   3 -11  -6    0.65    0.28
   3  11  -6    0.55    0.29
   5 -11  -6    1.16    0.30
  -5 -11   6    1.04    0.29
   5 -11  -6    1.42    0.38
   5 -11  -6    0.60    0.28
  -7 -11   6    1.05    0.31
   7 -11  -6    0.98    0.34
   7 -11  -6    1.04    0.33
   9 -11  -6    1.43    0.40
   9 -11  -6    1.07    0.36
   9 -11  -6    0.73    0.34
  11 -11  -6    5.46    0.60
  11 -11  -6    5.51    0.61
  13 -11  -6    0.21    0.35
  13 -11  -6    1.18    0.40
 -13 -11   6    0.31    0.37
 -15 -11   6    2.80    0.52
  15 -11  -6    1.48    0.44
 -17 -11   6    3.82    0.60
  17 -11  -6    3.67    0.62
  10 -12   6    2.78    0.51
  -8 -12  -6    3.04    0.54
   8 -12   6    3.93    0.55
  -6 -12  -6    1.10    0.34
  -6 -12  -6    0.84    0.38
   6 -12   6    0.89    0.35
  -4 -12  -6    0.95    0.39
  -4 -12  -6    0.05    0.27
   4 -12   6    0.61    0.30
  -2 -12  -6    4.48    0.42
  -2  12  -6    2.90    0.44
  -2 -12  -6    3.85    0.47
   0 -12  -6    6.25    0.50
   0 -12  -6    4.74    0.53
   0  12  -6    6.58    0.58
   2 -12  -6    1.18    0.34
   2 -12  -6    1.15    0.38
   2  12  -6    0.98    0.32
   4 -12  -6    0.33    0.28
   4 -12  -6    0.26    0.30
  -6 -12   6    0.46    0.27
   6 -12  -6    0.76    0.32
   6 -12  -6    0.95    0.38
   8 -12  -6    2.34    0.43
   8 -12  -6    2.48    0.47
  -8 -12   6    2.63    0.41
   8 -12  -6    2.02    0.43
  10 -12  -6   -0.06    0.31
  10 -12  -6    0.07    0.32
  10 -12  -6   -0.07    0.32
[truncated: 125,985 more chars]
