# Supplementary material for: CoII-catalysed synthesis of N-(4-meth­oxy­phen­yl)-5-(pyridin-4-yl)-1,3,4-oxa­diazol-2-amine hemi­hydro­chloride monohydrate
Source: Acta Crystallogr E Crystallogr Commun. 2024 Mar 12;80(Pt 4):351–4. doi: 10.1107/S2056989024002044 (PMC10993596; doi:10.1107/S2056989024002044)
Supplement: Supplementary file 2 [file e-80-00351-Isup2.hkl]

data_I                                                                          
_shelx_title ' shelxt_a.res in C2/c'                                            
_shelx_refln_list_code          4                                               
_shelx_F_calc_maximum      584.02                                               
_exptl_crystal_F_000      1276.00                                               
_reflns_d_resolution_high  0.7828                                               
                                                                                
loop_                                                                           
 _space_group_symop_operation_xyz                                               
 'x, y, z'                                                                      
 '-x, y, -z+1/2'                                                                
 'x+1/2, y+1/2, z'                                                              
 '-x+1/2, y+1/2, -z+1/2'                                                        
 '-x, -y, -z'                                                                   
 'x, -y, z-1/2'                                                                 
 '-x+1/2, -y+1/2, -z'                                                           
 'x+1/2, -y+1/2, z-1/2'                                                         
                                                                                
_cell_length_a    20.5406                                                       
_cell_length_b    13.7457                                                       
_cell_length_c    10.5650                                                       
_cell_angle_alpha  90.000                                                       
_cell_angle_beta  107.006                                                       
_cell_angle_gamma  90.000                                                       
                                                                                
_shelx_F_squared_multiplier     1.000                                           
                                                                                
loop_                                                                           
 _refln_index_h                                                                 
 _refln_index_k                                                                 
 _refln_index_l                                                                 
 _refln_F_squared_calc                                                          
 _refln_F_squared_meas                                                          
 _refln_F_squared_sigma                                                         
 _refln_observed_status                                                         
   4   0   0       4581.37       4613.29        56.62 o                         
   6   0   0       1608.78       1603.18        22.02 o                         
   8   0   0       1255.47       1213.68        18.95 o                         
  10   0   0       1991.12       1985.06        29.11 o                         
  12   0   0         68.68         62.35         8.04 o                         
  14   0   0        659.07        690.01        19.92 o                         
  16   0   0          1.33         -3.71        13.80 o                         
  18   0   0         22.68         34.22        12.48 o                         
  20   0   0          3.44         -3.78        13.74 o                         
  22   0   0         95.10         46.86        15.70 o                         
  24   0   0          8.12        -10.61        20.43 o                         
   3   1   0       5808.54       6162.65        61.03 o                         
   5   1   0       3195.72       3391.17        30.79 o                         
   7   1   0       3734.91       3730.97        36.05 o                         
   9   1   0        781.68        704.85        12.22 o                         
  11   1   0       1638.04       1651.05        20.58 o                         
  13   1   0        863.14        804.68        13.21 o                         
  15   1   0          5.41          1.20         6.58 o                         
  17   1   0          4.39          2.28         8.85 o                         
  19   1   0         26.97         12.94        13.85 o                         
  21   1   0         76.85         55.90        14.70 o                         
  23   1   0          2.85         -4.77        12.38 o                         
  25   1   0          0.19         15.87        28.98 o                         
   0   2   0     111479.78     103226.31      1208.37 o                         
   2   2   0       6454.17       6520.52        64.27 o                         
   4   2   0       2364.45       2356.46        25.27 o                         
   6   2   0        663.70        616.96        10.56 o                         
   8   2   0        476.57        534.10         8.04 o                         
  10   2   0       2044.11       1984.53        19.87 o                         
  12   2   0       1407.81       1373.48        15.21 o                         
  14   2   0        377.08        371.56        10.07 o                         
  16   2   0        279.16        296.19        17.03 o                         
  18   2   0         64.90         82.02        12.84 o                         
  20   2   0         58.98         63.91        13.87 o                         
  22   2   0        105.45         72.46        15.40 o                         
  24   2   0          0.08          2.37        12.45 o                         
   1   3   0      46037.80      44521.46       370.00 o                         
   3   3   0        592.52        596.78         8.17 o                         
   5   3   0        734.65        700.49         8.79 o                         
   7   3   0        920.07        959.55        17.15 o                         
   9   3   0       6777.13       6802.73        64.57 o                         
  11   3   0       1059.76       1010.11        15.10 o                         
  13   3   0        246.87        253.22         6.85 o                         
  15   3   0         28.06         31.37         7.19 o                         
  17   3   0         11.81         18.45        10.72 o                         
  19   3   0          0.31         -6.63        10.10 o                         
  21   3   0         26.67         24.43        11.78 o                         
  23   3   0          0.57         12.75        19.32 o                         
   0   4   0       5353.91       5243.99        60.01 o                         
   2   4   0      11100.69      10614.47       111.16 o                         
   4   4   0          4.56          2.41         2.04 o                         
   6   4   0       1046.83       1047.14        12.60 o                         
   8   4   0       5253.99       5412.48        46.12 o                         
  10   4   0        943.80        878.92        14.71 o                         
  12   4   0         88.05         68.14         4.38 o                         
  14   4   0         98.22         94.42         7.66 o                         
  16   4   0        281.09        257.46        11.91 o                         
  18   4   0         37.83         42.91        10.00 o                         
  20   4   0         46.82         54.27        12.04 o                         
  22   4   0          3.20        -12.43        12.79 o                         
  24   4   0          3.82         -3.48        16.85 o                         
   1   5   0      19169.26      18716.87       157.44 o                         
   3   5   0         52.87         36.86         2.93 o                         
   5   5   0        108.84        108.17         4.33 o                         
   7   5   0       2119.68       2121.25        31.67 o                         
   9   5   0        533.46        645.82        11.41 o                         
  11   5   0        355.92        325.76         8.00 o                         
  13   5   0        828.35        805.91        21.93 o                         
  15   5   0        247.37        248.35        16.54 o                         
  17   5   0         74.57         77.89         9.69 o                         
  19   5   0        134.16        137.93        15.44 o                         
  21   5   0        162.91        140.97        19.33 o                         
  23   5   0         12.32         12.23        15.65 o                         
   0   6   0        333.69        388.81         9.19 o                         
   2   6   0         74.02         61.24         3.04 o                         
   4   6   0       4874.11       5140.13        52.06 o                         
   6   6   0       2513.21       2441.88        29.69 o                         
   8   6   0        673.42        770.68        14.32 o                         
  10   6   0       1576.95       1639.76        19.87 o                         
  12   6   0       1998.66       2215.05        34.25 o                         
  14   6   0        139.92        126.42         9.68 o                         
  16   6   0        103.13         77.47         9.28 o                         
  18   6   0          8.32          1.04         8.52 o                         
  20   6   0         65.22        103.16        19.76 o                         
  22   6   0         18.88         25.48        14.89 o                         
   1   7   0       1021.50        982.47        12.67 o                         
   3   7   0       1417.86       1449.32        18.54 o                         
   5   7   0         63.11         51.32         3.48 o                         
   7   7   0        344.93        338.42        10.81 o                         
   9   7   0       4180.44       4555.56        56.41 o                         
  11   7   0         67.71         50.81         7.46 o                         
  13   7   0        595.68        609.59        17.80 o                         
  15   7   0          0.17          0.35         7.60 o                         
  17   7   0         94.64        104.06        10.29 o                         
  19   7   0         34.33         28.24        11.27 o                         
  21   7   0        111.15        108.79        22.99 o                         
   0   8   0       2468.06       2314.99        49.09 o                         
   2   8   0       1015.18       1035.91        16.06 o                         
   4   8   0        177.20        189.83        15.33 o                         
   6   8   0        556.37        519.11        11.90 o                         
   8   8   0       1089.36       1057.36        15.67 o                         
  10   8   0          4.29          2.31         4.95 o                         
  12   8   0         26.01         20.71         7.30 o                         
  14   8   0          0.47         -7.66         7.66 o                         
  16   8   0          7.51         11.03        12.14 o                         
  18   8   0         67.81         69.78        12.90 o                         
  20   8   0        258.61        254.60        23.53 o                         
  22   8   0         14.53         24.84        28.29 o                         
   1   9   0        231.15        199.06         9.44 o                         
   3   9   0       1530.51       1500.92        22.62 o                         
   5   9   0        258.97        256.79         9.22 o                         
   7   9   0        142.31        124.76         6.81 o                         
   9   9   0         16.86         14.70         5.41 o                         
  11   9   0        294.93        297.73        14.58 o                         
  13   9   0        233.88        253.02        12.64 o                         
  15   9   0          5.22         -5.23         8.79 o                         
  17   9   0          2.67         11.92        11.19 o                         
  19   9   0          5.92         -2.21        11.78 o                         
   0  10   0       3752.24       3861.85        77.94 o                         
   2  10   0        843.25        832.43        15.15 o                         
   4  10   0       2543.57       2650.83        33.67 o                         
   6  10   0          7.83         15.21         5.72 o                         
   8  10   0        495.17        460.34        13.44 o                         
  10  10   0          1.44          7.70         7.14 o                         
  12  10   0        159.88        186.66        12.18 o                         
  14  10   0        118.58        141.99        12.34 o                         
  16  10   0        321.27        335.52        20.18 o                         
  18  10   0          5.11          2.49        12.08 o                         
   1  11   0        532.19        492.45        29.18 o                         
   3  11   0         86.17         76.61        10.97 o                         
   5  11   0       3193.76       3309.73        51.22 o                         
   7  11   0        425.19        429.79        17.19 o                         
   9  11   0         57.70         56.03        10.79 o                         
  11  11   0        401.98        412.04        20.36 o                         
  13  11   0          2.10        -10.41        10.41 o                         
  15  11   0          0.85         -1.04        10.94 o                         
  17  11   0         16.72         28.14        15.49 o                         
  19  11   0         33.98         49.69        24.84 o                         
   0  12   0         16.29         16.56        14.49 o                         
   2  12   0        223.42        249.53        13.77 o                         
   4  12   0        478.98        435.53        16.04 o                         
   6  12   0         29.29         27.26         9.78 o                         
   8  12   0         43.12         29.95        10.96 o                         
  10  12   0        203.35        196.11        18.30 o                         
  12  12   0       1068.15       1094.16        40.43 o                         
  14  12   0          3.02          4.34        12.25 o                         
  16  12   0         24.13         57.07        22.77 o                         
   1  13   0       1399.16       1408.70        39.96 o                         
   3  13   0       1167.13       1214.37        32.51 o                         
   5  13   0         37.99         45.10         9.33 o                         
   7  13   0        155.04        166.79        14.63 o                         
   9  13   0         13.61          7.89        12.91 o                         
  11  13   0        496.92        456.76        26.77 o                         
  13  13   0          2.61          8.11        13.91 o                         
  15  13   0        193.05        208.65        21.07 o                         
   0  14   0        101.68         97.31        28.29 o                         
   2  14   0          3.52          2.12        10.66 o                         
   4  14   0       1166.58       1219.92        34.10 o                         
   6  14   0        675.57        751.08        27.97 o                         
   8  14   0        112.16        118.95        17.20 o                         
  10  14   0         60.78         61.18        14.55 o                         
  12  14   0        121.70        142.28        18.52 o                         
  14  14   0          3.36          3.00        16.83 o                         
   1  15   0          8.79         19.47        14.40 o                         
   3  15   0         42.66         45.36        14.88 o                         
   5  15   0          4.52          8.78        10.46 o                         
   7  15   0          0.05         -7.52        12.54 o                         
   9  15   0          1.64          2.05        12.92 o                         
  11  15   0        234.40        250.65        34.68 o                         
   0  16   0         13.08         20.75        14.92 o                         
   2  16   0          1.51        -12.51        14.92 o                         
   4  16   0         23.58         27.16        15.91 o                         
   6  16   0         61.33        103.15        20.75 o                         
   8  16   0          8.63         29.11        13.97 o                         
   1  17   0         55.45         60.82        15.15 o                         
 -25   1   1        169.78        114.68        26.35 o                         
 -23   1   1         60.20         63.62        13.49 o                         
 -21   1   1        170.97        193.55        17.88 o                         
 -19   1   1          1.07         -1.35        11.14 o                         
 -17   1   1        418.83        392.33        17.58 o                         
 -15   1   1         13.26         12.27         5.73 o                         
 -13   1   1          0.00          3.76         3.27 o                         
 -11   1   1         78.03         78.11         4.87 o                         
  -9   1   1       5427.34       5486.09        43.44 o                         
  -7   1   1       3897.12       3865.92        34.48 o                         
  -5   1   1          8.55          6.90         1.82 o                         
  -3   1   1        842.77        848.03        11.82 o                         
  -1   1   1        121.04         93.69         5.35 o                         
   1   1   1       4864.67       4909.86        34.23 o                         
   3   1   1        132.69        122.21         2.18 o                         
   5   1   1     341083.91     334280.78      2765.99 o                         
   7   1   1         18.16         19.00         2.69 o                         
   9   1   1       2664.06       2747.18        27.46 o                         
  11   1   1        132.35        129.33         5.25 o                         
  13   1   1         36.44         37.43         4.35 o                         
  15   1   1          2.15          0.72         7.00 o                         
  17   1   1        117.75        106.70        10.23 o                         
  19   1   1         49.02         48.47        11.52 o                         
  21   1   1         22.47         19.46        14.85 o                         
  23   1   1          0.22        -13.45        16.38 o                         
 -24   2   1          9.66         12.90        13.02 o                         
 -22   2   1         15.08         -2.35        16.34 o                         
 -20   2   1          3.08         11.73        11.86 o                         
 -18   2   1          9.63          8.03        10.83 o                         
 -16   2   1        163.30        171.01        10.27 o                         
 -14   2   1         61.55         61.06         4.30 o                         
 -12   2   1        109.31         94.57         5.25 o                         
 -10   2   1         34.96         33.00         3.06 o                         
  -8   2   1        246.81        245.84         4.81 o                         
  -6   2   1        351.73        384.53         5.68 o                         
  -4   2   1       4697.11       4669.77        40.92 o                         
  -2   2   1      11462.89      11046.47       107.27 o                         
   0   2   1         17.50         26.56         1.37 o                         
   2   2   1        113.65        130.10         2.31 o                         
   4   2   1      74363.06      73381.63       529.90 o                         
   6   2   1       1501.24       1634.11        16.74 o                         
   8   2   1       1597.90       1606.28        18.69 o                         
  10   2   1       1915.05       1966.19        25.03 o                         
  12   2   1        689.46        653.17        10.95 o                         
  14   2   1        230.51        229.37        10.22 o                         
  16   2   1          0.64         -7.87         7.87 o                         
  18   2   1         31.72         25.32         9.12 o                         
  20   2   1         32.03         39.47        24.37 o                         
  22   2   1          0.03          8.36        13.02 o                         
  24   2   1          0.67         18.60        19.76 o                         
 -25   3   1          7.17        -18.63        37.27 o                         
 -23   3   1         53.41         44.05        19.73 o                         
 -21   3   1         25.86         21.33        12.84 o                         
 -19   3   1         26.60         55.14        13.47 o                         
 -17   3   1          5.52          7.16         8.24 o                         
 -15   3   1         43.68         44.57         5.91 o                         
 -13   3   1         65.66         65.29         4.12 o                         
 -11   3   1       1810.85       1926.95        25.98 o                         
  -9   3   1       1982.81       2048.56        22.22 o                         
  -7   3   1        117.89        113.07         3.57 o                         
  -5   3   1         13.43         16.91         1.92 o                         
  -3   3   1        736.59        798.49         9.67 o                         
  -1   3   1       2562.56       2454.17        20.51 o                         
   1   3   1        286.19        195.43         3.41 o                         
   3   3   1        198.05        209.26         4.02 o                         
   5   3   1      10366.67      10359.40        82.96 o                         
   7   3   1        545.55        552.36         8.68 o                         
   9   3   1         18.04         18.84         3.94 o                         
  11   3   1        516.46        545.42        10.73 o                         
  13   3   1        714.40        713.58        16.11 o                         
  15   3   1         10.41          1.49         6.54 o                         
  17   3   1         23.83         21.29         8.72 o                         
  19   3   1         33.46         28.95         9.89 o                         
  21   3   1         67.57         72.79        14.72 o                         
  23   3   1          0.30         -1.61        13.37 o                         
 -24   4   1          0.23         -5.55        12.61 o                         
 -22   4   1         25.57          3.74        11.29 o                         
 -20   4   1          1.52         -9.95         9.95 o                         
 -18   4   1         34.13         32.06         8.40 o                         
 -16   4   1        305.51        299.46        14.76 o                         
 -14   4   1        147.22        146.04         6.45 o                         
 -12   4   1          0.40         -3.47         3.47 o                         
 -10   4   1        459.49        415.65         8.64 o                         
  -8   4   1       2316.75       2453.60        27.44 o                         
  -6   4   1         27.61         33.31         3.00 o                         
  -4   4   1      10017.63       9493.19        90.07 o                         
  -2   4   1          0.88          1.89         1.34 o                         
   0   4   1        181.87        146.94         2.42 o                         
   2   4   1        866.58        765.97         8.97 o                         
   4   4   1          0.46         -1.35         1.79 o                         
   6   4   1          8.09          1.13         2.61 o                         
   8   4   1        765.55        770.51        11.18 o                         
  10   4   1          0.12         -3.52         3.52 o                         
  12   4   1        894.73        906.73        13.67 o                         
  14   4   1        399.23        370.04        20.37 o                         
  16   4   1         23.78         25.79         8.46 o                         
  18   4   1         85.66         77.18        12.06 o                         
  20   4   1          2.14         -2.73        10.38 o                         
  22   4   1          8.53         16.99        12.73 o                         
 -23   5   1          0.00        -12.92        13.21 o                         
 -21   5   1          0.86         -5.18        11.04 o                         
 -19   5   1        155.60        156.21        14.21 o                         
 -17   5   1         50.45         51.83         9.44 o                         
 -15   5   1        488.08        498.03        15.09 o                         
 -13   5   1        393.08        379.15        10.56 o                         
 -11   5   1       1159.55       1198.37        16.40 o                         
  -9   5   1        102.01         98.42         5.10 o                         
  -7   5   1       2978.62       2986.59        31.28 o                         
  -5   5   1          1.58          8.12         2.43 o                         
  -3   5   1      10347.86      10939.97       103.51 o                         
  -1   5   1        661.89        595.47         6.66 o                         
   1   5   1       4628.17       4661.63        39.86 o                         
   3   5   1          5.61          6.99         1.81 o                         
   5   5   1        613.19        637.95         9.49 o                         
   7   5   1       2725.60       2796.29        27.57 o                         
   9   5   1        143.55        137.10         7.39 o                         
  11   5   1         71.52         52.12         4.18 o                         
  13   5   1        511.71        535.95        12.62 o                         
  15   5   1         61.33         60.23         9.18 o                         
  17   5   1         68.24         73.01        11.57 o                         
  19   5   1          0.53          1.63        11.10 o                         
  21   5   1         34.38         24.37        12.57 o                         
  23   5   1          2.38          5.52        27.60 o                         
 -22   6   1          5.92         23.11        11.84 o                         
 -20   6   1          4.63          3.44        10.21 o                         
 -18   6   1         37.52         50.81         9.24 o                         
 -16   6   1        489.02        460.89        19.23 o                         
 -14   6   1         72.90         61.49         8.22 o                         
 -12   6   1         36.04         37.43         5.69 o                         
 -10   6   1         39.52         33.62         4.18 o                         
  -8   6   1       7466.43       7877.87        51.00 o                         
  -6   6   1         66.51         56.30         3.57 o                         
  -4   6   1       2929.36       3286.39        41.74 o                         
  -2   6   1       1430.81       1459.35        15.34 o                         
   0   6   1        300.53        313.77         5.65 o                         
   2   6   1       3248.38       3217.25        31.40 o                         
   4   6   1       1239.71       1152.58        13.59 o                         
   6   6   1       1534.35       1548.69        19.01 o                         
   8   6   1         16.64         15.63         3.49 o                         
  10   6   1         17.29         10.75         3.41 o                         
  12   6   1         16.64         18.11         5.10 o                         
  14   6   1        716.40        770.84        20.17 o                         
  16   6   1          7.07          9.25        10.88 o                         
  18   6   1         99.97         97.09        12.84 o                         
  20   6   1         16.17         31.55        12.33 o                         
  22   6   1          0.21         -6.98        15.56 o                         
 -21   7   1          1.46          8.55        12.36 o                         
 -19   7   1          0.25         -1.62         9.08 o                         
 -17   7   1          0.06         -9.49         9.74 o                         
 -15   7   1        789.44        817.76        26.75 o                         
 -13   7   1         20.93          2.12         7.70 o                         
 -11   7   1          0.29         -0.86         5.30 o                         
  -9   7   1        233.57        228.43         7.67 o                         
  -7   7   1        730.01        863.76        15.69 o                         
  -5   7   1       1675.04       1940.17        29.28 o                         
  -3   7   1       1467.04       1658.71        19.80 o                         
  -1   7   1        621.56        535.86         7.50 o                         
   1   7   1        617.58        654.25        25.76 o                         
   3   7   1       2804.16       2788.42        37.77 o                         
   5   7   1       1553.39       1536.01        21.72 o                         
   7   7   1         35.00         18.78         3.64 o                         
   9   7   1       1279.06       1378.28        17.47 o                         
  11   7   1          1.23         -0.55         4.29 o                         
  13   7   1        357.94        346.28        14.14 o                         
  15   7   1         68.74         54.62        10.42 o                         
  17   7   1        263.97        283.73        22.88 o                         
  19   7   1          0.02         -1.89        11.17 o                         
  21   7   1          0.23         -4.93        13.15 o                         
 -22   8   1          0.03         -5.87        22.43 o                         
 -20   8   1         12.11         22.78        11.46 o                         
 -18   8   1        110.69        112.92        13.03 o                         
 -16   8   1        369.16        370.21        16.01 o                         
 -14   8   1        192.05        185.07        12.76 o                         
 -12   8   1        413.97        414.71        14.51 o                         
 -10   8   1        213.81        192.07        10.53 o                         
  -8   8   1        505.84        535.55        12.02 o                         
  -6   8   1        374.69        376.03         8.51 o                         
  -4   8   1       5868.06       6319.07        62.95 o                         
  -2   8   1         87.50        110.92         4.38 o                         
   0   8   1         24.46         26.50         3.71 o                         
   2   8   1        700.47        641.16        12.73 o                         
   4   8   1        307.76        269.31         7.06 o                         
   6   8   1         50.79         40.26         3.47 o                         
   8   8   1          0.14          2.68         4.68 o                         
  10   8   1        308.21        322.06        12.08 o                         
  12   8   1          2.59         -3.27         8.38 o                         
  14   8   1         34.12         38.05        18.73 o                         
  16   8   1         23.23          5.95        10.49 o                         
  18   8   1         13.02          5.02        12.67 o                         
  20   8   1          2.45          9.61        12.04 o                         
 -21   9   1          0.07          1.86        14.41 o                         
 -19   9   1          2.56         14.74        11.64 o                         
 -17   9   1         48.86         26.36        10.94 o                         
 -15   9   1        428.74        414.45        19.85 o                         
 -13   9   1         50.40         42.25        10.23 o                         
 -11   9   1        144.55        122.81         9.03 o                         
  -9   9   1        332.95        320.50        11.84 o                         
  -7   9   1          0.53          0.89         4.13 o                         
  -5   9   1          8.96          6.30         3.63 o                         
  -3   9   1        246.89        243.29         8.04 o                         
  -1   9   1        693.95        649.87        13.84 o                         
   1   9   1       3181.57       3391.41        45.07 o                         
   3   9   1        740.30        745.90        17.02 o                         
   5   9   1        287.25        300.26        10.71 o                         
   7   9   1         19.06         13.99         5.57 o                         
   9   9   1         90.51         75.96         8.10 o                         
  11   9   1          4.29         -7.63         7.63 o                         
  13   9   1         33.94         35.11        11.03 o                         
  15   9   1          1.86         -6.44        10.25 o                         
  17   9   1          4.01        -15.56        15.56 o                         
  19   9   1          5.63          2.08        16.58 o                         
 -20  10   1        146.83        176.39        24.17 o                         
 -18  10   1          9.62          6.46        13.17 o                         
 -16  10   1         66.10         46.30        12.01 o                         
 -14  10   1          3.22        -10.52        10.52 o                         
 -12  10   1         32.28         23.31         8.74 o                         
 -10  10   1         18.96         11.71         8.69 o                         
  -8  10   1         62.26         73.32         7.93 o                         
  -6  10   1         61.23         52.60         7.80 o                         
  -4  10   1          4.14          1.41         4.57 o                         
  -2  10   1         52.13         47.14         5.61 o                         
   0  10   1       2166.01       1919.09        66.04 o                         
   2  10   1        120.88        106.02         7.92 o                         
   4  10   1         51.98         35.46         6.45 o                         
   6  10   1        581.47        565.00        21.78 o                         
   8  10   1        423.86        445.57        18.06 o                         
  10  10   1        266.74        249.72        13.00 o                         
  12  10   1         40.76         48.75         8.42 o                         
  14  10   1          1.85         -6.83         8.80 o                         
  16  10   1          3.15          3.34        12.49 o                         
  18  10   1          8.50         17.46        16.25 o                         
 -19  11   1          4.91          5.79        15.33 o                         
 -17  11   1         97.64         99.80        15.65 o                         
 -15  11   1        205.34        239.11        22.86 o                         
 -13  11   1        145.61        195.15        25.99 o                         
 -11  11   1        474.89        440.95        24.33 o                         
  -9  11   1          8.32         18.44        11.09 o                         
  -7  11   1       2699.43       2868.23        51.82 o                         
  -5  11   1        175.90        145.91        13.75 o                         
  -3  11   1        385.54        396.60        25.03 o                         
  -1  11   1          6.42          6.69         7.55 o                         
   1  11   1        990.19        925.16        28.36 o                         
   3  11   1         15.73          6.75         7.25 o                         
   5  11   1        584.06        561.35        18.55 o                         
   7  11   1         45.69         56.54         9.17 o                         
   9  11   1        427.49        496.27        21.13 o                         
  11  11   1         59.16         93.44        10.17 o                         
  13  11   1          2.35         -8.18         9.39 o                         
  15  11   1         44.53         18.01        12.39 o                         
  17  11   1        176.45        167.87        16.48 o                         
 -18  12   1          0.55         -5.56        16.58 o                         
 -16  12   1          0.01        -13.69        14.65 o                         
 -14  12   1         43.65         17.83        19.98 o                         
 -12  12   1          0.50         -8.98        12.56 o                         
 -10  12   1        169.48        152.33        16.87 o                         
  -8  12   1         17.20         12.31         9.37 o                         
  -6  12   1       1356.78       1414.03        32.71 o                         
  -4  12   1          5.40         11.59        10.82 o                         
  -2  12   1         91.33         85.54         9.91 o                         
   0  12   1        382.01        327.11        30.37 o                         
   2  12   1       1287.76       1340.45        39.33 o                         
   4  12   1       1803.81       1913.48        38.96 o                         
   6  12   1        594.78        595.66        20.85 o                         
   8  12   1        247.12        242.95        15.81 o                         
  10  12   1        377.33        459.51        21.63 o                         
  12  12   1          3.43         -4.13        11.43 o                         
  14  12   1          0.06        -12.60        13.41 o                         
  16  12   1        126.02        129.93        18.43 o                         
 -15  13   1         75.13         79.89        16.85 o                         
 -13  13   1        256.72        241.65        21.25 o                         
 -11  13   1         39.65         53.53        14.51 o                         
  -9  13   1         40.31         25.17        21.91 o                         
  -7  13   1        633.55        654.95        29.38 o                         
  -5  13   1          0.25         -9.53         9.53 o                         
  -3  13   1         10.33         14.55        10.35 o                         
  -1  13   1        517.83        493.74        42.54 o                         
   1  13   1        895.21        922.48        39.10 o                         
   3  13   1         29.59          5.94         9.45 o                         
   5  13   1        106.94        119.91        12.30 o                         
   7  13   1         29.73         16.59        10.41 o                         
   9  13   1        947.53       1076.30        33.71 o                         
  11  13   1        137.67        142.27        17.87 o                         
  13  13   1          7.99          7.59        15.45 o                         
  15  13   1          1.19         -6.48        14.56 o                         
 -14  14   1        110.84         91.41        17.76 o                         
 -12  14   1          0.06          5.18        13.11 o                         
 -10  14   1         86.61         93.62        20.76 o                         
  -8  14   1         84.07         83.07        18.60 o                         
  -6  14   1        900.30        905.75        40.24 o                         
  -4  14   1          0.07         -9.81        13.60 o                         
  -2  14   1         86.99         79.47        16.40 o                         
   0  14   1         40.58         49.33        13.75 o                         
   2  14   1         13.78          2.36        10.83 o                         
   4  14   1        117.38         87.90        12.01 o                         
   6  14   1        125.89        102.36        18.56 o                         
   8  14   1        155.57        132.58        16.95 o                         
  10  14   1          2.04         -1.22        12.82 o                         
  12  14   1          1.53         -2.33        13.90 o                         
  14  14   1          0.05         -4.14        24.15 o                         
 -13  15   1          3.76        -25.53        25.53 o                         
 -11  15   1          0.92         -7.13        14.06 o                         
  -9  15   1          5.78          7.43        11.65 o                         
  -7  15   1         94.95        125.20        17.32 o                         
  -5  15   1          0.82         -4.38        10.38 o                         
  -3  15   1          1.29         10.29        13.43 o                         
  -1  15   1         10.19          0.31        11.78 o                         
   1  15   1          8.19         -5.63        10.21 o                         
   3  15   1         11.27        -11.67        12.04 o                         
   5  15   1         53.23         59.21        11.42 o                         
   7  15   1          0.67         -1.67        13.00 o                         
   9  15   1        137.71        107.15        19.64 o                         
  11  15   1         26.43         27.46        16.30 o                         
  -8  16   1          5.08         -1.25        14.41 o                         
  -6  16   1          3.03        -13.10        13.10 o                         
  -4  16   1         12.12         32.72        15.41 o                         
  -2  16   1         67.72         64.34        17.07 o                         
   0  16   1         74.40         80.07        14.00 o                         
   2  16   1         44.68         38.74        14.34 o                         
   4  16   1          0.20        -12.21        12.21 o                         
   6  16   1          8.51         29.36        13.74 o                         
   8  16   1          5.04         -2.47        17.39 o                         
  -5  17   1         79.90        112.49        32.44 o                         
  -3  17   1          0.21         15.87        25.53 o                         
  -1  17   1          5.96          5.08        16.08 o                         
   1  17   1         12.19          6.38        15.56 o                         
   3  17   1         91.87        108.96        21.38 o                         
 -24   0   2          1.21        -11.24        26.57 o                         
 -22   0   2         81.71         53.49        20.97 o                         
 -20   0   2       1593.49       1642.46        63.67 o                         
 -18   0   2         89.75        133.39        42.10 o                         
 -16   0   2        246.22        216.03        20.48 o                         
 -14   0   2          0.69          3.68         4.92 o                         
 -12   0   2       1406.03       1564.19        34.34 o                         
 -10   0   2         58.63         58.62         6.16 o                         
  -8   0   2       4060.59       4132.87        54.83 o                         
  -6   0   2       6701.57       6951.07        70.44 o                         
  -4   0   2       8776.88       8933.71        87.92 o                         
  -2   0   2      10554.60      10452.51       139.31 o                         
   0   0   2       2669.82       2819.37        35.60 o                         
   2   0   2        248.39        236.28         3.69 o                         
   4   0   2      17789.37      17651.81       162.84 o                         
   6   0   2          7.90         13.12         3.24 o                         
   8   0   2       3644.97       3864.34        46.86 o                         
  10   0   2      68616.35      70980.25       659.09 o                         
  12   0   2         18.06         12.24         5.65 o                         
  14   0   2        669.86        644.21        24.15 o                         
  16   0   2          0.50        -13.26        13.26 o                         
  18   0   2         42.67         62.27        13.16 o                         
  20   0   2         18.71         13.11        32.44 o                         
  22   0   2         13.17         -7.61        19.01 o                         
 -25   1   2          7.14          5.15        15.61 o                         
 -23   1   2          7.20          8.94        16.74 o                         
 -21   1   2         35.76         42.62        13.20 o                         
 -19   1   2          1.84        -11.43        11.43 o                         
 -17   1   2        469.14        493.79        23.31 o                         
 -15   1   2        211.99        209.87         7.87 o                         
 -13   1   2        554.13        551.36         8.77 o                         
 -11   1   2         90.34         70.73         3.54 o                         
  -9   1   2       1627.05       1641.89        16.48 o                         
  -7   1   2       1883.24       1905.86        17.60 o                         
  -5   1   2      21051.26      21978.57       154.84 o                         
  -3   1   2       2043.38       2196.20        17.08 o                         
  -1   1   2       1115.01       1112.23        12.39 o                         
   1   1   2        876.74        789.67         6.79 o                         
   3   1   2      14632.64      14551.51        88.66 o                         
   5   1   2       3411.64       3389.60        24.80 o                         
   7   1   2        241.96        214.38         4.33 o                         
   9   1   2       9125.30       9305.52        73.47 o                         
  11   1   2        199.82        166.52         6.02 o                         
  13   1   2       1156.20       1200.17        19.45 o                         
  15   1   2        689.39        708.77        17.31 o                         
  17   1   2        176.79        157.03        13.43 o                         
  19   1   2         10.83         -4.59        11.58 o                         
  21   1   2          0.11          1.23        12.56 o                         
  23   1   2          3.06         16.56        25.53 o                         
 -24   2   2          4.12         12.70        14.37 o                         
 -22   2   2          0.03          3.27        13.25 o                         
 -20   2   2        301.72        285.79        19.37 o                         
 -18   2   2        707.69        737.80        26.97 o                         
 -16   2   2       1164.67       1219.24        37.63 o                         
 -14   2   2        838.73        786.39        11.46 o                         
 -12   2   2        253.83        286.21         7.49 o                         
 -10   2   2       1023.96       1073.75        13.83 o                         
  -8   2   2       3156.22       3054.61        29.62 o                         
  -6   2   2      17137.94      17726.47       138.12 o                         
  -4   2   2       2391.53       2539.11        19.41 o                         
  -2   2   2       4095.35       3878.11        31.41 o                         
   0   2   2        100.47        125.14         2.86 o                         
   2   2   2      12808.57      13001.56        77.66 o                         
   4   2   2       3043.31       2935.32        21.22 o                         
   6   2   2       6549.43       6171.96        47.64 o                         
   8   2   2        498.73        439.96         6.43 o                         
  10   2   2      20532.49      21437.13       159.12 o                         
  12   2   2          0.09         -4.30         4.30 o                         
  14   2   2        647.54        684.35        16.44 o                         
  16   2   2         14.04         27.03         9.14 o                         
  18   2   2         45.89         49.71        10.01 o                         
  20   2   2          2.04         -4.22        10.64 o                         
  22   2   2         20.26         -0.63        21.05 o                         
 -25   3   2          4.22         22.42        21.82 o                         
 -23   3   2         93.88        102.25        21.35 o                         
 -21   3   2         49.62         35.69        13.36 o                         
 -19   3   2         12.44          3.05        11.89 o                         
 -17   3   2          0.28         -1.13         8.30 o                         
 -15   3   2        578.93        548.76        11.33 o                         
 -13   3   2          2.97          7.54         3.32 o                         
 -11   3   2        406.84        490.19        10.07 o                         
  -9   3   2          1.88          1.47         3.18 o                         
  -7   3   2       7950.38       7901.26        76.02 o                         
  -5   3   2        637.39        687.06         9.20 o                         
  -3   3   2       4799.78       4664.75        38.38 o                         
  -1   3   2         12.37         20.35         1.58 o                         
   1   3   2      15886.56      15025.40        98.25 o                         
   3   3   2       2618.89       2523.11        18.98 o                         
   5   3   2       3888.08       3797.99        27.92 o                         
   7   3   2        198.29        196.57         4.54 o                         
   9   3   2      10576.79      11246.53        65.84 o                         
  11   3   2         12.42         23.27         4.02 o                         
  13   3   2         33.83         43.11         7.41 o                         
  15   3   2         17.26         14.83         8.50 o                         
  17   3   2        159.02        136.91        11.12 o                         
  19   3   2        117.85        112.92        12.67 o                         
  21   3   2         11.54          8.82        13.36 o                         
 -24   4   2          4.14         10.78        12.96 o                         
 -22   4   2          1.01         11.62        11.86 o                         
 -20   4   2         27.67         21.92         9.09 o                         
 -18   4   2         14.20         15.43         8.96 o                         
 -16   4   2         88.12         64.85         8.72 o                         
 -14   4   2        172.52        161.63         7.42 o                         
 -12   4   2         83.35         68.89         4.47 o                         
 -10   4   2        874.46        921.93        15.69 o                         
  -8   4   2       3116.02       3060.09        34.86 o                         
  -6   4   2         36.18         60.23         3.28 o                         
  -4   4   2      14909.58      15428.31       125.84 o                         
  -2   4   2        380.17        412.43         5.44 o                         
   0   4   2          2.89          2.14         1.38 o                         
   2   4   2       6778.00       6525.72        49.40 o                         
   4   4   2       1952.85       1828.70        16.35 o                         
   6   4   2         83.78         62.88         2.87 o                         
   8   4   2        477.37        475.53         7.82 o                         
  10   4   2       1461.22       1589.64        18.52 o                         
  12   4   2       1767.11       1924.82        33.25 o                         
  14   4   2        235.57        261.34        14.80 o                         
  16   4   2        183.42        197.74        20.72 o                         
  18   4   2        252.66        291.67        19.62 o                         
  20   4   2         11.54          5.61        10.33 o                         
  22   4   2          2.98         -5.52        14.67 o                         
 -23   5   2         34.25         53.93        17.39 o                         
 -21   5   2         87.28         94.28        13.33 o                         
 -19   5   2        188.48        178.16        15.40 o                         
 -17   5   2        200.73        207.67        18.93 o                         
 -15   5   2        122.56        121.57         9.81 o                         
 -13   5   2        345.28        313.98        11.38 o                         
 -11   5   2       3290.99       3579.26        45.07 o                         
  -9   5   2       1486.90       1570.52        28.88 o                         
  -7   5   2       3812.89       3921.06        40.71 o                         
  -5   5   2       1341.96       1234.42        14.99 o                         
  -3   5   2       5999.59       6591.19        58.45 o                         
  -1   5   2         23.36         41.25         2.27 o                         
   1   5   2        212.07        227.85         4.98 o                         
   3   5   2       3070.80       3077.19        28.10 o                         
   5   5   2       1521.16       1410.96        16.28 o                         
   7   5   2        228.48        243.66         6.16 o                         
   9   5   2        398.21        314.66         6.34 o                         
  11   5   2        406.10        393.36         9.75 o                         
  13   5   2          0.99         -4.19         7.92 o                         
  15   5   2         48.69         70.41        15.45 o                         
  17   5   2         80.62        102.26        15.32 o                         
  19   5   2         71.34         21.89        16.83 o                         
  21   5   2          0.22         -0.80        13.97 o                         
 -24   6   2         68.89         95.93        36.58 o                         
 -22   6   2          3.74          2.59        11.70 o                         
 -20   6   2          0.18         -5.09        10.50 o                         
 -18   6   2          0.06          6.61         8.75 o                         
 -16   6   2        200.58        192.85        12.02 o                         
 -14   6   2        782.03        729.54        23.20 o                         
 -12   6   2        395.17        400.08        13.87 o                         
 -10   6   2       2198.54       2432.23        29.23 o                         
  -8   6   2         11.40         12.19         3.60 o                         
  -6   6   2       5252.86       5385.52        57.87 o                         
  -4   6   2       5544.61       5546.69        52.40 o                         
  -2   6   2       5722.49       5958.73        55.52 o                         
   0   6   2       1609.12       1652.68        15.89 o                         
   2   6   2        618.36        787.70        10.48 o                         
   4   6   2       3323.78       3120.52        30.10 o                         
   6   6   2       3290.09       3410.50        29.98 o                         
   8   6   2        106.11         95.32         4.33 o                         
  10   6   2         43.99         40.97         4.86 o                         
  12   6   2          3.75          4.57         6.75 o                         
  14   6   2        496.13        536.86        21.73 o                         
  16   6   2         15.46         19.32        11.50 o                         
  18   6   2         52.38         52.42        13.91 o                         
  20   6   2         37.10         47.83        15.40 o                         
 -23   7   2         47.23         58.82        15.90 o                         
 -21   7   2         13.45         21.51        11.51 o                         
 -19   7   2          2.04         -0.37         9.94 o                         
 -17   7   2         14.14         18.73         9.65 o                         
 -15   7   2         67.35         55.16        10.22 o                         
 -13   7   2         51.58         19.73         9.55 o                         
 -11   7   2        375.44        401.51        16.69 o                         
  -9   7   2       1127.97       1107.52        25.66 o                         
  -7   7   2       1545.25       1480.56        24.54 o                         
  -5   7   2        114.59         86.45         4.67 o                         
  -3   7   2       3262.42       3408.55        37.85 o                         
  -1   7   2        427.77        349.28         5.79 o                         
   1   7   2      11698.80      12238.68       115.70 o                         
   3   7   2        275.92        291.51         6.63 o                         
   5   7   2        934.70        839.77        12.69 o                         
   7   7   2        783.39        860.43        12.51 o                         
   9   7   2        154.43        133.98         7.13 o                         
  11   7   2         15.62         15.43         8.26 o                         
  13   7   2         67.23         43.35         8.83 o                         
  15   7   2          5.39         10.30        10.96 o                         
  17   7   2         29.65         28.65        12.82 o                         
  19   7   2         48.47         63.44        17.88 o                         
 -22   8   2         12.82         16.44        12.30 o                         
 -20   8   2         27.20         25.47        11.55 o                         
 -18   8   2         55.79         67.48        11.66 o                         
 -16   8   2         68.91         71.85        11.02 o                         
 -14   8   2        282.49        291.44        17.79 o                         
 -12   8   2        245.95        212.61        14.36 o                         
 -10   8   2       2758.81       3019.15        77.30 o                         
  -8   8   2        627.46        669.73        13.99 o                         
  -6   8   2        361.28        351.22         7.73 o                         
  -4   8   2        136.22        165.78         6.66 o                         
  -2   8   2        141.05         95.84         4.64 o                         
   0   8   2          0.24          5.17         3.04 o                         
   2   8   2       3451.13       3460.37        48.44 o                         
   4   8   2       1396.95       1400.87        19.24 o                         
   6   8   2        405.50        410.43        10.51 o                         
   8   8   2        341.70        356.78        14.86 o                         
  10   8   2        178.20        161.20        11.57 o                         
  12   8   2         38.19         41.03        12.95 o                         
  14   8   2          5.59         -1.46        12.22 o                         
  16   8   2         11.77         12.68        13.75 o                         
  18   8   2          9.77         22.80        13.28 o                         
  20   8   2          0.02          0.82        14.44 o                         
 -21   9   2          7.36         10.27        12.03 o                         
 -19   9   2         40.83         43.06        11.58 o                         
 -17   9   2         43.97         55.06        11.67 o                         
 -15   9   2         57.50         48.37        11.81 o                         
 -13   9   2        368.30        416.11        29.76 o                         
 -11   9   2       1058.71       1124.35        31.90 o                         
  -9   9   2        204.36        152.55        15.28 o                         
  -7   9   2        124.76        111.23         7.25 o                         
  -5   9   2       1216.02       1174.76        22.38 o                         
  -3   9   2       3168.57       3373.78        37.88 o                         
  -1   9   2       1213.20       1215.48        25.13 o                         
   1   9   2        806.28        883.08        17.24 o                         
   3   9   2         77.72         50.94         6.57 o                         
   5   9   2        197.99        173.24         9.07 o                         
   7   9   2        476.35        478.91        16.56 o                         
   9   9   2         17.92         14.81        10.26 o                         
  11   9   2        395.56        404.12        16.10 o                         
  13   9   2        275.18        307.58        25.04 o                         
  15   9   2         44.76         46.26        12.87 o                         
  17   9   2          1.20          6.47        15.41 o                         
  19   9   2          6.53         -7.00        16.21 o                         
 -20  10   2          0.01          3.23        13.25 o                         
 -18  10   2          1.49        -12.13        12.13 o                         
 -16  10   2         56.24         42.36        15.44 o                         
 -14  10   2         41.11         27.61        15.55 o                         
 -12  10   2          6.72          1.04         9.88 o                         
 -10  10   2         71.01         43.07        10.93 o                         
  -8  10   2         20.49         27.67         7.74 o                         
  -6  10   2       1303.65       1278.62        25.47 o                         
  -4  10   2        413.33        350.34        12.48 o                         
  -2  10   2        710.19        670.97        41.94 o                         
   0  10   2        784.19        791.35        24.80 o                         
   2  10   2        542.13        538.28        16.32 o                         
   4  10   2         44.00         42.18         7.30 o                         
   6  10   2       2173.58       2238.42        38.55 o                         
   8  10   2       1043.93       1113.59        31.33 o                         
  10  10   2        565.62        640.64        24.31 o                         
  12  10   2         77.63         84.83        10.54 o                         
  14  10   2         38.00         50.77        11.58 o                         
  16  10   2          1.52        -11.68        11.68 o                         
  18  10   2          4.69         -3.81        16.91 o                         
 -19  11   2          2.93          8.47        13.16 o                         
 -17  11   2         12.79          3.14        12.63 o                         
 -15  11   2        575.57        579.56        46.24 o                         
 -13  11   2        189.82        195.41        15.86 o                         
 -11  11   2          2.84          4.25         8.94 o                         
  -9  11   2         24.09         25.38         8.82 o                         
  -7  11   2        180.04        204.16        12.92 o                         
  -5  11   2        133.64        137.13        11.52 o                         
  -3  11   2         59.82         73.53         9.02 o                         
  -1  11   2       2811.67       2917.56        91.44 o                         
   1  11   2        485.89        462.62        21.37 o                         
   3  11   2        870.16        811.69        25.61 o                         
   5  11   2       1496.75       1470.87        32.44 o                         
   7  11   2        213.52        213.32        12.89 o                         
   9  11   2        146.95        165.29        16.03 o                         
  11  11   2         60.06         57.76         9.71 o                         
  13  11   2         14.73         13.84         9.62 o                         
  15  11   2        196.39        233.19        17.38 o                         
  17  11   2          3.29         20.56        12.57 o                         
 -18  12   2         49.12         68.15        18.93 o                         
 -16  12   2         77.20         67.67        17.74 o                         
 -14  12   2          3.46         19.40        16.57 o                         
 -12  12   2        368.49        351.77        23.42 o                         
 -10  12   2       1080.10       1108.76        33.40 o                         
  -8  12   2       1021.86        973.80        27.31 o                         
  -6  12   2        141.21        133.93        12.21 o                         
  -4  12   2         84.12         94.61        10.88 o                         
  -2  12   2       4509.97       4654.42       160.61 o                         
   0  12   2        532.83        571.13        23.71 o                         
   2  12   2          3.17          7.31         9.62 o                         
   4  12   2        159.68        168.65        26.10 o                         
   6  12   2        163.35        143.26        17.16 o                         
   8  12   2         83.66        102.04        12.88 o                         
  10  12   2         57.02         48.62        17.82 o                         
  12  12   2         23.44         34.89         9.82 o                         
  14  12   2        207.19        237.99        19.72 o                         
  16  12   2          0.42         14.57        14.58 o                         
 -17  13   2          1.96        -12.65        17.49 o                         
 -15  13   2          0.02         -0.93        18.29 o                         
 -13  13   2         23.73         32.12        13.66 o                         
 -11  13   2         19.34         15.71        12.74 o                         
  -9  13   2         51.19         47.11        10.09 o                         
  -7  13   2        124.36        102.13        11.32 o                         
  -5  13   2        488.86        469.27        20.29 o                         
  -3  13   2         35.04         66.71        12.36 o                         
  -1  13   2        660.54        626.87        26.49 o                         
   1  13   2        228.54        199.54        24.50 o                         
   3  13   2        137.69        139.76        12.94 o                         
   5  13   2         38.88         82.37        15.39 o                         
   7  13   2        481.56        481.50        25.30 o                         
   9  13   2        747.56        814.22        29.39 o                         
  11  13   2        255.54        307.20        19.78 o                         
  13  13   2        128.12        115.09        18.32 o                         
 -14  14   2         48.11         43.24        18.67 o                         
 -12  14   2         48.15         90.29        20.83 o                         
 -10  14   2          1.87         -5.73        12.70 o                         
  -8  14   2         38.75         -2.16        13.65 o                         
  -6  14   2         33.36         42.25        11.04 o                         
  -4  14   2        211.75        281.58        19.65 o                         
  -2  14   2          1.13          5.26        10.66 o                         
   0  14   2        166.70        153.86        18.04 o                         
   2  14   2        106.09        113.92        11.85 o                         
   4  14   2        227.60        231.74        15.93 o                         
   6  14   2         96.39        106.32        13.94 o                         
   8  14   2          0.61          3.64        11.05 o                         
  10  14   2          0.07         -4.16        11.62 o                         
  12  14   2          6.87         11.20        20.53 o                         
 -11  15   2        141.38        190.74        31.75 o                         
  -9  15   2        308.72        282.40        22.99 o                         
  -7  15   2         15.64         19.04        12.98 o                         
  -5  15   2          3.33         -5.77        14.92 o                         
  -3  15   2        192.20        182.43        17.14 o                         
  -1  15   2        470.14        525.66        25.78 o                         
   1  15   2         76.92         90.96        16.30 o                         
   3  15   2         16.86         33.29        14.34 o                         
   5  15   2          1.83        -10.47        10.47 o                         
   7  15   2        159.05        255.27        26.57 o                         
   9  15   2         19.59         66.80        15.61 o                         
  11  15   2          0.13        -12.42        22.77 o                         
  -8  16   2          6.06          3.23        14.01 o                         
  -6  16   2         33.98         14.22        15.36 o                         
  -4  16   2         45.12         63.85        17.69 o                         
  -2  16   2        243.36        293.24        31.40 o                         
   0  16   2        263.36        323.88        21.17 o                         
   2  16   2         50.38         52.86        11.08 o                         
   4  16   2         42.00         21.44        12.31 o                         
   6  16   2         11.17         23.63        14.02 o                         
  -3  17   2         27.13          5.52        26.91 o                         
  -1  17   2         62.40        116.29        21.21 o                         
   1  17   2         26.22         36.37        16.75 o                         
   3  17   2         38.12         69.76        30.02 o                         
 -25   1   3         18.10         -2.29        15.98 o                         
 -23   1   3          4.07          6.35        14.49 o                         
 -21   1   3         18.53         12.58        12.36 o                         
 -19   1   3         17.50         10.09        13.50 o                         
 -17   1   3         61.73         81.38        18.37 o                         
 -15   1   3       4419.55       4602.72        61.15 o                         
 -13   1   3       2078.96       2274.06        23.32 o                         
 -11   1   3       2286.31       2439.16        24.16 o                         
  -9   1   3       1539.40       1554.94        15.24 o                         
  -7   1   3       1149.45       1405.00        12.92 o                         
  -5   1   3       1565.13       1624.53        14.18 o                         
  -3   1   3        271.14        256.31         4.34 o                         
  -1   1   3       2424.59       2242.57        27.44 o                         
   1   1   3       2216.29       2213.42        15.92 o                         
   3   1   3       4098.61       3866.61        25.94 o                         
   5   1   3       1229.56       1240.02        11.45 o                         
   7   1   3       2678.73       2784.30        20.32 o                         
   9   1   3        769.75        791.80        10.18 o                         
  11   1   3        488.24        445.66         7.20 o                         
  13   1   3        360.60        392.56        10.48 o                         
  15   1   3       6487.06       6823.35        93.34 o                         
  17   1   3          1.13          2.30         8.38 o                         
  19   1   3        272.46        261.42        17.80 o                         
  21   1   3          2.07         -5.67        12.88 o                         
 -24   2   3          4.47         23.71        14.95 o                         
 -22   2   3        181.15        170.03        21.13 o                         
 -20   2   3         21.40         20.50        11.99 o                         
 -18   2   3        256.00        239.42        16.41 o                         
 -16   2   3        621.02        582.52        19.92 o                         
 -14   2   3          0.09          0.48         3.29 o                         
 -12   2   3       1258.47       1310.24        16.87 o                         
 -10   2   3         98.89         92.03         3.73 o                         
  -8   2   3       2613.25       2772.82        26.43 o                         
  -6   2   3         20.81         30.96         2.66 o                         
  -4   2   3        377.09        431.99         5.89 o                         
  -2   2   3       3125.16       3148.96        27.16 o                         
   0   2   3      12234.36      12026.57        86.13 o                         
   2   2   3         15.02         15.60         1.38 o                         
   4   2   3         63.55         58.22         2.35 o                         
   6   2   3       2584.33       2442.38        18.47 o                         
   8   2   3         86.72         67.59         3.37 o                         
  10   2   3          1.83          1.35         2.88 o                         
  12   2   3         46.89         46.86         5.77 o                         
  14   2   3       2945.81       3022.21        47.33 o                         
  16   2   3         74.29         81.36        15.44 o                         
  18   2   3        133.67        125.95        14.13 o                         
  20   2   3         67.65         47.25        12.87 o                         
  22   2   3         48.51         10.01        25.88 o                         
 -25   3   3          3.14         18.63        35.20 o                         
 -23   3   3        205.01        218.59        20.10 o                         
 -21   3   3          2.31         -1.02        15.34 o                         
 -19   3   3         13.60         16.13         9.70 o                         
 -17   3   3        128.53        153.96        12.91 o                         
 -15   3   3        650.51        646.43        15.85 o                         
 -13   3   3         60.89         65.05         4.63 o                         
 -11   3   3        419.75        423.64         9.51 o                         
  -9   3   3       2223.70       2279.08        27.54 o                         
  -7   3   3         36.18         31.94         2.94 o                         
  -5   3   3        534.98        547.64         6.08 o                         
  -3   3   3         82.19         96.71         3.04 o                         
  -1   3   3       1925.14       1976.60        15.23 o                         
   1   3   3       2182.02       2143.48        18.21 o                         
   3   3   3        656.21        600.80         6.05 o                         
   5   3   3         25.86         21.26         2.40 o                         
   7   3   3          9.96         12.56         2.47 o                         
   9   3   3         58.05         37.37         3.33 o                         
  11   3   3        530.97        514.06        12.35 o                         
  13   3   3        458.75        431.29        17.62 o                         
  15   3   3       1892.61       1935.89        59.87 o                         
  17   3   3        272.89        270.22        17.07 o                         
  19   3   3          1.64         -4.73        11.64 o                         
  21   3   3         10.27        -14.43        14.43 o                         
 -24   4   3          3.84         10.80        15.94 o                         
 -22   4   3        311.16        307.34        21.66 o                         
 -20   4   3         17.99         29.38         9.93 o                         
 -18   4   3        114.18        114.93        10.23 o                         
 -16   4   3         25.47         27.28         7.32 o                         
 -14   4   3       1019.43       1024.28        18.68 o                         
 -12   4   3         49.93         44.84         4.39 o                         
 -10   4   3        592.07        580.07        11.02 o                         
  -8   4   3         50.54         62.64         3.69 o                         
  -6   4   3      10399.30      11739.80        90.97 o                         
  -4   4   3       2236.92       2225.86        23.61 o                         
  -2   4   3          3.15          3.97         1.81 o                         
   0   4   3        967.98        981.29         8.63 o                         
   2   4   3       6556.17       6876.20        51.18 o                         
   4   4   3         33.02         28.55         2.10 o                         
   6   4   3        150.68        132.41         4.69 o                         
   8   4   3          2.30         -0.59         2.78 o                         
  10   4   3         16.43         19.42         4.76 o                         
  12   4   3          1.95         12.50         7.25 o                         
  14   4   3        728.88        749.11        42.43 o                         
  16   4   3         28.05         36.27        13.46 o                         
  18   4   3          0.36         14.04        12.16 o                         
  20   4   3         14.40          8.82        13.60 o                         
 -23   5   3        538.06        568.82        33.01 o                         
 -21   5   3          4.70        -11.46        11.46 o                         
 -19   5   3        108.69        103.14        16.61 o                         
 -17   5   3         16.92          9.76         8.51 o                         
 -15   5   3          2.62          5.18         7.02 o                         
 -13   5   3         45.10         47.58         6.42 o                         
 -11   5   3         22.73         15.06         3.78 o                         
  -9   5   3       1010.04        995.73        15.36 o                         
  -7   5   3         66.24         48.20         4.15 o                         
  -5   5   3       2947.39       3259.54        30.12 o                         
  -3   5   3        151.96        178.63         4.16 o                         
  -1   5   3       1764.09       1793.36        17.42 o                         
   1   5   3       1171.09       1233.48        10.56 o                         
   3   5   3        730.77        758.42         9.79 o                         
   5   5   3        758.80        751.45         8.29 o                         
   7   5   3        237.28        232.46         6.07 o                         
   9   5   3        104.27        130.58         5.75 o                         
  11   5   3         74.81         78.24        10.59 o                         
  13   5   3         61.48         61.56        10.19 o                         
  15   5   3         83.00        108.60        13.84 o                         
  17   5   3         93.79         80.94        16.25 o                         
  19   5   3          2.03         10.41        13.12 o                         
  21   5   3         20.47         22.08        24.15 o                         
 -24   6   3         98.99        132.71        20.94 o                         
 -22   6   3        124.90        118.07        15.08 o                         
 -20   6   3        150.96        149.86        13.20 o                         
 -18   6   3          8.73          5.73         9.98 o                         
 -16   6   3         81.33         73.14        12.08 o                         
 -14   6   3        106.95        106.38         9.32 o                         
 -12   6   3          2.99          5.04         6.17 o                         
 -10   6   3        709.12        713.59        12.70 o                         
  -8   6   3        471.92        519.85        10.54 o                         
  -6   6   3       2631.44       3060.61        31.51 o                         
  -4   6   3       1694.74       1640.03        18.18 o                         
  -2   6   3         72.12         90.77         4.64 o                         
   0   6   3         19.83          6.47         2.28 o                         
   2   6   3       1391.64       1533.88        16.18 o                         
   4   6   3        258.27        240.54         9.91 o                         
   6   6   3       2558.46       2699.54        25.28 o                         
   8   6   3         22.55         17.29         3.93 o                         
  10   6   3         19.35         22.16         5.73 o                         
  12   6   3          0.30         -2.29         6.72 o                         
  14   6   3          8.36          4.89         9.33 o                         
  16   6   3          2.90         -3.17        11.02 o                         
  18   6   3         11.81         20.39        14.42 o                         
  20   6   3          8.46          8.56        15.35 o                         
 -23   7   3        235.27        223.76        19.17 o                         
 -21   7   3         20.34         14.62        10.70 o                         
 -19   7   3        265.57        272.16        17.15 o                         
 -17   7   3        161.36        186.91        14.25 o                         
 -15   7   3        184.08        178.02        13.15 o                         
 -13   7   3        158.14        193.22        14.12 o                         
 -11   7   3        102.79         73.71        14.29 o                         
  -9   7   3        335.72        269.43        10.09 o                         
  -7   7   3          3.43          1.21         3.11 o                         
  -5   7   3       7591.86       8433.79        74.75 o                         
  -3   7   3       1747.55       1763.00        21.22 o                         
  -1   7   3       1944.40       1964.30        25.11 o                         
   1   7   3       4363.81       4546.08        41.06 o                         
   3   7   3        664.49        682.60         8.70 o                         
   5   7   3         79.92         59.74         3.86 o                         
   7   7   3       1670.70       1773.16        22.09 o                         
   9   7   3         30.61         39.25         6.29 o                         
  11   7   3        647.03        637.42        38.65 o                         
  13   7   3         32.32         29.40         8.81 o                         
  15   7   3          8.12         13.29        10.28 o                         
  17   7   3          0.25         -4.77        12.46 o                         
  19   7   3         19.11         20.05        14.17 o                         
 -22   8   3         20.38         21.86        12.56 o                         
 -20   8   3         55.28         38.20        11.88 o                         
 -18   8   3         63.98         70.69        11.73 o                         
 -16   8   3         69.42         45.13        13.84 o                         
 -14   8   3        179.13        172.67        21.02 o                         
 -12   8   3        102.06         67.75        15.59 o                         
 -10   8   3        212.67        208.33        11.45 o                         
  -8   8   3        301.53        316.52        12.53 o                         
  -6   8   3       1202.09       1253.37        18.16 o                         
  -4   8   3         85.16         79.13         4.99 o                         
  -2   8   3        329.63        311.70         9.42 o                         
   0   8   3        172.50        142.28         5.29 o                         
   2   8   3        151.61        142.37         9.16 o                         
   4   8   3         42.76         39.18         4.84 o                         
   6   8   3       1679.22       1761.05        31.12 o                         
   8   8   3          0.90          4.22         7.83 o                         
  10   8   3        347.78        320.23        16.86 o                         
  12   8   3         50.07         38.86        16.83 o                         
  14   8   3          1.69         -8.74        11.30 o                         
  16   8   3         45.94         75.94        38.65 o                         
  18   8   3         32.06         59.53        17.41 o                         
 -21   9   3         36.49         28.51        12.54 o                         
 -19   9   3        117.32        147.88        14.62 o                         
 -17   9   3          2.63         -5.17        10.93 o                         
 -15   9   3          1.00         -2.70        10.30 o                         
 -13   9   3         28.00         26.28        15.03 o                         
 -11   9   3         35.76         16.93        13.95 o                         
  -9   9   3        354.76        321.08        12.60 o                         
  -7   9   3         22.01         22.25         6.46 o                         
  -5   9   3        125.40        140.34         9.15 o                         
  -3   9   3         35.77         36.08         6.23 o                         
  -1   9   3          3.97          3.65         4.13 o                         
   1   9   3         46.41         47.94         5.17 o                         
   3   9   3        728.51        676.71        15.55 o                         
   5   9   3        792.23        761.06        20.60 o                         
   7   9   3         23.61          8.64         7.27 o                         
   9   9   3        135.67        149.64        13.11 o                         
  11   9   3        464.38        508.71        26.69 o                         
  13   9   3         84.83         82.05        12.10 o                         
  15   9   3         32.63         63.15        13.55 o                         
  17   9   3          8.72         -0.69        15.09 o                         
 -20  10   3          6.19          1.45        12.29 o                         
 -18  10   3          1.27          5.25        12.64 o                         
 -16  10   3          0.26         -7.08        12.28 o                         
 -14  10   3         15.98         26.52        20.59 o                         
 -12  10   3          1.65         -7.80        11.46 o                         
 -10  10   3        597.80        524.61        21.31 o                         
  -8  10   3         44.44         46.81         8.39 o                         
  -6  10   3        302.27        265.59        16.93 o                         
  -4  10   3         29.80         19.93         7.29 o                         
  -2  10   3        575.82        560.35        23.11 o                         
   0  10   3        231.35        221.23        10.09 o                         
   2  10   3       1065.11       1023.15        27.66 o                         
   4  10   3        316.42        302.65        13.42 o                         
   6  10   3       1121.37       1180.83        28.17 o                         
   8  10   3        406.97        392.36        34.66 o                         
  10  10   3        340.02        340.14        18.82 o                         
  12  10   3        165.57        195.93        20.92 o                         
  14  10   3         30.26         38.68        11.66 o                         
  16  10   3         40.20         54.32        13.18 o                         
 -19  11   3        150.61        141.40        18.07 o                         
 -17  11   3         69.23         77.13        15.40 o                         
 -15  11   3         77.07         76.71        23.89 o                         
 -13  11   3        241.91        236.84        33.82 o                         
 -11  11   3        314.27        292.05        22.91 o                         
  -9  11   3         69.05         81.89        10.04 o                         
  -7  11   3        290.21        235.97        13.55 o                         
  -5  11   3       1564.58       1457.30        41.52 o                         
  -3  11   3        418.64        336.87        18.88 o                         
  -1  11   3        541.86        517.36        25.74 o                         
   1  11   3         23.25         21.77        10.16 o                         
   3  11   3       2984.44       3044.44        70.16 o                         
   5  11   3          3.88          2.65         8.93 o                         
   7  11   3         60.25         58.03        10.36 o                         
   9  11   3        150.57        138.15        13.71 o                         
  11  11   3        315.25        295.77        28.21 o                         
  13  11   3         66.67         81.90        12.90 o                         
  15  11   3          0.07         -3.07        11.16 o                         
 -18  12   3         94.68         86.19        18.32 o                         
 -16  12   3         41.79         -5.52        26.22 o                         
 -14  12   3         24.70         26.63        34.51 o                         
 -12  12   3          6.05         -2.64        12.74 o                         
 -10  12   3        289.03        252.01        17.25 o                         
  -8  12   3         63.11         79.68        16.63 o                         
  -6  12   3         72.61         86.37        12.88 o                         
  -4  12   3         15.22          9.98        10.65 o                         
  -2  12   3         26.94         25.13        10.15 o                         
   0  12   3          0.28         -5.66        10.91 o                         
   2  12   3         21.65         15.09        11.26 o                         
   4  12   3        885.40        882.09        42.43 o                         
   6  12   3         20.54         15.92         8.91 o                         
   8  12   3         10.63         19.23         9.96 o                         
  10  12   3         61.83         33.90        11.66 o                         
  12  12   3        196.02        232.98        16.93 o                         
  14  12   3        165.65        207.97        16.97 o                         
 -15  13   3         25.24          5.52        26.22 o                         
 -13  13   3         13.60         49.82        17.77 o                         
 -11  13   3        278.90        235.16        20.62 o                         
  -9  13   3         31.43         54.90        11.42 o                         
  -7  13   3         77.36         48.74        11.00 o                         
  -5  13   3        266.53        274.91        19.19 o                         
  -3  13   3        302.89        267.64        18.74 o                         
  -1  13   3        163.13        133.61        14.15 o                         
   1  13   3         29.89         29.81        10.99 o                         
   3  13   3        449.19        454.92        18.44 o                         
   5  13   3          0.68         11.84         9.89 o                         
   7  13   3         96.22         74.40        11.12 o                         
   9  13   3        124.96        123.94        14.06 o                         
  11  13   3          0.52         11.32        14.27 o                         
  13  13   3          6.85         29.57        19.65 o                         
 -14  14   3          7.95         17.94        27.60 o                         
 -12  14   3          1.66         14.09        29.67 o                         
 -10  14   3          4.89          1.45        11.48 o                         
  -8  14   3         15.19         -6.00        10.95 o                         
  -6  14   3        157.93        142.30        16.45 o                         
  -4  14   3        543.13        524.46        25.96 o                         
  -2  14   3         18.36         35.58        15.38 o                         
   0  14   3        174.34        201.67        34.85 o                         
   2  14   3         45.42         26.64        11.31 o                         
   4  14   3        405.57        414.32        26.40 o                         
   6  14   3          0.13         -5.05         9.20 o                         
   8  14   3         54.19         62.38        13.45 o                         
  10  14   3          5.13         -5.03        12.15 o                         
  12  14   3          0.84        -13.72        19.45 o                         
 -11  15   3         17.13         68.77        19.45 o                         
  -9  15   3          5.52         13.67        14.22 o                         
  -7  15   3         16.81         22.27        11.72 o                         
  -5  15   3          1.55          4.77        11.62 o                         
  -3  15   3         35.49         11.22        11.55 o                         
  -1  15   3         22.88         19.54        12.58 o                         
   1  15   3         11.63         -2.71        11.77 o                         
   3  15   3         27.51         51.18        13.75 o                         
   5  15   3         62.84         81.87        12.64 o                         
   7  15   3          6.46         -5.84        11.23 o                         
   9  15   3          0.05         -4.31        14.01 o                         
  -8  16   3          0.96         -0.13        14.24 o                         
  -6  16   3          1.00          5.08        13.30 o                         
  -4  16   3          8.97         -7.27        12.12 o                         
  -2  16   3         15.55          9.12        12.19 o                         
   0  16   3         27.30         28.58        12.62 o                         
   2  16   3          1.20          7.18        13.41 o                         
   4  16   3          1.04          6.22        12.45 o                         
   6  16   3          2.48        -17.93        19.85 o                         
  -1  17   3          0.03          7.77        15.37 o                         
 -24   0   4         11.02         -4.04        26.91 o                         
 -22   0   4         40.20         33.75        32.44 o                         
 -20   0   4        295.90        281.35        27.05 o                         
 -18   0   4         19.64         32.06        22.08 o                         
 -16   0   4        559.48        569.44        34.83 o                         
 -14   0   4       1732.45       1835.08        28.50 o                         
 -12   0   4       3092.49       3272.76        47.00 o                         
 -10   0   4      26250.02      28648.31       317.51 o                         
  -8   0   4      10002.17      12393.07       140.76 o                         
  -6   0   4       2171.04       2947.64        30.84 o                         
  -4   0   4        699.93        771.17        19.49 o                         
  -2   0   4       5398.34       5491.91        73.57 o                         
   0   0   4          6.77          2.79         1.79 o                         
   2   0   4       1354.92       1230.04        15.93 o                         
   4   0   4       1324.49       1365.81        16.93 o                         
   6   0   4         11.12          5.22         4.11 o                         
   8   0   4         28.84         30.41         5.51 o                         
  10   0   4       1631.55       1699.50        27.85 o                         
  12   0   4        508.50        480.89        18.83 o                         
  14   0   4        406.79        392.88        17.52 o                         
  16   0   4         35.22         49.27        10.26 o                         
  18   0   4        234.34        259.66        24.87 o                         
  20   0   4       1028.13        955.24        47.08 o                         
 -25   1   4         10.69         23.60        15.94 o                         
 -23   1   4         51.10         40.93        14.96 o                         
 -21   1   4          1.08        -13.13        13.13 o                         
 -19   1   4         34.58         32.45        14.70 o                         
 -17   1   4        110.85        108.67        15.63 o                         
 -15   1   4        376.41        378.30        13.48 o                         
 -13   1   4         82.43         82.41         4.92 o                         
 -11   1   4          0.47         11.58         3.16 o                         
  -9   1   4        985.90       1057.83        12.03 o                         
  -7   1   4       3253.19       3463.69        25.89 o                         
  -5   1   4       1182.56       1171.13        13.09 o                         
  -3   1   4      12207.78      12924.39       112.66 o                         
  -1   1   4       3446.95       3190.30        32.33 o                         
   1   1   4        609.97        575.02         6.49 o                         
   3   1   4         15.43         22.52         1.87 o                         
   5   1   4       3914.07       3761.59        27.52 o                         
   7   1   4       1186.01       1155.90        10.41 o                         
   9   1   4        106.51         92.38         5.54 o                         
  11   1   4          0.08          3.88         4.70 o                         
  13   1   4         48.50         32.51         6.30 o                         
  15   1   4         13.63         27.50         7.06 o                         
  17   1   4          0.54          4.20         7.73 o                         
  19   1   4         95.93         98.73        11.98 o                         
  21   1   4         22.88         53.14        31.06 o                         
 -24   2   4          6.01          6.39        17.43 o                         
 -22   2   4          0.24         -3.88        16.05 o                         
 -20   2   4          1.00         -0.20        19.31 o                         
 -18   2   4          0.82         -6.66        12.60 o                         
 -16   2   4          1.34          5.27         7.96 o                         
 -14   2   4        349.40        356.38         9.47 o                         
 -12   2   4       1932.41       2022.70        32.62 o                         
 -10   2   4       2208.72       2407.79        25.89 o                         
  -8   2   4       1476.44       1453.69        14.27 o                         
  -6   2   4       4107.87       4389.67        34.09 o                         
  -4   2   4      10259.66      10638.81        79.67 o                         
  -2   2   4      10857.05      11483.31        87.67 o                         
   0   2   4       2437.51       2324.98        18.71 o                         
   2   2   4          2.21         -0.63         2.18 o                         
   4   2   4       1207.03       1089.39         9.25 o                         
   6   2   4        319.55        283.30         4.87 o                         
   8   2   4       2174.99       2207.89        21.63 o                         
  10   2   4         63.82         63.41         4.65 o                         
  12   2   4        502.80        468.07        19.57 o                         
  14   2   4          2.44          3.79         7.92 o                         
  16   2   4        218.27        224.10        17.90 o                         
  18   2   4          9.67         36.83        11.99 o                         
  20   2   4        600.28        557.21        22.04 o                         
 -25   3   4         17.31         17.19        21.70 o                         
 -23   3   4        221.16        232.17        24.77 o                         
 -21   3   4         82.51         95.88        19.05 o                         
 -19   3   4          1.81          7.74        11.63 o                         
 -17   3   4        406.89        389.35        16.96 o                         
 -15   3   4         87.23         81.16         6.42 o                         
 -13   3   4       2424.57       2580.92        24.83 o                         
 -11   3   4       3332.54       3490.60        30.37 o                         
  -9   3   4       1200.30       1433.66        19.65 o                         
  -7   3   4        555.15        605.82         8.07 o                         
  -5   3   4       3920.76       4223.69        35.35 o                         
  -3   3   4       1759.08       1679.45        17.43 o                         
  -1   3   4        210.13        278.40         5.12 o                         
   1   3   4          0.90          1.50         2.04 o                         
   3   3   4        642.46        586.67         6.27 o                         
   5   3   4          0.74          1.92         2.30 o                         
   7   3   4       2183.19       2234.31        22.54 o                         
   9   3   4        738.14        757.75        11.16 o                         
  11   3   4        193.60        189.82         8.87 o                         
  13   3   4        185.91        183.49        13.86 o                         
  15   3   4          6.36          8.93         8.42 o                         
  17   3   4         66.39         66.26         9.74 o                         
  19   3   4        551.28        495.95        18.42 o                         
  21   3   4         11.83        -24.15        24.15 o                         
 -24   4   4        167.89        172.55        20.05 o                         
 -22   4   4          9.29         28.03        16.35 o                         
 -20   4   4         17.85         26.40        13.09 o                         
 -18   4   4       1188.86       1238.27        29.70 o                         
 -16   4   4         53.05         35.09         8.71 o                         
 -14   4   4          0.38         -1.33         5.50 o                         
 -12   4   4         26.23         21.89         3.40 o                         
 -10   4   4       1747.25       1808.58        23.07 o                         
  -8   4   4       1485.23       1399.42        15.51 o                         
  -6   4   4         35.36         38.44         3.29 o                         
  -4   4   4         61.17         25.61         3.51 o                         
  -2   4   4        892.73        890.11        10.54 o                         
   0   4   4       8808.66       9111.64        61.49 o                         
   2   4   4        358.85        345.37         4.99 o                         
   4   4   4          2.92         -1.10         2.33 o                         
   6   4   4       2509.29       2536.35        24.77 o                         
   8   4   4         69.85         62.13         4.68 o                         
  10   4   4          1.70         -4.10         5.20 o                         
  12   4   4          9.21          4.51         6.88 o                         
  14   4   4          7.37          7.53         7.51 o                         
  16   4   4         20.69         16.25        10.36 o                         
  18   4   4         50.71         36.21         9.54 o                         
  20   4   4        207.50        284.48        16.37 o                         
 -23   5   4        599.66        545.72        32.24 o                         
 -21   5   4         48.39         43.58        12.13 o                         
 -19   5   4         55.42         60.07        10.78 o                         
 -17   5   4       1384.31       1450.56        35.76 o                         
 -15   5   4        305.74        327.49        15.80 o                         
 -13   5   4        719.33        691.81        19.82 o                         
 -11   5   4       1166.12       1172.35        15.99 o                         
  -9   5   4       3736.71       3858.26        35.23 o                         
  -7   5   4        109.64         98.74         4.90 o                         
  -5   5   4       1530.66       1464.36        22.67 o                         
  -3   5   4       2303.55       2212.70        20.33 o                         
  -1   5   4      16515.61      17615.53       129.63 o                         
   1   5   4        352.13        303.68         5.12 o                         
   3   5   4        143.05        115.36         4.13 o                         
   5   5   4         10.78         14.23         2.99 o                         
   7   5   4         64.15         79.44         5.19 o                         
   9   5   4        248.88        231.25        11.50 o                         
  11   5   4          8.06         -3.52         8.30 o                         
  13   5   4         28.92         16.00         8.12 o                         
  15   5   4         26.01         22.01         8.76 o                         
  17   5   4         11.26         32.00        10.27 o                         
  19   5   4         93.92         87.01        11.45 o                         
 -24   6   4         42.68         54.86        19.90 o                         
 -22   6   4        280.39        277.67        19.10 o                         
 -20   6   4         24.54         32.02        10.67 o                         
 -18   6   4       1248.31       1252.99        33.35 o                         
 -16   6   4         20.43         26.61        10.05 o                         
 -14   6   4       1472.85       1505.62        33.98 o                         
 -12   6   4        130.65        127.32         7.67 o                         
 -10   6   4          1.55          1.58         3.38 o                         
  -8   6   4         99.92         98.30         4.25 o                         
  -6   6   4       1066.37        981.69         9.56 o                         
  -4   6   4       5123.32       4966.72        42.39 o                         
  -2   6   4        759.27        640.12         7.96 o                         
   0   6   4       1988.33       2374.90        17.66 o                         
   2   6   4         69.22         85.59         4.08 o                         
   4   6   4       3444.78       3427.44        30.95 o                         
   6   6   4       1467.21       1540.56        19.33 o                         
   8   6   4        724.61        720.13        18.24 o                         
  10   6   4         81.40         72.82         9.79 o                         
  12   6   4         99.20         88.01        10.96 o                         
  14   6   4          1.75          8.90         7.57 o                         
  16   6   4        140.87        173.72        12.18 o                         
  18   6   4         41.38         39.78        13.92 o                         
  20   6   4          0.37         17.94        20.01 o                         
 -23   7   4        173.69        214.47        16.32 o                         
 -21   7   4          1.51          6.61        11.04 o                         
 -19   7   4        765.84        763.35        26.75 o                         
 -17   7   4        121.33        120.93        14.78 o                         
 -15   7   4         86.32         53.94        10.40 o                         
 -13   7   4        241.38        213.62        12.80 o                         
 -11   7   4         62.86         49.81         6.58 o                         
  -9   7   4          0.30          2.53         3.65 o                         
  -7   7   4         35.33         10.29         3.06 o                         
  -5   7   4         31.69         19.01         3.44 o                         
  -3   7   4        180.93         95.97         8.72 o                         
  -1   7   4         46.47         69.68         6.36 o                         
   1   7   4       1402.40       1411.78        21.55 o                         
   3   7   4        197.49        180.73         6.36 o                         
   5   7   4        221.68        212.94         7.80 o                         
   7   7   4        155.92        139.61         7.74 o                         
   9   7   4        221.61        215.03        12.32 o                         
  11   7   4        936.30        914.70        32.38 o                         
  13   7   4         21.31         20.85        16.34 o                         
  15   7   4         75.39         91.45        14.74 o                         
  17   7   4         23.96         31.71        20.36 o                         
 -22   8   4         41.41         22.64        11.55 o                         
 -20   8   4          0.64         -1.97        11.41 o                         
 -18   8   4        552.93        517.39        22.36 o                         
 -16   8   4        282.97        293.14        19.10 o                         
 -14   8   4        102.34         89.95        12.39 o                         
 -12   8   4        722.16        783.31        37.58 o                         
 -10   8   4        680.59        679.99        30.58 o                         
  -8   8   4        768.03        832.28        19.98 o                         
  -6   8   4        712.92        646.20        14.37 o                         
  -4   8   4        599.16        652.76        13.09 o                         
  -2   8   4        626.40        643.43        12.81 o                         
   0   8   4       2255.49       2513.54        32.18 o                         
   2   8   4       1354.52       1452.88        19.75 o                         
   4   8   4         16.88         19.28         6.13 o                         
   6   8   4         98.40         88.50         8.63 o                         
   8   8   4        306.27        300.75        22.09 o                         
  10   8   4          1.77          8.62        11.90 o                         
  12   8   4        361.39        294.70        26.84 o                         
  14   8   4        150.42        201.95        17.82 o                         
  16   8   4        112.26        159.58        30.02 o                         
  18   8   4          5.98         11.04        27.60 o                         
 -21   9   4          0.13        -13.59        13.59 o                         
 -19   9   4         35.06         23.93        11.46 o                         
 -17   9   4        156.76        154.97        14.77 o                         
 -15   9   4        264.34        222.00        28.41 o                         
 -13   9   4          3.47         -2.40        12.30 o                         
 -11   9   4        362.92        300.86        25.36 o                         
  -9   9   4       1143.79       1130.25        31.87 o                         
  -7   9   4        599.30        549.46        21.06 o                         
  -5   9   4         15.74          5.98         5.98 o                         
  -3   9   4        892.58        971.61        35.50 o                         
  -1   9   4       1914.40       1914.33        39.07 o                         
   1   9   4        725.94        688.55        14.61 o                         
   3   9   4         11.48          7.03         5.66 o                         
   5   9   4        764.84        793.41        21.79 o                         
   7   9   4       1353.11       1428.66        42.91 o                         
   9   9   4         10.99         16.25        11.72 o                         
  11   9   4        460.80        465.92        26.03 o                         
  13   9   4         65.17         38.04        13.76 o                         
  15   9   4         51.89         81.90        13.78 o                         
  17   9   4         11.51         13.30        14.27 o                         
 -20  10   4         79.10         69.53        17.63 o                         
 -18  10   4          1.12        -13.27        14.98 o                         
 -16  10   4          7.72         -9.39        11.65 o                         
 -14  10   4        764.83        760.15        34.23 o                         
 -12  10   4        292.78        330.64        27.08 o                         
 -10  10   4         50.17         24.14        10.24 o                         
  -8  10   4         31.02          5.20         9.12 o                         
  -6  10   4        728.27        786.76        29.31 o                         
  -4  10   4         68.77         85.95         9.30 o                         
  -2  10   4         54.71         52.39         7.17 o                         
   0  10   4         50.29         46.75         6.86 o                         
   2  10   4         98.52        102.38        10.54 o                         
   4  10   4        476.63        464.09        19.49 o                         
   6  10   4        144.34        191.84        16.49 o                         
   8  10   4        723.62        729.67        30.88 o                         
  10  10   4        357.08        315.48        22.03 o                         
  12  10   4         54.31         49.00        15.34 o                         
  14  10   4         27.47         50.39        17.13 o                         
  16  10   4        177.63        202.79        17.49 o                         
 -19  11   4          6.41        -11.04        12.75 o                         
 -17  11   4          3.40          8.03        12.10 o                         
 -15  11   4         21.02         16.08        14.65 o                         
 -13  11   4         18.57          2.29        15.59 o                         
 -11  11   4         11.16         24.97        12.42 o                         
  -9  11   4         40.17         18.31        11.06 o                         
  -7  11   4        542.32        576.06        26.17 o                         
  -5  11   4       1578.85       1489.17        43.12 o                         
  -3  11   4        105.53        112.50        12.85 o                         
  -1  11   4         36.91         43.65         8.05 o                         
   1  11   4          5.07         -0.43         6.10 o                         
   3  11   4        630.26        643.79        23.12 o                         
   5  11   4         74.13         57.01        10.19 o                         
   7  11   4          3.82          8.08         8.44 o                         
   9  11   4        416.67        433.76        30.82 o                         
  11  11   4        188.58        214.93        25.29 o                         
  13  11   4        149.39        165.10        25.20 o                         
  15  11   4         66.47         79.67        18.22 o                         
 -18  12   4         57.36         40.03        32.44 o                         
 -16  12   4         12.54         38.80        19.23 o                         
 -14  12   4        135.40        138.26        26.57 o                         
 -12  12   4          0.11          0.13        15.32 o                         
 -10  12   4        449.92        513.09        23.53 o                         
  -8  12   4        778.81        834.20        29.09 o                         
  -6  12   4        164.59        115.06        14.83 o                         
  -4  12   4         19.27         11.56        10.66 o                         
  -2  12   4        736.62        683.26        27.38 o                         
   0  12   4       1696.76       1746.07        40.05 o                         
   2  12   4        715.74        704.32        29.29 o                         
   4  12   4         25.70         17.24         9.12 o                         
   6  12   4         25.47         11.51         8.88 o                         
   8  12   4        899.72       1021.26        39.15 o                         
  10  12   4          0.01         -5.65        13.58 o                         
  12  12   4         27.53         44.81        12.30 o                         
  14  12   4         22.19         16.94        16.08 o                         
 -15  13   4         45.92         64.94        18.47 o                         
 -13  13   4        369.89        372.45        31.05 o                         
 -11  13   4         95.33         94.79        15.00 o                         
  -9  13   4         56.07         74.30        13.14 o                         
  -7  13   4        202.38        225.71        18.86 o                         
  -5  13   4          1.02         19.25        11.49 o                         
  -3  13   4          2.67         13.46        13.91 o                         
  -1  13   4          0.16        -10.80        10.80 o                         
   1  13   4          0.30         -3.45        17.94 o                         
   3  13   4        322.08        332.12        30.37 o                         
   5  13   4        204.54        215.30        17.30 o                         
   7  13   4          5.03          6.68         9.47 o                         
   9  13   4        103.91         48.65        19.03 o                         
  11  13   4         29.50         56.31        19.72 o                         
 -14  14   4         47.09         65.56        32.44 o                         
 -12  14   4         10.70          8.04        14.45 o                         
 -10  14   4          7.83          4.44        11.00 o                         
  -8  14   4         74.53         68.24        12.61 o                         
  -6  14   4        266.16        263.36        20.42 o                         
  -4  14   4        139.57        158.01        16.51 o                         
  -2  14   4          9.75         26.81        11.87 o                         
   0  14   4         15.41         -6.90        22.77 o                         
   2  14   4          0.03         39.34        20.70 o                         
   4  14   4        160.02        198.80        23.43 o                         
   6  14   4        106.81        116.13        14.08 o                         
   8  14   4         11.12         11.65        18.29 o                         
  10  14   4          5.49        -18.63        28.29 o                         
 -11  15   4         57.70         90.27        16.14 o                         
  -9  15   4         40.53         52.24        12.89 o                         
  -7  15   4         19.84         23.57        12.05 o                         
  -5  15   4        289.37        310.90        22.53 o                         
  -3  15   4        118.07        112.41        15.52 o                         
  -1  15   4        174.49        176.23        23.18 o                         
   1  15   4        410.19        371.97        39.34 o                         
   3  15   4          2.48          7.27        13.64 o                         
   5  15   4         14.70          6.73        10.88 o                         
   7  15   4         14.06         22.77        25.53 o                         
  -8  16   4        109.14        129.05        29.67 o                         
  -6  16   4        172.47        245.85        21.32 o                         
  -4  16   4         11.90         10.80        13.18 o                         
  -2  16   4         23.26         28.18        17.39 o                         
   0  16   4          1.14         20.68        15.81 o                         
   2  16   4         64.67         73.80        17.32 o                         
 -25   1   5          3.06         17.95        15.34 o                         
 -23   1   5         13.63          7.22        15.83 o                         
 -21   1   5        123.86        131.85        16.17 o                         
 -19   1   5        102.47        112.86        14.47 o                         
 -17   1   5          9.36         -2.19        13.04 o                         
 -15   1   5        532.94        511.31        17.25 o                         
 -13   1   5         84.67         84.37         5.77 o                         
 -11   1   5        492.41        531.37        13.53 o                         
  -9   1   5        720.00        702.72        11.40 o                         
  -7   1   5        215.28        224.79         5.30 o                         
  -5   1   5      15450.15      16817.29       149.44 o                         
  -3   1   5       6809.64       7604.62        71.39 o                         
  -1   1   5       2814.88       3049.17        33.35 o                         
   1   1   5       3115.33       3115.30        24.93 o                         
   3   1   5         87.99         95.84         3.51 o                         
   5   1   5         62.60         49.32         2.72 o                         
   7   1   5         81.39         84.44         5.03 o                         
   9   1   5        264.30        249.65        10.79 o                         
  11   1   5         15.42         14.01         7.20 o                         
  13   1   5         15.47          8.06         7.68 o                         
  15   1   5         42.18         54.47         9.42 o                         
  17   1   5        101.43         94.16        11.62 o                         
  19   1   5         24.57         45.74        12.94 o                         
 -24   2   5         49.27         49.95        18.95 o                         
 -22   2   5         46.94         34.74        17.08 o                         
 -20   2   5         69.86         43.80        16.56 o                         
 -18   2   5          3.20          7.62        15.28 o                         
 -16   2   5        213.51        193.38        12.99 o                         
 -14   2   5          0.90          0.97         4.50 o                         
 -12   2   5        121.77        127.99         6.22 o                         
 -10   2   5          9.33         10.89         3.43 o                         
  -8   2   5        996.66       1018.28        14.49 o                         
  -6   2   5       3031.78       3394.76        29.82 o                         
  -4   2   5       7513.52       8697.52        70.88 o                         
  -2   2   5       1615.75       1720.25        17.44 o                         
   0   2   5        131.82        132.06         4.12 o                         
   2   2   5         87.63         72.44         3.13 o                         
   4   2   5       1233.78       1295.62        13.25 o                         
   6   2   5         25.00         21.75         3.35 o                         
   8   2   5          5.18         -3.39         4.28 o                         
  10   2   5        142.91        122.40        11.76 o                         
  12   2   5         22.04         10.82         7.57 o                         
  14   2   5         81.40         92.01        14.58 o                         
  16   2   5          0.41          0.53         8.86 o                         
  18   2   5         68.05         48.32        10.74 o                         
  20   2   5          0.47        -29.67        29.67 o                         
 -25   3   5         12.81          5.52        28.29 o                         
 -23   3   5          1.39          4.89        25.55 o                         
 -21   3   5         87.49         74.79        16.89 o                         
 -19   3   5        751.05        749.27        33.91 o                         
 -17   3   5        116.32        121.09        12.07 o                         
 -15   3   5          3.74          6.49         6.62 o                         
 -13   3   5         99.82         77.82         5.66 o                         
 -11   3   5        755.64        775.36        12.15 o                         
  -9   3   5        368.55        363.16        11.03 o                         
  -7   3   5       1057.00       1196.38        14.33 o                         
  -5   3   5       1064.02       1190.86        12.15 o                         
  -3   3   5       1105.72       1173.43        15.76 o                         
  -1   3   5        380.05        352.95         8.35 o                         
   1   3   5        300.51        286.69         4.90 o                         
   3   3   5       1589.78       1715.00        13.44 o                         
   5   3   5        247.80        270.84         5.82 o                         
   7   3   5         32.17         30.00         4.73 o                         
   9   3   5         20.51         18.54         5.85 o                         
  11   3   5        134.90        139.53        17.33 o                         
  13   3   5         88.08         89.64        11.88 o                         
  15   3   5         19.92         20.17         8.70 o                         
  17   3   5         59.44         53.67        10.35 o                         
  19   3   5          0.05        -10.32        10.32 o                         
 -24   4   5         40.21         32.15        26.93 o                         
 -22   4   5        113.13        215.59        27.31 o                         
 -20   4   5        118.31        129.57        15.75 o                         
 -18   4   5       1812.74       1921.29        38.49 o                         
 -16   4   5          1.28         -3.91         9.30 o                         
 -14   4   5          0.73         -6.09         6.10 o                         
 -12   4   5       2420.61       2602.41        23.66 o                         
 -10   4   5         72.39         65.56         4.47 o                         
  -8   4   5          5.80         12.26         3.20 o                         
  -6   4   5        575.27        538.83        10.15 o                         
  -4   4   5       2743.11       2807.41        26.09 o                         
  -2   4   5        633.95        669.24        10.38 o                         
   0   4   5         17.91         11.83         2.90 o                         
   2   4   5        142.30        154.76         6.09 o                         
   4   4   5       2886.92       3167.84        27.12 o                         
   6   4   5          0.77          5.84         3.56 o                         
   8   4   5         28.92         28.86         5.71 o                         
  10   4   5          5.01         -0.35         7.20 o                         
  12   4   5         95.01         76.01        11.36 o                         
  14   4   5          4.77         -2.71         8.27 o                         
  16   4   5          0.05         -6.49         8.62 o                         
  18   4   5          8.88         -1.77        10.90 o                         
 -25   5   5        180.91        166.32        38.65 o                         
 -23   5   5          0.01         25.09        16.59 o                         
 -21   5   5        621.19        582.53        26.61 o                         
 -19   5   5         34.91         54.00        10.87 o                         
 -17   5   5        174.41        165.35        12.17 o                         
 -15   5   5         55.59         53.73         9.26 o                         
 -13   5   5       2432.45       2531.61        42.13 o                         
 -11   5   5        189.59        202.26         6.03 o                         
  -9   5   5       1940.24       2072.55        22.88 o                         
  -7   5   5          1.95          7.83         2.75 o                         
  -5   5   5       1867.80       2105.30        28.74 o                         
  -3   5   5        208.23        148.91         5.34 o                         
  -1   5   5       1634.08       1583.36        15.85 o                         
   1   5   5       1221.94       1107.41        14.40 o                         
   3   5   5          5.69          2.03         2.93 o                         
   5   5   5       3122.16       3387.36        34.91 o                         
   7   5   5         61.93         43.83         8.19 o                         
   9   5   5        421.53        403.80        17.51 o                         
  11   5   5          9.42         -6.22        12.65 o                         
  13   5   5         23.46         16.82        11.33 o                         
  15   5   5          0.56          2.96         9.90 o                         
  17   5   5          3.41         -6.86        10.17 o                         
  19   5   5          0.00         29.71        16.34 o                         
 -22   6   5        121.36        143.84        15.52 o                         
 -20   6   5        246.22        254.11        17.39 o                         
 -18   6   5       1432.45       1382.53        54.47 o                         
 -16   6   5        229.06        193.45        14.58 o                         
 -14   6   5        873.82        834.36        23.45 o                         
 -12   6   5       1162.09       1252.54        21.60 o                         
 -10   6   5         29.59         25.49         5.03 o                         
  -8   6   5        320.79        313.06         8.05 o                         
  -6   6   5        597.56        549.24        10.38 o                         
  -4   6   5       1049.89       1105.92        14.30 o                         
  -2   6   5          0.45         -3.36         3.36 o                         
   0   6   5          0.38         -2.60         3.01 o                         
   2   6   5         61.43         58.31         4.16 o                         
   4   6   5       1859.99       1984.72        25.44 o                         
   6   6   5          5.63          5.09         5.99 o                         
   8   6   5         32.93         22.00         7.47 o                         
  10   6   5        185.43        166.96        11.96 o                         
  12   6   5          5.24          9.18         9.61 o                         
  14   6   5          4.44          1.11        10.30 o                         
  16   6   5         31.95         37.47        13.22 o                         
  18   6   5          0.02          6.59        14.13 o                         
 -23   7   5          2.16        -22.69        22.69 o                         
 -21   7   5        478.70        446.73        26.70 o                         
 -19   7   5        500.28        482.22        22.19 o                         
 -17   7   5        178.13        151.90        21.94 o                         
 -15   7   5         33.09         41.43        10.42 o                         
 -13   7   5       3252.03       3332.82        52.32 o                         
 -11   7   5        161.50        170.08        14.19 o                         
  -9   7   5        328.27        342.17        11.19 o                         
  -7   7   5         35.46         17.58         4.88 o                         
  -5   7   5        128.20        140.83         7.39 o                         
  -3   7   5          9.60          2.92         3.54 o                         
  -1   7   5        336.84        308.05         8.21 o                         
   1   7   5         64.33         60.59         6.83 o                         
   3   7   5          3.67          1.21         4.11 o                         
   5   7   5        328.78        375.18        12.13 o                         
   7   7   5        235.77        215.78        10.95 o                         
   9   7   5        361.11        327.93        22.23 o                         
  11   7   5        124.16        112.81        12.85 o                         
  13   7   5         10.85         -8.28        17.57 o                         
  15   7   5          0.35          4.69        15.32 o                         
  17   7   5         65.63         72.46        24.15 o                         
 -22   8   5          7.42        -14.12        15.04 o                         
 -20   8   5         79.01         39.76        15.08 o                         
 -18   8   5          0.45         -4.20        13.22 o                         
 -16   8   5        107.22         85.89        16.96 o                         
 -14   8   5       1628.92       1575.80        60.00 o                         
 -12   8   5        663.72        642.30        21.59 o                         
 -10   8   5        956.63       1048.02        34.41 o                         
  -8   8   5         70.56         58.50         9.66 o                         
  -6   8   5         22.35         19.24         6.07 o                         
  -4   8   5        483.96        405.65        11.95 o                         
  -2   8   5        326.66        314.61        13.93 o                         
   0   8   5        183.72        166.34         8.74 o                         
   2   8   5         27.31         31.23         6.07 o                         
   4   8   5        153.78        160.32        10.81 o                         
   6   8   5         13.31          7.87         7.97 o                         
   8   8   5         24.94          5.78        14.05 o                         
  10   8   5         62.37         59.16        12.87 o                         
  12   8   5        209.54        257.95        20.89 o                         
  14   8   5         66.42         75.07        16.70 o                         
  16   8   5        219.89        204.16        22.54 o                         
 -21   9   5         43.56         42.15        17.18 o                         
 -19   9   5         65.77         72.04        15.24 o                         
 -17   9   5          1.37        -12.84        13.25 o                         
 -15   9   5        170.38        164.60        18.82 o                         
 -13   9   5        187.68        194.91        24.90 o                         
 -11   9   5        110.87         68.61        16.34 o                         
  -9   9   5        879.23        810.58        32.00 o                         
  -7   9   5         66.52         58.89         9.56 o                         
  -5   9   5        223.20        196.68        11.29 o                         
  -3   9   5        286.28        273.64        15.77 o                         
  -1   9   5         47.76         51.40         6.93 o                         
   1   9   5         19.79         22.34         6.32 o                         
   3   9   5         16.88          8.70         8.72 o                         
   5   9   5        196.49        177.92        28.17 o                         
   7   9   5        129.97        141.52        21.43 o                         
   9   9   5        162.41        144.79        16.33 o                         
  11   9   5         57.80         79.09        22.08 o                         
  13   9   5        233.37        279.24        27.49 o                         
  15   9   5         27.10         22.33        13.94 o                         
 -20  10   5         16.92         21.61        13.43 o                         
 -18  10   5         65.82         40.77        14.49 o                         
 -16  10   5        103.16         92.87        15.28 o                         
 -14  10   5         60.19         45.07        14.16 o                         
 -12  10   5         13.54         19.67        15.13 o                         
 -10  10   5          3.30        -11.90        11.90 o                         
  -8  10   5         16.86         15.07         8.23 o                         
  -6  10   5        221.27        172.04        12.76 o                         
  -4  10   5        422.04        370.55        15.02 o                         
  -2  10   5        151.52        148.53        10.20 o                         
   0  10   5        765.81        729.42        26.24 o                         
   2  10   5         33.03         28.61         8.48 o                         
   4  10   5        582.49        603.49        25.97 o                         
   6  10   5        119.63        127.33        14.27 o                         
   8  10   5        105.82        155.84        35.89 o                         
  10  10   5          3.17        -16.89        16.89 o                         
  12  10   5        129.33        143.49        22.38 o                         
  14  10   5         64.00         77.26        15.49 o                         
 -19  11   5         40.09         27.04        19.23 o                         
 -17  11   5          0.19         -3.77        13.43 o                         
 -15  11   5        120.08        141.64        18.78 o                         
 -13  11   5         21.63         28.68        16.57 o                         
 -11  11   5         91.53         84.29        18.52 o                         
  -9  11   5        646.41        548.79        27.35 o                         
  -7  11   5        111.70        116.42        17.29 o                         
  -5  11   5        124.25         92.24        13.26 o                         
  -3  11   5        556.65        579.82        21.04 o                         
  -1  11   5        182.02        200.02        22.42 o                         
   1  11   5         26.20         20.43         9.72 o                         
   3  11   5        126.68        107.76        14.01 o                         
   5  11   5        297.49        246.01        23.51 o                         
   7  11   5         56.58         14.82        15.59 o                         
   9  11   5         40.18         10.83        16.08 o                         
  11  11   5          4.38          7.17        16.41 o                         
  13  11   5        251.28        315.04        30.43 o                         
 -18  12   5          2.73        -11.04        20.25 o                         
 -16  12   5         95.59         62.18        25.03 o                         
 -14  12   5          8.78         -7.59        16.59 o                         
 -12  12   5         72.91         97.68        20.97 o                         
 -10  12   5         91.07         81.43        14.60 o                         
  -8  12   5        455.40        390.38        24.94 o                         
  -6  12   5          7.44         -6.69        10.56 o                         
  -4  12   5         10.10         19.62        10.96 o                         
  -2  12   5          4.40          6.52        10.61 o                         
   0  12   5        127.00        107.28        16.83 o                         
   2  12   5          4.58         -5.77        10.09 o                         
   4  12   5          0.00         -4.49        11.15 o                         
   6  12   5          2.76         15.46        11.69 o                         
   8  12   5          0.01          7.86        17.60 o                         
  10  12   5         13.65          7.75        16.70 o                         
  12  12   5          0.32        -20.01        24.15 o                         
 -15  13   5          2.49          5.80        14.81 o                         
 -13  13   5         17.77         39.62        20.70 o                         
 -11  13   5         74.66         83.06        16.32 o                         
  -9  13   5        116.80        106.66        14.12 o                         
  -7  13   5          0.03          1.71        14.07 o                         
  -5  13   5         91.49         73.37        20.12 o                         
  -3  13   5         16.58         -0.40        14.05 o                         
  -1  13   5        328.72        270.33        28.29 o                         
   1  13   5         25.24         21.39        21.39 o                         
   3  13   5        131.96        106.55        57.62 o                         
   5  13   5        162.57        171.12        17.82 o                         
   7  13   5         22.85         28.95        13.51 o                         
   9  13   5        106.04        107.88        24.50 o                         
 -14  14   5          1.47          9.51        18.29 o                         
 -12  14   5          5.60         -2.99        16.83 o                         
 -10  14   5         26.46         15.15        11.66 o                         
  -8  14   5         68.26         62.94        13.11 o                         
  -6  14   5          0.59         30.77        13.57 o                         
  -4  14   5          6.60         13.07        14.09 o                         
  -2  14   5         28.56         19.84        17.94 o                         
   0  14   5        177.36        185.48        38.65 o                         
   2  14   5        124.50        134.57        28.29 o                         
   4  14   5         79.30         69.09        14.62 o                         
   6  14   5         74.61         93.23        15.61 o                         
 -11  15   5         14.29         39.14        19.36 o                         
  -9  15   5          0.04        -11.13        12.03 o                         
  -7  15   5         48.08         54.67        13.04 o                         
  -5  15   5          0.81         -3.60        16.01 o                         
  -3  15   5          7.52        -12.12        16.21 o                         
  -1  15   5         10.78         46.76        27.95 o                         
   1  15   5         52.44         70.39        24.15 o                         
   3  15   5         23.37         25.51        22.08 o                         
 -24   0   6        141.56        150.85        26.51 o                         
 -22   0   6         49.76         84.80        25.88 o                         
 -20   0   6        279.24        345.92        79.36 o                         
 -18   0   6        427.55        360.50        62.11 o                         
 -16   0   6        384.27        426.64        27.82 o                         
 -14   0   6        782.27        897.62        30.91 o                         
 -12   0   6        738.56        734.14        19.62 o                         
 -10   0   6       6282.38       6439.37        85.70 o                         
  -8   0   6        669.29        558.39        11.05 o                         
  -6   0   6       2980.97       3270.80        42.41 o                         
  -4   0   6       1909.52       1825.91        37.68 o                         
  -2   0   6       1956.13       1988.11        37.46 o                         
   0   0   6      10764.38      10802.74       134.64 o                         
   2   0   6        596.13        613.48        18.41 o                         
   4   0   6        223.56        215.03         9.37 o                         
   6   0   6        328.06        319.65        28.01 o                         
   8   0   6          6.21         -5.43        14.13 o                         
  10   0   6         61.04         55.88        14.92 o                         
  12   0   6         91.15        135.60        19.76 o                         
  14   0   6          0.00         -3.97        20.01 o                         
  16   0   6          0.01          0.26        15.91 o                         
  18   0   6          7.44         -6.24        18.50 o                         
 -25   1   6          0.98        -16.99        16.99 o                         
 -23   1   6          0.27          9.25        14.03 o                         
 -21   1   6        113.96        102.27        17.40 o                         
 -19   1   6          3.22        -12.20        12.20 o                         
 -17   1   6         65.11         42.59        11.70 o                         
 -15   1   6        986.07       1080.02        39.65 o                         
 -13   1   6          5.91         -5.77         5.77 o                         
 -11   1   6          1.37          0.48         3.42 o                         
  -9   1   6        769.20        726.66        11.36 o                         
  -7   1   6       2027.38       2141.83        25.42 o                         
  -5   1   6         93.74         87.39         3.95 o                         
  -3   1   6          0.58          2.79         3.06 o                         
  -1   1   6         24.81         27.53         3.67 o                         
   1   1   6       8115.32       8289.39        78.07 o                         
   3   1   6       1874.43       1908.80        19.98 o                         
   5   1   6        101.94         88.19         4.80 o                         
   7   1   6          4.13          1.66         8.27 o                         
   9   1   6        399.85        427.94        23.01 o                         
  11   1   6         95.21         95.79        11.15 o                         
  13   1   6         45.82         59.86        10.47 o                         
  15   1   6         23.20         12.75         9.31 o                         
  17   1   6          2.08         -5.11        12.45 o                         
  19   1   6          3.86         36.58        28.98 o                         
 -24   2   6        168.91        210.15        20.56 o                         
 -22   2   6          2.18          0.73        20.52 o                         
 -20   2   6          7.68         16.78        15.10 o                         
 -18   2   6          8.10         12.19        13.97 o                         
 -16   2   6        701.50        743.25        22.58 o                         
 -14   2   6        222.49        200.51        11.46 o                         
 -12   2   6       1063.98       1153.12        17.77 o                         
 -10   2   6        354.42        380.83        10.10 o                         
  -8   2   6       3364.13       3443.13        36.39 o                         
  -6   2   6        111.44        130.70         5.99 o                         
  -4   2   6         88.40         56.71         8.02 o                         
  -2   2   6        562.00        523.82        32.35 o                         
   0   2   6        368.41        411.56         8.09 o                         
   2   2   6       1700.17       1661.62        36.94 o                         
   4   2   6       1535.69       1539.32        18.06 o                         
   6   2   6        562.61        582.92        12.31 o                         
   8   2   6        719.52        672.84        30.43 o                         
  10   2   6         16.75         15.13         9.49 o                         
  12   2   6          6.30         12.01         9.65 o                         
  14   2   6          5.40         15.79         9.54 o                         
  16   2   6          0.24        -10.46        10.46 o                         
  18   2   6          7.33          9.04        14.08 o                         
 -25   3   6          0.75          5.52        20.25 o                         
 -23   3   6         15.69         33.80        21.51 o                         
 -21   3   6        120.28        155.60        20.22 o                         
 -19   3   6        558.11        626.75        49.69 o                         
 -17   3   6        764.08        772.40        27.32 o                         
 -15   3   6          1.43         -6.41         6.41 o                         
 -13   3   6       2197.51       2265.28        31.58 o                         
 -11   3   6       1254.92       1225.94        17.52 o                         
  -9   3   6        970.34        897.15        12.14 o                         
  -7   3   6         37.16         20.42         3.26 o                         
  -5   3   6        474.58        459.98        13.94 o                         
  -3   3   6        647.52        649.04        34.47 o                         
  -1   3   6       4043.32       3857.56        57.37 o                         
   1   3   6        975.58       1065.60        12.55 o                         
   3   3   6          0.43          3.67         3.05 o                         
   5   3   6        118.16        105.14         5.79 o                         
   7   3   6          0.58         -8.59         8.59 o                         
   9   3   6        430.06        403.39        30.58 o                         
  11   3   6         57.96         58.19        17.13 o                         
  13   3   6         62.40         66.25        13.99 o                         
  15   3   6          1.17         -3.88        11.63 o                         
  17   3   6         22.36         37.35        11.95 o                         
 -24   4   6         54.38         66.09        23.81 o                         
 -22   4   6          0.68         -2.33        20.74 o                         
 -20   4   6        528.36        535.60        29.34 o                         
 -18   4   6        254.49        251.38        21.45 o                         
 -16   4   6        205.89        191.43        15.07 o                         
 -14   4   6       2248.09       2316.45        32.54 o                         
 -12   4   6        665.77        705.14        23.35 o                         
 -10   4   6        658.09        599.63        13.17 o                         
  -8   4   6       2630.58       2632.17        28.58 o                         
  -6   4   6       1256.83       1280.29        14.76 o                         
  -4   4   6        625.93        622.23        31.80 o                         
  -2   4   6          0.56          2.10         3.16 o                         
   0   4   6       4414.50       4509.58        41.78 o                         
   2   4   6       2349.76       2334.82        23.89 o                         
   4   4   6         16.76         17.66         3.80 o                         
   6   4   6         21.78         17.80         4.61 o                         
   8   4   6         36.21         10.47         7.31 o                         
  10   4   6        801.82        788.60        26.28 o                         
  12   4   6        128.25        141.90        15.91 o                         
  14   4   6          0.51         -7.25        13.18 o                         
  16   4   6          4.62        -12.60        12.60 o                         
 -23   5   6         11.03         12.85        20.21 o                         
 -21   5   6        445.47        467.53        28.22 o                         
 -19   5   6        137.12        135.35        17.13 o                         
 -17   5   6        204.70        197.33        16.96 o                         
 -15   5   6        964.19        900.01        19.82 o                         
 -13   5   6       2312.66       2316.44        34.53 o                         
 -11   5   6       1508.11       1434.52        30.94 o                         
  -9   5   6        627.49        597.25        12.66 o                         
  -7   5   6       4162.68       4384.68        45.55 o                         
  -5   5   6        684.35        598.37        14.36 o                         
  -3   5   6        671.53        624.69        17.89 o                         
  -1   5   6        714.93        667.98        10.64 o                         
   1   5   6       2283.39       2299.58        26.00 o                         
   3   5   6       1202.48       1218.87        16.47 o                         
   5   5   6         55.99         41.52         4.75 o                         
   7   5   6        335.40        314.20        16.02 o                         
   9   5   6       1020.46        980.55        29.15 o                         
  11   5   6         37.05         35.17        12.69 o                         
  13   5   6          5.07         -2.49        11.31 o                         
  15   5   6         13.02          5.02        14.60 o                         
  17   5   6          0.63        -12.92        12.92 o                         
 -22   6   6         52.21         86.93        17.66 o                         
 -20   6   6        554.75        514.73        25.94 o                         
 -18   6   6        128.14        124.40        27.69 o                         
 -16   6   6       3108.95       3280.90        51.99 o                         
 -14   6   6       1243.07       1265.83        30.54 o                         
 -12   6   6        381.52        352.35        15.98 o                         
 -10   6   6         60.59         60.12         8.34 o                         
  -8   6   6       1959.73       2034.59        27.98 o                         
  -6   6   6        968.75        985.20        18.66 o                         
  -4   6   6       2378.21       2634.77        36.59 o                         
  -2   6   6        228.86        238.84        10.95 o                         
   0   6   6          2.23          0.34         4.05 o                         
   2   6   6        250.91        224.02         7.32 o                         
   4   6   6        365.33        331.47        10.39 o                         
   6   6   6        288.49        269.99        12.95 o                         
   8   6   6         28.59         28.49         9.20 o                         
  10   6   6        114.42         68.03        11.32 o                         
  12   6   6          0.15          7.16         9.86 o                         
  14   6   6        191.85        218.17        18.58 o                         
  16   6   6         34.20         47.84        13.11 o                         
 -23   7   6          1.46         15.87        28.98 o                         
 -21   7   6          1.49          7.12        13.74 o                         
 -19   7   6       1136.99       1122.67        37.24 o                         
 -17   7   6        240.53        242.18        21.32 o                         
 -15   7   6        330.59        371.53        24.82 o                         
 -13   7   6       1126.24       1137.36        40.96 o                         
 -11   7   6        286.20        271.70        12.28 o                         
  -9   7   6       5231.23       5507.56        78.13 o                         
  -7   7   6        413.22        396.84        14.82 o                         
  -5   7   6         52.72         68.42         6.90 o                         
  -3   7   6        117.27        101.84         6.67 o                         
  -1   7   6        178.08        153.24         9.47 o                         
   1   7   6          2.80          2.68         6.45 o                         
   3   7   6          4.67          2.31         5.46 o                         
   5   7   6         45.22         48.27         6.60 o                         
   7   7   6         23.54         26.58         7.87 o                         
   9   7   6         26.41         21.58        13.43 o                         
  11   7   6         23.63         23.31        18.63 o                         
  13   7   6          5.66         -6.14        21.74 o                         
  15   7   6         11.52         12.42        18.63 o                         
 -22   8   6          1.36         10.35        28.98 o                         
 -20   8   6        238.77        262.92        26.20 o                         
 -18   8   6          4.03         30.49        15.65 o                         
 -16   8   6        345.63        256.52        21.91 o                         
 -14   8   6        568.06        565.11        26.86 o                         
 -12   8   6        295.26        285.61        15.83 o                         
 -10   8   6          7.86         -7.33        11.12 o                         
  -8   8   6       4189.38       4491.31        95.73 o                         
  -6   8   6        972.02        964.24        28.17 o                         
  -4   8   6          8.60         -0.74         6.23 o                         
  -2   8   6        484.68        486.72        21.21 o                         
   0   8   6        665.11        702.04        21.95 o                         
   2   8   6        444.87        417.68        26.50 o                         
   4   8   6        261.86        262.11        12.29 o                         
   6   8   6         10.82          3.06        10.09 o                         
   8   8   6         61.54         80.88        16.91 o                         
  10   8   6        114.56        116.30        36.92 o                         
  12   8   6        139.83        185.70        27.60 o                         
  14   8   6         64.80         42.82        23.81 o                         
 -21   9   6          2.10        -26.91        26.91 o                         
 -19   9   6        130.52        124.51        19.98 o                         
 -17   9   6         22.26         16.54        23.10 o                         
 -15   9   6        538.59        502.21        54.38 o                         
 -13   9   6        212.85        222.46        49.00 o                         
 -11   9   6        149.25        142.94        14.01 o                         
  -9   9   6        918.75        912.19        34.25 o                         
  -7   9   6       1020.41        992.09        48.73 o                         
  -5   9   6        837.24        955.53        24.68 o                         
  -3   9   6        104.87         77.87        15.51 o                         
  -1   9   6        448.20        391.19        16.81 o                         
   1   9   6       1253.40       1268.71        28.21 o                         
   3   9   6         59.21         69.02         9.07 o                         
   5   9   6         23.33         50.24        11.40 o                         
   7   9   6        101.48         76.31        13.17 o                         
   9   9   6        320.86        371.44        44.86 o                         
  11   9   6         51.32         34.96        20.36 o                         
  13   9   6          2.45         21.10        17.00 o                         
  15   9   6         13.47          9.66        23.46 o                         
 -18  10   6         67.42         25.90        14.29 o                         
 -16  10   6          3.35         -5.64        16.08 o                         
 -14  10   6         53.65         55.24        26.91 o                         
 -12  10   6         60.15         86.46        15.57 o                         
 -10  10   6       1257.57       1262.20        42.96 o                         
  -8  10   6          1.10         10.03         9.74 o                         
  -6  10   6          2.10         -6.77         9.45 o                         
  -4  10   6       1984.36       1976.89        52.41 o                         
  -2  10   6        269.90        261.16        15.29 o                         
   0  10   6         15.52          4.53        10.16 o                         
   2  10   6         57.06         49.49        10.86 o                         
   4  10   6        173.62        175.33        15.80 o                         
   6  10   6         66.37        101.98        18.83 o                         
   8  10   6          0.15         -8.18        14.42 o                         
  10  10   6          9.52        -15.31        15.90 o                         
  12  10   6         24.87          3.66        17.57 o                         
 -17  11   6        272.40        258.72        29.76 o                         
 -15  11   6        119.20        154.54        45.55 o                         
 -13  11   6         12.05         37.57        19.59 o                         
 -11  11   6        411.38        378.51        29.52 o                         
  -9  11   6         89.84         74.42        14.51 o                         
  -7  11   6         70.76         70.78        12.99 o                         
  -5  11   6         61.35         72.63        10.56 o                         
  -3  11   6         19.46         44.61        10.11 o                         
  -1  11   6          3.67          7.56         8.85 o                         
   1  11   6          4.41         -0.96        10.15 o                         
   3  11   6        128.79        137.39        13.96 o                         
   5  11   6        354.23        401.27        28.70 o                         
   7  11   6         18.03         39.05        13.19 o                         
   9  11   6          6.58         -4.45        16.08 o                         
  11  11   6          0.99          5.52        17.24 o                         
 -16  12   6        130.58        202.54        38.99 o                         
 -14  12   6        100.10        144.06        23.66 o                         
 -12  12   6         31.87          4.04        15.59 o                         
 -10  12   6          0.28         -1.41        12.61 o                         
  -8  12   6        152.17        165.06        14.96 o                         
  -6  12   6         50.45         47.99        12.51 o                         
  -4  12   6         34.40         20.44        14.13 o                         
  -2  12   6         63.79         76.08        13.71 o                         
   0  12   6        410.87        409.95        34.97 o                         
   2  12   6        220.44        267.81        26.20 o                         
   4  12   6         25.85         33.46        16.68 o                         
   6  12   6         61.80         65.68        14.16 o                         
   8  12   6        217.54        243.87        30.71 o                         
  10  12   6        130.59        191.85        35.20 o                         
 -15  13   6          1.83         20.70        25.53 o                         
 -13  13   6         86.56        142.16        32.44 o                         
 -11  13   6          1.33        -13.68        13.68 o                         
  -9  13   6         61.98         60.34        15.50 o                         
  -7  13   6        157.04        127.69        16.72 o                         
  -5  13   6        504.36        479.68        44.86 o                         
  -3  13   6        706.69        728.55        39.45 o                         
  -1  13   6         42.48         25.06        14.53 o                         
   1  13   6          0.09        -20.70        20.70 o                         
   3  13   6        105.75        100.76        24.84 o                         
   5  13   6         30.62         19.22        13.23 o                         
   7  13   6          3.14          4.24        13.36 o                         
 -12  14   6         37.22         31.31        19.23 o                         
 -10  14   6         15.40         -2.43        18.63 o                         
  -8  14   6          0.24         11.12        11.17 o                         
  -6  14   6        175.28        174.50        33.82 o                         
  -4  14   6         75.42         57.89        19.16 o                         
  -2  14   6         33.19         36.01        17.60 o                         
   0  14   6         16.14          7.72        20.70 o                         
   2  14   6          3.04         11.73        21.39 o                         
   4  14   6         68.61         68.78        19.85 o                         
  -9  15   6         11.77        -10.97        17.81 o                         
  -7  15   6          6.45         35.20        22.77 o                         
  -5  15   6         18.16         12.27        15.41 o                         
  -3  15   6         41.00         35.50        25.88 o                         
  -1  15   6         46.92         61.51        18.04 o                         
 -25   1   7         41.08         64.55        23.18 o                         
 -23   1   7        842.16        779.24        33.16 o                         
 -21   1   7        202.60        197.98        23.31 o                         
 -19   1   7        471.91        477.59        19.28 o                         
 -17   1   7          0.67         -8.54         8.54 o                         
 -15   1   7        319.18        298.01        13.92 o                         
 -13   1   7        310.19        318.23        11.89 o                         
 -11   1   7       1694.48       1899.19        25.49 o                         
  -9   1   7        105.97         84.76         5.09 o                         
  -7   1   7          1.64         -0.11         4.48 o                         
  -5   1   7       1210.21       1221.66        21.79 o                         
  -3   1   7        591.65        587.74        18.47 o                         
  -1   1   7        715.08        738.49        12.03 o                         
   1   1   7        110.05        104.20         5.45 o                         
   3   1   7        105.88        111.19         6.37 o                         
   5   1   7        408.85        376.31        12.80 o                         
   7   1   7        361.65        333.69        14.69 o                         
   9   1   7        179.76        175.97        22.12 o                         
  11   1   7         35.18         36.70        11.53 o                         
  13   1   7        124.63        118.81        14.50 o                         
  15   1   7          1.60         20.26        17.28 o                         
  17   1   7          3.54         25.53        26.91 o                         
 -24   2   7         13.03         23.38        15.44 o                         
 -22   2   7        157.70        141.54        17.58 o                         
 -20   2   7          6.08         -5.42        12.17 o                         
 -18   2   7          5.50        -11.10        11.10 o                         
 -16   2   7        314.24        276.59        12.07 o                         
 -14   2   7        259.73        218.50         9.69 o                         
 -12   2   7        102.58         92.27         7.10 o                         
 -10   2   7       2154.50       2386.46        28.72 o                         
  -8   2   7       2509.18       2624.56        38.37 o                         
  -6   2   7       1637.54       1649.08        23.83 o                         
  -4   2   7         57.08         29.69         6.01 o                         
  -2   2   7        277.96        230.95        11.77 o                         
   0   2   7         22.86         12.29         3.79 o                         
   2   2   7        113.03        108.32         6.39 o                         
   4   2   7        539.80        549.96        12.31 o                         
   6   2   7       1622.62       1631.23        27.75 o                         
   8   2   7        212.72        194.06        17.33 o                         
  10   2   7          0.01          7.96        11.94 o                         
  12   2   7          0.83        -10.39        11.01 o                         
  14   2   7        112.11         95.56        16.46 o                         
  16   2   7          0.78        -15.63        15.63 o                         
 -25   3   7          0.00         25.53        28.29 o                         
 -23   3   7         17.69         -5.11        13.67 o                         
 -21   3   7         43.21         17.48        15.52 o                         
 -19   3   7        174.78        178.39        17.34 o                         
 -17   3   7         28.14         26.03         9.54 o                         
 -15   3   7        342.03        315.92        12.36 o                         
 -13   3   7        205.79        173.58         9.42 o                         
 -11   3   7        278.03        281.43         8.83 o                         
  -9   3   7       2295.99       2102.05        27.36 o                         
  -7   3   7       2334.59       2472.80        30.66 o                         
  -5   3   7         59.74         56.40         5.20 o                         
  -3   3   7        203.39        194.18         7.30 o                         
  -1   3   7        225.92        223.16         7.14 o                         
   1   3   7         87.59         81.48         6.03 o                         
   3   3   7         17.80         11.71         4.55 o                         
   5   3   7       1121.47       1091.69        25.71 o                         
   7   3   7          0.64         -1.79         9.31 o                         
   9   3   7        114.87        105.59        15.64 o                         
  11   3   7         45.63         45.51        13.54 o                         
  13   3   7         78.83         60.20        14.30 o                         
  15   3   7         43.64         31.18        13.10 o                         
  17   3   7         11.92          4.83        19.32 o                         
 -24   4   7          0.75        -31.75        31.75 o                         
 -22   4   7          3.20        -19.27        20.74 o                         
 -20   4   7         20.28         20.89        11.22 o                         
 -18   4   7         26.15         30.42        11.12 o                         
 -16   4   7       1546.72       1652.58        30.70 o                         
 -14   4   7       1022.35       1048.39        20.23 o                         
 -12   4   7       1552.16       1520.55        24.67 o                         
 -10   4   7       1322.30       1240.23        19.94 o                         
  -8   4   7       1598.86       1569.57        20.25 o                         
  -6   4   7        252.86        227.52         7.67 o                         
  -4   4   7        241.34        215.35         7.66 o                         
  -2   4   7         26.50         29.10         4.50 o                         
   0   4   7         10.75         10.57         4.21 o                         
   2   4   7         16.33         14.24         4.61 o                         
   4   4   7         23.25         19.55         5.16 o                         
   6   4   7        512.65        516.39        16.64 o                         
   8   4   7        188.69        157.31        13.74 o                         
  10   4   7          9.23          4.62        10.48 o                         
  12   4   7         51.11         26.18        12.48 o                         
  14   4   7        187.94        192.48        22.92 o                         
  16   4   7          0.03         -0.70        12.67 o                         
 -23   5   7          4.65          6.57        15.80 o                         
 -21   5   7         16.38         15.46        11.07 o                         
 -19   5   7        110.68        101.00        12.39 o                         
 -17   5   7         56.75         43.53         8.47 o                         
 -15   5   7       1585.32       1566.33        27.88 o                         
 -13   5   7         54.33         44.89         8.28 o                         
 -11   5   7       1899.11       1783.93        33.41 o                         
  -9   5   7          1.78         13.63         5.73 o                         
  -7   5   7       1408.03       1388.61        33.92 o                         
  -5   5   7         47.28         21.59         7.64 o                         
  -3   5   7       1432.94       1417.42        20.74 o                         
  -1   5   7          0.99          3.47         4.42 o                         
   1   5   7        864.16        862.62        15.13 o                         
   3   5   7        160.78        156.80         6.90 o                         
   5   5   7        433.23        444.24        14.62 o                         
   7   5   7         70.25         64.24        11.03 o                         
   9   5   7         12.62         12.43        11.73 o                         
  11   5   7          9.46          2.41        12.44 o                         
  13   5   7         16.81         -6.18        15.85 o                         
  15   5   7         54.97         36.77        17.32 o                         
 -22   6   7         68.75         49.62        14.37 o                         
 -20   6   7         32.99         23.51        11.26 o                         
 -18   6   7         23.28         26.60         9.79 o                         
 -16   6   7        230.30        233.50        25.50 o                         
 -14   6   7       1554.79       1466.58        52.48 o                         
 -12   6   7        219.85        198.33        22.48 o                         
 -10   6   7       2308.69       2269.00        39.65 o                         
  -8   6   7       1436.01       1365.44        30.17 o                         
  -6   6   7          0.34         -5.73         5.73 o                         
  -4   6   7        238.80        251.19         9.82 o                         
  -2   6   7       1335.16       1396.64        40.45 o                         
   0   6   7        340.03        309.07        20.52 o                         
   2   6   7          4.37          6.11         5.55 o                         
   4   6   7          8.65          7.98         5.51 o                         
   6   6   7         81.18         64.47         8.87 o                         
   8   6   7        225.42        219.33        17.74 o                         
  10   6   7          2.75          0.08        11.87 o                         
  12   6   7         15.97         -9.43        13.95 o                         
  14   6   7         42.99         16.71        16.30 o                         
 -21   7   7          6.93         15.66        14.24 o                         
 -19   7   7          0.72         -2.99        15.68 o                         
 -17   7   7         11.22          3.21        11.33 o                         
 -15   7   7        939.06        931.10        28.42 o                         
 -13   7   7        243.83        207.22        16.38 o                         
 -11   7   7       4182.75       4276.79        71.55 o                         
  -9   7   7       1678.90       1739.20        47.02 o                         
  -7   7   7        786.73        747.15        22.08 o                         
  -5   7   7        125.72        120.50        11.70 o                         
  -3   7   7       2128.82       2203.18        41.74 o                         
  -1   7   7         25.35         23.36        13.04 o                         
   1   7   7        354.92        352.14        15.52 o                         
   3   7   7         79.81         81.33        10.38 o                         
   5   7   7        114.19         97.55        10.44 o                         
   7   7   7         11.13         12.91        13.25 o                         
   9   7   7          4.15        -12.42        23.46 o                         
  11   7   7          1.12        -17.25        22.77 o                         
  13   7   7          1.00          4.83        24.15 o                         
 -20   8   7         20.85          5.29        15.07 o                         
 -18   8   7         54.28         48.31        16.15 o                         
 -16   8   7          0.00         -0.77        11.55 o                         
 -14   8   7        788.07        752.14        27.76 o                         
 -12   8   7          0.01        -13.75        13.75 o                         
 -10   8   7         63.62         50.96        16.08 o                         
  -8   8   7         40.63         37.78         9.46 o                         
  -6   8   7        418.77        405.48        21.02 o                         
  -4   8   7       3284.33       3312.26        69.45 o                         
  -2   8   7        554.74        557.42        26.00 o                         
   0   8   7        261.83        289.96        16.95 o                         
   2   8   7         19.02         16.61         8.02 o                         
   4   8   7         86.79         84.27         9.46 o                         
   6   8   7        211.05        197.96        16.93 o                         
   8   8   7          1.66         -4.45        27.26 o                         
  10   8   7          3.21          4.14        24.15 o                         
  12   8   7          6.83         -8.97        26.22 o                         
 -19   9   7          6.85        -12.22        16.33 o                         
 -17   9   7         23.92          1.72        13.23 o                         
 -15   9   7          8.62          2.16        14.01 o                         
 -13   9   7          0.21         -4.48        12.88 o                         
 -11   9   7         54.83         31.59        12.98 o                         
  -9   9   7        530.69        489.88        23.41 o                         
  -7   9   7          1.54         24.25         9.87 o                         
  -5   9   7       1175.23       1050.15        33.17 o                         
  -3   9   7       1150.66       1179.88        28.55 o                         
  -1   9   7        407.61        359.75        21.19 o                         
   1   9   7        471.06        506.36        19.67 o                         
   3   9   7         25.75         28.09         7.99 o                         
   5   9   7         51.55         37.56        12.13 o                         
   7   9   7         85.80         68.86        13.66 o                         
   9   9   7          3.53         -2.74        15.59 o                         
  11   9   7          3.92         13.80        24.84 o                         
 -18  10   7          3.23          5.94        13.53 o                         
 -16  10   7         18.90        -12.83        19.23 o                         
 -14  10   7          4.79        -11.09        16.30 o                         
 -12  10   7         14.74         18.69        15.59 o                         
 -10  10   7         44.78         33.86        10.82 o                         
  -8  10   7         12.49         16.02        11.12 o                         
  -6  10   7        656.36        608.89        23.66 o                         
  -4  10   7        742.92        669.42        24.47 o                         
  -2  10   7         57.12         60.44        10.55 o                         
   0  10   7         65.88         41.89        11.79 o                         
   2  10   7          0.02          3.61         9.15 o                         
   4  10   7         25.93          6.24         9.86 o                         
   6  10   7        102.20        140.08        16.54 o                         
   8  10   7          3.12         -3.46        16.08 o                         
  10  10   7         10.56         29.95        26.22 o                         
 -17  11   7          1.10         -5.73        18.78 o                         
 -15  11   7          2.75          0.48        17.81 o                         
 -13  11   7          0.04         -0.84        17.32 o                         
 -11  11   7         95.25         95.15        37.61 o                         
  -9  11   7         10.14         49.81        16.08 o                         
  -7  11   7          1.76          3.00        11.20 o                         
  -5  11   7        423.45        328.48        19.32 o                         
  -3  11   7         25.24         34.04        10.07 o                         
  -1  11   7          7.02         18.04        14.34 o                         
   1  11   7        281.40        289.34        20.61 o                         
   3  11   7          6.88          2.92         9.50 o                         
   5  11   7        199.89        203.11        16.48 o                         
   7  11   7         33.60         15.61        12.45 o                         
   9  11   7         15.93          1.05        17.07 o                         
 -14  12   7         21.74          2.31        17.32 o                         
 -12  12   7        308.13        323.45        28.96 o                         
 -10  12   7        149.43        187.31        24.76 o                         
  -8  12   7         68.68         53.48        18.29 o                         
  -6  12   7          9.32          1.61        15.85 o                         
  -4  12   7          5.02          4.69        11.79 o                         
  -2  12   7          3.34          5.21         9.68 o                         
   0  12   7        108.44        107.12        12.58 o                         
   2  12   7        142.47        146.85        15.74 o                         
   4  12   7          7.74         12.26        12.61 o                         
   6  12   7          0.23         -1.97        13.43 o                         
   8  12   7          0.27        -22.77        22.77 o                         
 -13  13   7         25.30         71.08        31.75 o                         
 -11  13   7         12.85         41.96        18.52 o                         
  -9  13   7          0.92          0.28        24.84 o                         
  -7  13   7          8.11         16.91        17.08 o                         
  -5  13   7          1.45         -4.24        14.62 o                         
  -3  13   7         19.50         47.86        13.07 o                         
  -1  13   7         13.47         22.23        13.63 o                         
   1  13   7         33.51         53.01        16.57 o                         
   3  13   7          1.85         11.73        20.70 o                         
   5  13   7         12.47          4.70        17.25 o                         
  -8  14   7          5.24         24.00        32.44 o                         
  -6  14   7         31.84         31.94        17.06 o                         
  -4  14   7          1.93         21.26        15.59 o                         
  -2  14   7         11.84          0.28        16.34 o                         
   0  14   7         40.18         34.29        16.34 o                         
 -24   0   8         25.50        -18.63        35.89 o                         
 -22   0   8         16.98         20.82        55.90 o                         
 -20   0   8         37.59         22.57        20.53 o                         
 -18   0   8       3997.24       4317.24       184.26 o                         
 -16   0   8       1074.91        866.82       402.68 o                         
 -14   0   8        338.43        366.98        21.45 o                         
 -12   0   8         86.82        128.72        30.02 o                         
 -10   0   8       1495.61       1389.31        38.51 o                         
  -8   0   8       1515.39       1600.82        51.21 o                         
  -6   0   8       1008.95       1019.99        61.42 o                         
  -4   0   8        790.41        828.14        53.83 o                         
  -2   0   8        704.51        690.15        41.00 o                         
   0   0   8       1214.33       1200.71        53.70 o                         
   2   0   8        164.02        145.73        11.85 o                         
   4   0   8        693.91        669.87        30.36 o                         
   6   0   8        277.97        275.25        19.54 o                         
   8   0   8        201.28        178.81        41.41 o                         
  10   0   8         28.11         50.35        46.24 o                         
  12   0   8         88.11         84.39        31.06 o                         
  14   0   8         13.04        -27.60        27.60 o                         
 -23   1   8         28.73         39.79        16.00 o                         
 -21   1   8         60.14         73.40        15.86 o                         
 -19   1   8         62.98         58.39        20.04 o                         
 -17   1   8          0.29          6.60         9.62 o                         
 -15   1   8        471.26        456.13        17.12 o                         
 -13   1   8        437.39        481.82        20.95 o                         
 -11   1   8        351.85        322.75        12.01 o                         
  -9   1   8          3.86          1.64         6.87 o                         
  -7   1   8        379.87        363.38        24.06 o                         
  -5   1   8       3920.83       3990.24       151.83 o                         
  -3   1   8        168.17        168.96        11.10 o                         
  -1   1   8        211.42        183.34         9.98 o                         
   1   1   8         37.96         23.78         5.55 o                         
   3   1   8        287.70        289.40        10.54 o                         
   5   1   8        171.24        178.54        10.42 o                         
   7   1   8         29.14         45.73        10.18 o                         
   9   1   8          0.04         -7.48        11.27 o                         
  11   1   8        157.77        132.06        15.34 o                         
  13   1   8         40.08         19.26        21.62 o                         
 -24   2   8         42.47         64.18        33.82 o                         
 -22   2   8         60.08         84.12        15.49 o                         
 -20   2   8         95.79         62.16        14.87 o                         
 -18   2   8        364.60        320.48        17.70 o                         
 -16   2   8          5.44         -9.03         9.03 o                         
 -14   2   8       1269.06       1314.89        29.07 o                         
 -12   2   8        184.46        221.24        14.50 o                         
 -10   2   8        509.60        516.18        14.97 o                         
  -8   2   8         56.57         53.07         9.57 o                         
  -6   2   8       2171.61       2126.43        44.95 o                         
  -4   2   8        116.20         98.60        10.69 o                         
  -2   2   8       1799.28       1905.62        39.49 o                         
   0   2   8         55.64         52.61         6.57 o                         
   2   2   8        649.65        659.95        16.59 o                         
   4   2   8          5.98         14.72         6.54 o                         
   6   2   8         69.61         91.78        15.50 o                         
   8   2   8          9.79         17.86        10.41 o                         
  10   2   8         97.98         64.68        14.26 o                         
  12   2   8         81.34         57.35        18.33 o                         
  14   2   8         47.97         41.31        52.45 o                         
 -23   3   8          0.11          3.95        14.14 o                         
 -21   3   8         25.32          8.73        12.56 o                         
 -19   3   8        154.93        141.77        17.84 o                         
 -17   3   8        402.53        381.82        15.98 o                         
 -15   3   8         41.48         58.64         8.84 o                         
 -13   3   8        412.72        338.73        13.78 o                         
 -11   3   8       1228.17       1181.75        22.27 o                         
  -9   3   8       1664.58       1673.66        39.40 o                         
  -7   3   8       2420.25       2355.08        39.94 o                         
  -5   3   8        375.43        327.78        15.38 o                         
  -3   3   8       4249.15       4335.40        58.67 o                         
  -1   3   8        582.35        583.00        18.55 o                         
   1   3   8          0.84         -5.85         5.85 o                         
   3   3   8        118.87        126.59         8.64 o                         
   5   3   8        240.86        255.73        11.82 o                         
   7   3   8        118.57        123.61        13.95 o                         
   9   3   8         79.58         94.14        13.51 o                         
  11   3   8        207.17        221.11        20.43 o                         
  13   3   8         50.19         28.34        14.37 o                         
  15   3   8          9.43          4.83        26.22 o                         
 -22   4   8          0.07        -11.29        16.45 o                         
 -20   4   8         19.82         25.42        13.38 o                         
 -18   4   8          9.08         15.37         9.97 o                         
 -16   4   8        446.68        422.86        16.69 o                         
 -14   4   8         55.39         57.35         9.86 o                         
 -12   4   8        184.22        140.74        10.32 o                         
 -10   4   8       3119.14       3299.41        48.57 o                         
  -8   4   8        711.26        733.04        21.55 o                         
  -6   4   8         35.16         28.02         7.52 o                         
  -4   4   8       1018.99        966.69        24.77 o                         
  -2   4   8        865.83        918.90        31.79 o                         
   0   4   8          3.19         -0.26         5.97 o                         
   2   4   8        228.65        211.80         9.65 o                         
   4   4   8        195.00        181.47         9.69 o                         
   6   4   8          0.79         -0.39         6.37 o                         
   8   4   8          0.01          7.91        10.58 o                         
  10   4   8        412.08        444.96        22.61 o                         
  12   4   8          6.53          0.15        12.74 o                         
  14   4   8          0.48        -19.52        19.52 o                         
 -23   5   8         23.54         35.14        19.72 o                         
 -21   5   8         23.98         32.14        13.67 o                         
 -19   5   8        206.77        207.12        20.95 o                         
 -17   5   8        219.72        204.20        12.91 o                         
 -15   5   8        475.96        491.45        17.77 o                         
 -13   5   8         41.47         17.08        10.48 o                         
 -11   5   8       2805.75       2977.07        57.07 o                         
  -9   5   8       1440.01       1361.49        45.69 o                         
  -7   5   8        311.93        316.96        30.37 o                         
  -5   5   8       1076.24       1045.14        26.12 o                         
  -3   5   8          8.26          8.78         6.51 o                         
  -1   5   8        519.58        492.89        16.54 o                         
   1   5   8        314.67        311.68        12.72 o                         
   3   5   8        324.38        327.40        13.72 o                         
   5   5   8        153.30        161.49        10.63 o                         
   7   5   8         28.79         16.15        10.77 o                         
   9   5   8          0.23         -1.76        11.28 o                         
  11   5   8        105.88         64.94        23.60 o                         
  13   5   8        123.95         92.17        20.48 o                         
 -22   6   8         29.65         50.50        16.86 o                         
 -20   6   8          4.97          6.48        13.07 o                         
 -18   6   8         17.73         17.16         9.81 o                         
 -16   6   8         10.29         15.29         8.35 o                         
 -14   6   8        493.27        502.99        21.94 o                         
 -12   6   8        213.03        205.81        11.84 o                         
 -10   6   8       1016.44        933.33        28.24 o                         
  -8   6   8        429.76        412.97        18.86 o                         
  -6   6   8       6823.92       6887.81       112.65 o                         
  -4   6   8       1422.45       1482.84        43.71 o                         
  -2   6   8         25.02         23.73         8.69 o                         
   0   6   8         32.03         15.11         8.00 o                         
   2   6   8        161.03        152.15        10.80 o                         
   4   6   8        177.42        203.76        12.71 o                         
   6   6   8        552.16        585.55        22.52 o                         
   8   6   8         31.60         24.41        14.42 o                         
  10   6   8         42.03          0.33        14.65 o                         
  12   6   8          2.98          0.02        13.66 o                         
 -21   7   8          3.71         -5.49        27.60 o                         
 -19   7   8          0.01         17.94        15.71 o                         
 -17   7   8          3.14         -8.70        11.83 o                         
 -15   7   8          0.76         -4.59        14.04 o                         
 -13   7   8        102.58        112.98        14.13 o                         
 -11   7   8         48.15         31.40        11.84 o                         
  -9   7   8       2353.76       2273.38       157.69 o                         
  -7   7   8        151.62        165.83        14.33 o                         
  -5   7   8       1367.16       1435.50        48.73 o                         
  -3   7   8        704.59        719.21        25.01 o                         
  -1   7   8        751.51        769.67        28.42 o                         
   1   7   8       1254.95       1314.72        41.65 o                         
   3   7   8        154.63        147.17        12.50 o                         
   5   7   8         19.35         15.25        10.26 o                         
   7   7   8         28.69         64.87        24.84 o                         
   9   7   8          3.87         34.51        26.22 o                         
  11   7   8         13.23        -13.80        26.91 o                         
 -20   8   8         11.34          8.68        15.47 o                         
 -18   8   8        172.88        186.18        21.20 o                         
 -16   8   8         47.08         37.60        11.22 o                         
 -14   8   8         26.65         26.26        11.73 o                         
 -12   8   8         10.09         12.99        12.61 o                         
 -10   8   8        285.90        239.47        34.51 o                         
  -8   8   8         51.62         45.04        10.82 o                         
  -6   8   8        826.04        761.62        33.58 o                         
  -4   8   8        211.80        208.33        17.95 o                         
  -2   8   8        941.60        910.71        45.57 o                         
   0   8   8          7.78          3.07        10.47 o                         
   2   8   8       1409.91       1514.45        64.25 o                         
   4   8   8        210.62        232.67        14.42 o                         
   6   8   8        111.96        104.21        28.98 o                         
   8   8   8          9.97         48.31        26.22 o                         
  10   8   8         48.18         60.04        30.37 o                         
 -19   9   8         31.82         24.54        16.27 o                         
 -17   9   8          0.01        -13.80        13.80 o                         
 -15   9   8        188.70        240.91        25.55 o                         
 -13   9   8        350.87        377.02        24.29 o                         
 -11   9   8         52.33         62.63        17.88 o                         
  -9   9   8          5.29          1.35        12.15 o                         
  -7   9   8        289.13        294.76        23.68 o                         
  -5   9   8        337.47        304.88        24.01 o                         
  -3   9   8          2.74         -5.68         8.70 o                         
  -1   9   8        300.38        256.98        13.98 o                         
   1   9   8        776.18        730.11        27.84 o                         
   3   9   8        318.65        366.61        18.63 o                         
   5   9   8        236.84        243.55        23.86 o                         
   7   9   8         31.46          4.14        25.53 o                         
   9   9   8         70.31         89.02        30.37 o                         
 -18  10   8         68.59         79.22        22.43 o                         
 -16  10   8        110.94        149.31        24.61 o                         
 -14  10   8         58.70         44.17        23.46 o                         
 -12  10   8        100.28        118.93        17.12 o                         
 -10  10   8        262.12        270.25        21.49 o                         
  -8  10   8          8.31         12.05         9.44 o                         
  -6  10   8          6.35         -1.20         9.78 o                         
  -4  10   8        422.93        416.54        30.46 o                         
  -2  10   8        116.94        136.61        15.04 o                         
   0  10   8       1400.42       1312.93        72.63 o                         
   2  10   8         76.47         66.34        13.91 o                         
   4  10   8         16.21         12.47        11.34 o                         
   6  10   8        248.66        216.64        24.21 o                         
   8  10   8          7.82         -4.83        26.91 o                         
 -15  11   8          5.39         17.85        18.04 o                         
 -13  11   8         75.02        103.32        69.70 o                         
 -11  11   8         35.74         43.48        26.91 o                         
  -9  11   8         29.14         17.20        13.14 o                         
  -7  11   8        423.12        430.86        21.09 o                         
  -5  11   8        147.48        149.03        16.24 o                         
  -3  11   8         30.60         32.30        10.40 o                         
  -1  11   8        268.93        237.60        16.23 o                         
   1  11   8        399.25        440.17        46.00 o                         
   3  11   8         54.81         91.04        12.67 o                         
   5  11   8         17.96         -1.09        13.38 o                         
   7  11   8          3.83          3.45        21.39 o                         
 -14  12   8          7.49          9.66        26.22 o                         
 -12  12   8         20.40         35.20        27.60 o                         
 -10  12   8         96.19        134.17        22.45 o                         
  -8  12   8         19.34        -13.92        16.51 o                         
  -6  12   8        140.56        181.98        22.94 o                         
  -4  12   8         32.62         35.91        14.14 o                         
  -2  12   8         24.34         16.93        10.21 o                         
   0  12   8          5.88         13.88        10.31 o                         
   2  12   8         72.95        105.60        14.77 o                         
   4  12   8         16.96         -6.39        16.41 o                         
 -11  13   8         51.20        104.21        32.44 o                         
  -9  13   8        110.76         86.91        56.24 o                         
  -7  13   8         17.48         26.13        17.69 o                         
  -5  13   8          8.30          0.08        15.81 o                         
  -3  13   8        128.91        184.38        19.71 o                         
  -1  13   8         24.52         14.90        12.74 o                         
   1  13   8         30.92         26.79        11.07 o                         
 -23   1   9          6.91         20.70        31.75 o                         
 -21   1   9          0.53         -6.44        16.38 o                         
 -19   1   9        109.04        121.41        26.91 o                         
 -17   1   9         73.42         52.12        19.92 o                         
 -15   1   9         55.07         50.90        11.77 o                         
 -13   1   9       3062.37       2790.75        52.63 o                         
 -11   1   9        319.09        290.83        15.90 o                         
  -9   1   9        991.94       1134.41        31.61 o                         
  -7   1   9         64.23         44.25        21.74 o                         
  -5   1   9       1275.57       1206.09        48.58 o                         
  -3   1   9        458.87        418.88        21.29 o                         
  -1   1   9       1018.35       1025.96        22.31 o                         
   1   1   9        155.18        162.08         9.58 o                         
   3   1   9          1.65          2.22         7.57 o                         
   5   1   9          7.72          8.02         7.29 o                         
   7   1   9        166.10        175.76        17.65 o                         
   9   1   9         12.45         14.44        12.47 o                         
  11   1   9          6.98        -15.64        15.64 o                         
  13   1   9          9.26         24.15        28.29 o                         
 -22   2   9          5.16        -20.92        20.92 o                         
 -20   2   9         16.48         -5.73        14.60 o                         
 -18   2   9          8.47          4.61        11.74 o                         
 -16   2   9        110.52         86.16        12.07 o                         
 -14   2   9        968.20        821.68        27.67 o                         
 -12   2   9        116.04        111.72         9.60 o                         
 -10   2   9        324.78        323.60        27.21 o                         
  -8   2   9         45.43         42.85        12.05 o                         
  -6   2   9        972.51        966.92        33.66 o                         
  -4   2   9        443.28        407.63        16.92 o                         
  -2   2   9        152.50        138.62         9.54 o                         
   0   2   9        189.31        172.50        12.08 o                         
   2   2   9       1124.09       1162.51        26.22 o                         
   4   2   9        241.36        249.35        12.33 o                         
   6   2   9         30.74         20.14         7.87 o                         
   8   2   9          0.44         -1.15        13.14 o                         
  10   2   9          0.07         14.42        12.24 o                         
  12   2   9          4.28         -8.12        13.18 o                         
 -23   3   9          0.36          4.83        31.06 o                         
 -21   3   9          0.27        -15.45        15.45 o                         
 -19   3   9         51.16         45.20        15.25 o                         
 -17   3   9         17.43         21.95        10.05 o                         
 -15   3   9        125.47        101.07        12.10 o                         
 -13   3   9        194.42        180.86        13.68 o                         
 -11   3   9        283.32        250.47        11.99 o                         
  -9   3   9          1.63         -9.02         9.02 o                         
  -7   3   9         71.91         92.97         9.90 o                         
  -5   3   9       2551.70       2663.78        59.28 o                         
  -3   3   9        394.02        393.71        16.74 o                         
  -1   3   9          6.14         -0.45         7.53 o                         
   1   3   9         16.48         25.56         7.98 o                         
   3   3   9        836.23        868.81        26.18 o                         
   5   3   9         42.82         28.39         7.62 o                         
   7   3   9          3.08        -11.50        13.74 o                         
   9   3   9         11.49         18.45        13.76 o                         
  11   3   9          0.25          1.67        15.53 o                         
  13   3   9          0.10         -4.83        24.84 o                         
 -22   4   9         17.37         -5.42        16.07 o                         
 -20   4   9         23.90         28.71        15.38 o                         
 -18   4   9          4.40         -9.70        10.07 o                         
 -16   4   9         84.72         74.77        10.25 o                         
 -14   4   9         33.03         16.09         9.64 o                         
 -12   4   9          3.78         10.19         7.97 o                         
 -10   4   9         54.25         38.80         8.39 o                         
  -8   4   9        412.74        385.68        19.38 o                         
  -6   4   9       2252.76       2284.81        44.75 o                         
  -4   4   9       1111.86       1072.90        31.30 o                         
  -2   4   9        888.34        862.67        24.33 o                         
   0   4   9        370.01        318.77        14.86 o                         
   2   4   9        256.32        227.77        12.17 o                         
   4   4   9          4.26          5.52         8.71 o                         
   6   4   9         95.96         90.96        12.75 o                         
   8   4   9          0.78        -13.02        13.25 o                         
  10   4   9          6.77        -13.91        13.91 o                         
  12   4   9          5.10         56.13        19.05 o                         
 -21   5   9         18.86         -5.13        16.59 o                         
 -19   5   9         53.40         62.98        16.83 o                         
 -17   5   9          6.50          0.96         9.69 o                         
 -15   5   9          4.66          8.35         8.98 o                         
 -13   5   9          5.57          0.67         9.19 o                         
 -11   5   9         91.82         93.04        11.95 o                         
  -9   5   9          1.13         -6.53        10.75 o                         
  -7   5   9         53.72         25.21        10.34 o                         
  -5   5   9       1786.25       1723.67        34.02 o                         
  -3   5   9         57.13         58.27         9.65 o                         
  -1   5   9       1014.18       1062.72        49.19 o                         
   1   5   9         44.81         53.10        10.64 o                         
   3   5   9         44.14         49.17         8.82 o                         
   5   5   9          8.51          2.34         8.06 o                         
   7   5   9          7.06        -11.40        11.40 o                         
   9   5   9          4.68         15.21        11.76 o                         
  11   5   9         36.07         17.57        15.26 o                         
 -20   6   9         20.19         29.40        25.53 o                         
 -18   6   9         38.02         27.63        12.62 o                         
 -16   6   9          3.22         -1.55         9.67 o                         
 -14   6   9        107.24        107.88        10.40 o                         
 -12   6   9         13.77          8.30        12.39 o                         
 -10   6   9        122.80        128.23        14.91 o                         
  -8   6   9        114.62        133.29        13.25 o                         
  -6   6   9        283.03        293.88        15.66 o                         
  -4   6   9       1687.39       1602.79        46.96 o                         
  -2   6   9        299.97        313.98        16.79 o                         
   0   6   9        684.69        742.33        22.43 o                         
   2   6   9          5.19         -5.96        10.05 o                         
   4   6   9          2.06          2.93         8.42 o                         
   6   6   9         29.62         26.61        10.41 o                         
   8   6   9         40.74          8.34        13.76 o                         
  10   6   9          2.95          9.39        14.14 o                         
 -19   7   9         21.05         85.55        35.89 o                         
 -17   7   9         32.76         19.33        12.21 o                         
 -15   7   9        126.63        130.99        15.19 o                         
 -13   7   9        339.47        350.24        29.23 o                         
 -11   7   9         15.64          9.55         9.80 o                         
  -9   7   9        370.79        368.35        18.86 o                         
  -7   7   9         19.19         14.11        10.56 o                         
  -5   7   9        268.57        221.78        13.96 o                         
  -3   7   9          1.34          0.76        11.16 o                         
  -1   7   9       2061.66       2054.73        52.94 o                         
   1   7   9        172.69        176.34        19.77 o                         
   3   7   9        216.35        212.26        28.56 o                         
   5   7   9         53.06         40.00        16.91 o                         
   7   7   9        191.55        213.94        36.58 o                         
   9   7   9          0.33         -8.97        25.53 o                         
 -18   8   9         17.13         45.37        14.92 o                         
 -16   8   9          0.52        -11.01        11.01 o                         
 -14   8   9          2.08        -13.44        24.84 o                         
 -12   8   9          1.99         -3.23        18.04 o                         
 -10   8   9        155.76        150.96        17.13 o                         
  -8   8   9         52.78         48.39        13.93 o                         
  -6   8   9          6.00         -5.76        10.32 o                         
  -4   8   9         83.17         74.71        11.84 o                         
  -2   8   9        241.60        241.47        20.42 o                         
   0   8   9         62.11         59.87        12.74 o                         
   2   8   9        186.23        201.89        34.88 o                         
   4   8   9        435.95        455.62        22.87 o                         
   6   8   9        307.93        350.58        43.48 o                         
   8   8   9        121.74        146.99        35.89 o                         
 -17   9   9          4.31          0.67        15.10 o                         
 -15   9   9         30.62         34.85        18.06 o                         
 -13   9   9          4.71         -3.42        16.79 o                         
 -11   9   9         25.23         40.03        17.08 o                         
  -9   9   9          2.10          4.70        12.27 o                         
  -7   9   9         11.76         10.51        11.94 o                         
  -5   9   9         75.27         75.28        14.04 o                         
  -3   9   9         16.69         18.58        11.03 o                         
  -1   9   9        221.56        210.81        15.59 o                         
   1   9   9        150.04        160.34        14.04 o                         
   3   9   9         42.22         51.30        12.73 o                         
   5   9   9        173.36        229.81        39.34 o                         
   7   9   9        171.50        168.39        37.27 o                         
 -16  10   9         23.49          4.83        26.22 o                         
 -14  10   9         18.07         63.49        29.67 o                         
 -12  10   9          6.79          9.15        14.68 o                         
 -10  10   9         67.89         46.29        23.81 o                         
  -8  10   9        101.27        112.14        15.65 o                         
  -6  10   9         10.77         16.41        11.56 o                         
  -4  10   9          5.36         13.60        13.78 o                         
  -2  10   9          5.78         -1.58        12.43 o                         
   0  10   9          0.06         -5.53        13.66 o                         
   2  10   9         26.86         34.26        11.59 o                         
   4  10   9        164.06        192.33        51.07 o                         
 -13  11   9         19.40          5.52        24.84 o                         
 -11  11   9         11.47          6.82        17.55 o                         
  -9  11   9          7.32          4.78        13.46 o                         
  -7  11   9          0.88         10.59        12.31 o                         
  -5  11   9          0.13          3.35        12.19 o                         
  -3  11   9         33.65         29.67        12.36 o                         
  -1  11   9         33.96         22.74        12.67 o                         
   1  11   9         60.70         97.72        15.45 o                         
   3  11   9         18.72         12.54        18.33 o                         
 -10  12   9          3.65         15.18        23.46 o                         
  -8  12   9         35.41         61.84        17.81 o                         
  -6  12   9          6.83          4.01        11.94 o                         
  -4  12   9         23.28         30.88        13.44 o                         
  -2  12   9         49.98         34.04        17.03 o                         
   0  12   9          9.02          3.11        12.49 o                         
  -7  13   9         40.12         34.51        23.46 o                         
 -20   0  10          7.60          5.52        26.91 o                         
 -18   0  10          9.84          1.01        16.08 o                         
 -16   0  10          6.38         24.59        12.58 o                         
 -14   0  10          8.23          0.80        12.51 o                         
 -12   0  10          9.44          1.54        15.53 o                         
 -10   0  10        369.49        367.34        43.82 o                         
  -8   0  10       4082.94       4054.89       112.03 o                         
  -6   0  10        346.20        345.75        42.10 o                         
  -4   0  10        383.33        381.45        24.68 o                         
  -2   0  10          1.04         -6.61        11.73 o                         
   0   0  10       1959.14       2013.38        52.69 o                         
   2   0  10        606.74        661.79        62.80 o                         
   4   0  10        202.86        176.48        17.77 o                         
   6   0  10        269.75        293.81        20.93 o                         
   8   0  10         26.64         35.48        20.36 o                         
  10   0  10          0.05         10.35        28.29 o                         
 -21   1  10         24.49          2.86        19.76 o                         
 -19   1  10        109.71        125.58        19.03 o                         
 -17   1  10          4.49         -2.84        10.45 o                         
 -15   1  10        106.51        110.05        12.23 o                         
 -13   1  10        185.19        182.87        13.97 o                         
 -11   1  10        369.91        392.31        23.23 o                         
  -9   1  10        107.60         58.84        12.30 o                         
  -7   1  10         34.98         26.17        11.52 o                         
  -5   1  10        594.71        527.85        18.82 o                         
  -3   1  10        252.31        259.50        12.74 o                         
  -1   1  10        829.52        856.19        23.22 o                         
   1   1  10          0.76         12.03         9.23 o                         
   3   1  10          2.91          3.96         8.17 o                         
   5   1  10         16.38         11.22         9.53 o                         
   7   1  10         63.92         59.01        14.35 o                         
   9   1  10          1.17          1.22        13.64 o                         
 -20   2  10        116.82        126.89        23.14 o                         
 -18   2  10         64.66         74.56        14.54 o                         
 -16   2  10          1.88         -1.42        10.72 o                         
 -14   2  10        455.90        429.58        19.91 o                         
 -12   2  10        461.92        535.90        24.80 o                         
 -10   2  10        841.90        869.09        28.64 o                         
  -8   2  10        513.81        408.78        23.17 o                         
  -6   2  10         91.60         83.02        11.56 o                         
  -4   2  10        325.11        308.14        14.96 o                         
  -2   2  10        681.38        685.63        20.88 o                         
   0   2  10        713.00        682.55        20.70 o                         
   2   2  10         99.74        101.92        15.04 o                         
   4   2  10        141.46        167.01        14.45 o                         
   6   2  10          6.02          8.01        10.32 o                         
   8   2  10        149.41        188.41        23.11 o                         
  10   2  10         38.01         78.20        23.08 o                         
 -21   3  10          1.59         -5.18        19.52 o                         
 -19   3  10         27.61         16.58        14.71 o                         
 -17   3  10         32.87         57.75        11.39 o                         
 -15   3  10         64.39         65.16        12.09 o                         
 -13   3  10         86.31         91.29        10.94 o                         
 -11   3  10          2.29          4.72         9.15 o                         
  -9   3  10       1185.34       1111.75        32.87 o                         
  -7   3  10         73.95         96.18        15.84 o                         
  -5   3  10         58.44         43.72        10.24 o                         
  -3   3  10        215.43        195.96        14.04 o                         
  -1   3  10        394.30        377.68        16.03 o                         
   1   3  10        902.33        943.84        31.21 o                         
   3   3  10        442.71        490.06        17.31 o                         
   5   3  10         47.44         49.16        11.73 o                         
   7   3  10        303.39        346.62        25.31 o                         
   9   3  10         32.75         41.92        26.07 o                         
 -20   4  10         52.00         68.75        32.78 o                         
 -18   4  10         20.79         33.13        12.21 o                         
 -16   4  10         19.20          3.80        10.30 o                         
 -14   4  10         25.80         18.19        10.27 o                         
 -12   4  10        140.65        193.71        14.14 o                         
 -10   4  10          0.95          3.01        14.04 o                         
  -8   4  10        212.32        232.20        24.96 o                         
  -6   4  10        590.97        595.37        25.90 o                         
  -4   4  10        341.05        390.84        17.37 o                         
  -2   4  10        153.91        165.74        20.55 o                         
   0   4  10       2280.39       2388.03        60.95 o                         
   2   4  10         77.43         96.90        14.53 o                         
   4   4  10         31.35         23.94         9.51 o                         
   6   4  10         25.41         25.95        11.27 o                         
   8   4  10         39.03         32.50        15.33 o                         
 -19   5  10         88.54        101.26        14.48 o                         
 -17   5  10        112.63        155.23        15.64 o                         
 -15   5  10         18.36         13.13         9.80 o                         
 -13   5  10        176.77        176.81        18.42 o                         
 -11   5  10        455.27        467.89        25.50 o                         
  -9   5  10        391.92        456.89        24.14 o                         
  -7   5  10        139.93        170.82        25.62 o                         
  -5   5  10         75.06         80.91        10.90 o                         
  -3   5  10          0.91          0.20         9.74 o                         
  -1   5  10        862.77        893.28        54.79 o                         
   1   5  10        253.69        237.68        18.32 o                         
   3   5  10        200.05        221.60        18.04 o                         
   5   5  10         37.36         39.94        12.41 o                         
   7   5  10         16.42         25.13        14.94 o                         
   9   5  10         14.58         20.36        19.52 o                         
 -20   6  10          0.81         90.40        32.44 o                         
 -18   6  10         23.84         46.68        14.59 o                         
 -16   6  10        185.57        236.26        16.31 o                         
 -14   6  10        172.73        200.41        19.79 o                         
 -12   6  10        201.67        189.55        15.63 o                         
 -10   6  10          1.42          0.11        11.22 o                         
  -8   6  10          4.93         -4.37        10.27 o                         
  -6   6  10         18.39         13.76        10.56 o                         
  -4   6  10        426.80        467.93        28.60 o                         
  -2   6  10         18.88          6.06        10.73 o                         
   0   6  10         96.31         71.52        14.02 o                         
   2   6  10         98.30        146.49        15.76 o                         
   4   6  10        788.60        793.11        36.29 o                         
   6   6  10         55.69         63.78        14.20 o                         
   8   6  10         10.95         24.84        25.53 o                         
 -17   7  10          5.34         -8.75        18.26 o                         
 -15   7  10         53.74         64.18        19.03 o                         
 -13   7  10         67.15         71.60        15.30 o                         
 -11   7  10        209.96        221.79        16.45 o                         
  -9   7  10         32.84         27.79        11.17 o                         
  -7   7  10         44.84         60.01        10.64 o                         
  -5   7  10          4.72          4.39         9.23 o                         
  -3   7  10         70.65         82.36        13.95 o                         
  -1   7  10         54.37         82.06        17.06 o                         
   1   7  10        317.58        283.61        37.27 o                         
   3   7  10          4.39         27.98        34.16 o                         
   5   7  10        178.53        229.97        46.93 o                         
 -16   8  10         34.72         32.20        19.50 o                         
 -14   8  10        133.35        168.58        24.64 o                         
 -12   8  10          3.24          6.94        18.29 o                         
 -10   8  10        134.49        144.56        17.13 o                         
  -8   8  10        245.04        246.49        17.91 o                         
  -6   8  10         34.29        -13.36        13.36 o                         
  -4   8  10          7.02        -13.36        13.36 o                         
  -2   8  10         17.47          1.21        12.92 o                         
   0   8  10         15.56          4.97        19.06 o                         
   2   8  10         87.24        125.50        23.40 o                         
   4   8  10        244.10        278.16        19.37 o                         
   6   8  10          3.04         22.77        28.29 o                         
 -15   9  10        168.97        232.48        28.03 o                         
 -13   9  10         14.52         15.78        15.40 o                         
 -11   9  10         61.84         74.59        53.83 o                         
  -9   9  10         49.76         33.83        14.47 o                         
  -7   9  10         47.82         65.87        14.43 o                         
  -5   9  10        421.15        506.50        32.07 o                         
  -3   9  10        301.71        315.75        24.11 o                         
  -1   9  10         52.13         26.71        12.45 o                         
   1   9  10          6.39         -0.11        11.47 o                         
   3   9  10        138.04        178.57        16.60 o                         
 -14  10  10          8.44        -13.47        19.72 o                         
 -12  10  10         68.13         53.02        16.95 o                         
 -10  10  10        153.56        179.90        23.90 o                         
  -8  10  10        144.42        167.76        18.81 o                         
  -6  10  10         87.59        114.57        16.19 o                         
  -4  10  10          9.14         14.66        13.39 o                         
  -2  10  10         43.38         23.30        13.90 o                         
   0  10  10         81.17         68.75        15.94 o                         
   2  10  10          4.91        -23.46        26.22 o                         
 -11  11  10          0.21        -25.53        25.53 o                         
  -9  11  10         25.87         20.87        18.04 o                         
  -7  11  10          1.81         -1.98        26.57 o                         
  -5  11  10         27.37          8.63        16.10 o                         
  -3  11  10         12.14         21.99        15.10 o                         
  -1  11  10          0.01         15.87        23.46 o                         
 -19   1  11          0.02          1.27        16.20 o                         
 -17   1  11         48.32         35.28        10.54 o                         
 -15   1  11         99.40        105.15        11.89 o                         
 -13   1  11          0.27          5.92        11.35 o                         
 -11   1  11          3.94          1.16        11.16 o                         
  -9   1  11        121.59        111.47        13.99 o                         
  -7   1  11         98.22        109.18        12.40 o                         
  -5   1  11          1.89         -9.61         9.61 o                         
  -3   1  11        855.49        827.12        24.03 o                         
  -1   1  11         52.62         49.47         9.61 o                         
   1   1  11        156.30        147.75        13.94 o                         
   3   1  11        173.73        164.85        19.34 o                         
   5   1  11        671.15        707.15        24.86 o                         
   7   1  11        164.75        208.41        43.48 o                         
 -18   2  11          5.28         12.25        11.57 o                         
 -16   2  11         18.31         20.84        11.29 o                         
 -14   2  11         79.68        112.13        14.02 o                         
 -12   2  11          0.31          5.58        11.42 o                         
 -10   2  11         10.43        -11.86        11.86 o                         
  -8   2  11          1.98          6.28        10.49 o                         
  -6   2  11         15.49          4.86         8.50 o                         
  -4   2  11        486.04        433.66        16.71 o                         
  -2   2  11         10.82          8.97        11.01 o                         
   0   2  11        272.30        260.24        16.71 o                         
   2   2  11          0.78          1.19        10.23 o                         
   4   2  11        251.54        252.76        13.87 o                         
   6   2  11        107.21        138.96        13.05 o                         
 -19   3  11          5.86        -18.52        18.52 o                         
 -17   3  11        191.07        213.10        21.66 o                         
 -15   3  11          1.16          0.08        13.93 o                         
 -13   3  11         21.32         30.92        11.78 o                         
 -11   3  11         37.20         27.83        13.80 o                         
  -9   3  11        158.17        152.67        17.51 o                         
  -7   3  11         22.72         15.68        11.90 o                         
  -5   3  11        339.34        297.36        17.90 o                         
  -3   3  11        152.32        158.90        12.06 o                         
  -1   3  11        355.15        360.68        19.11 o                         
   1   3  11         25.03         17.24        10.15 o                         
   3   3  11         13.70        -10.80        12.01 o                         
   5   3  11        560.68        601.87        22.48 o                         
 -18   4  11         10.26         13.57        12.76 o                         
 -16   4  11        109.20        104.47        17.02 o                         
 -14   4  11         90.93        121.52        17.34 o                         
 -12   4  11          0.97          8.29        14.97 o                         
 -10   4  11          0.15          8.61        10.64 o                         
  -8   4  11          9.12         10.15        15.83 o                         
  -6   4  11        213.59        222.27        20.28 o                         
  -4   4  11        146.99        134.79        12.91 o                         
  -2   4  11          4.33         14.59        10.14 o                         
   0   4  11         24.05          5.07        11.72 o                         
   2   4  11          0.19         -0.11        12.66 o                         
   4   4  11        170.57        204.47        18.03 o                         
   6   4  11        186.38        204.82        26.02 o                         
 -17   5  11          4.44         -6.88        11.84 o                         
 -15   5  11         79.58        113.29        28.12 o                         
 -13   5  11          9.66         27.30        12.85 o                         
 -11   5  11         91.31        107.65        15.83 o                         
  -9   5  11        161.89        174.13        18.17 o                         
  -7   5  11          0.54         -3.94        11.49 o                         
  -5   5  11          0.93         -8.48         9.87 o                         
  -3   5  11         22.93         17.93        14.04 o                         
  -1   5  11         54.12         19.51        12.59 o                         
   1   5  11          2.31        -11.83        12.46 o                         
   3   5  11         13.35         10.99        11.73 o                         
   5   5  11        246.63        273.29        32.44 o                         
 -18   6  11          4.12        -10.35        28.29 o                         
 -16   6  11        139.15        180.76        19.41 o                         
 -14   6  11         28.67         25.73        20.78 o                         
 -12   6  11         23.70         23.87        13.02 o                         
 -10   6  11         41.61         38.02        12.77 o                         
  -8   6  11         19.48         29.06        11.46 o                         
  -6   6  11         24.80         25.32        11.52 o                         
  -4   6  11         13.28         20.46        11.61 o                         
  -2   6  11          0.03        -13.39        13.39 o                         
   0   6  11          6.80         18.15        17.45 o                         
   2   6  11          7.57         10.62        12.12 o                         
   4   6  11          6.29          6.90        19.32 o                         
 -15   7  11         10.14          7.86        14.82 o                         
 -13   7  11        188.80        279.63        22.64 o                         
 -11   7  11         18.20         22.63        10.60 o                         
  -9   7  11         37.38         32.87        11.77 o                         
  -7   7  11         31.01         22.19        11.42 o                         
  -5   7  11         29.08         23.11        11.33 o                         
  -3   7  11         11.22          1.63        11.55 o                         
  -1   7  11          4.87        -16.10        16.10 o                         
   1   7  11         48.32         39.04        15.32 o                         
 -14   8  11          6.85         26.22        26.91 o                         
 -12   8  11         23.15         33.62        16.61 o                         
 -10   8  11        184.70        256.77        18.98 o                         
  -8   8  11         31.60         24.67        17.36 o                         
  -6   8  11         52.54         62.07        15.53 o                         
  -4   8  11          3.53        -15.23        15.23 o                         
  -2   8  11          1.51        -13.98        13.98 o                         
   0   8  11        150.02        164.05        20.92 o                         
 -11   9  11          5.01         14.49        25.53 o                         
  -9   9  11          3.09          4.59        13.51 o                         
  -7   9  11         91.41        144.02        23.18 o                         
  -5   9  11         11.19         20.81        14.21 o                         
  -3   9  11          0.44         -7.59        22.08 o                         
  -1   9  11          3.75        -20.70        20.70 o                         
  -8  10  11         61.61         78.67        28.98 o                         
 -16   0  12          3.07         18.53        17.81 o                         
 -14   0  12         19.01         18.98        17.08 o                         
 -12   0  12          0.50         -4.79        17.00 o                         
 -10   0  12         18.54          0.67        17.06 o                         
  -8   0  12        115.67        165.92        23.35 o                         
  -6   0  12         40.23         67.01        13.34 o                         
  -4   0  12          1.43         -4.97        13.19 o                         
  -2   0  12          7.70         10.39        13.46 o                         
   0   0  12         75.88         43.01        29.33 o                         
   2   0  12        338.09        363.16        29.51 o                         
 -17   1  12         37.88         31.52        16.73 o                         
 -15   1  12         48.41         34.88        13.46 o                         
 -13   1  12          0.11        -12.50        12.50 o                         
 -11   1  12         95.32         89.16        14.78 o                         
  -9   1  12        130.64        127.87        13.97 o                         
  -7   1  12        155.89        172.37        19.79 o                         
  -5   1  12         13.71          5.19         9.36 o                         
  -3   1  12         26.81          8.12         9.01 o                         
  -1   1  12         11.16        -14.44        14.44 o                         
   1   1  12          8.70         -2.50        13.35 o                         
   3   1  12         61.33         81.16        20.01 o                         
 -16   2  12        182.28        216.33        19.48 o                         
 -14   2  12         34.80         52.25        13.48 o                         
 -12   2  12        286.09        341.00        22.22 o                         
 -10   2  12        208.43        248.05        19.58 o                         
  -8   2  12        101.83         82.69        14.22 o                         
  -6   2  12         60.36         48.19        10.39 o                         
  -4   2  12        198.44        212.89        14.01 o                         
  -2   2  12        137.39        141.27        13.71 o                         
   0   2  12         78.76         81.05        16.44 o                         
   2   2  12         32.78         22.65        13.47 o                         
 -17   3  12         86.67        125.60        33.13 o                         
 -15   3  12         53.98         52.89        21.69 o                         
 -13   3  12         20.68         25.47        14.11 o                         
 -11   3  12         12.90         17.86        15.29 o                         
  -9   3  12          0.51         -2.19        11.25 o                         
  -7   3  12         98.11        106.44        13.96 o                         
  -5   3  12        111.78        103.37        11.64 o                         
  -3   3  12          5.04         -3.82         9.88 o                         
  -1   3  12          6.80         -4.51        14.54 o                         
   1   3  12        330.34        299.04        21.47 o                         
   3   3  12          0.59        -17.94        17.94 o                         
 -16   4  12          7.68         20.01        24.84 o                         
 -14   4  12          6.39          7.40        14.94 o                         
 -12   4  12         22.75         31.59        14.98 o                         
 -10   4  12        127.33        150.50        18.23 o                         
  -8   4  12         59.66         30.32        17.93 o                         
  -6   4  12         18.05         16.67        10.54 o                         
  -4   4  12         12.93         12.96        10.60 o                         
  -2   4  12          3.84        -14.89        14.89 o                         
   0   4  12         11.26          2.47        13.10 o                         
   2   4  12         83.98         99.38        25.53 o                         
 -13   5  12        178.08        237.87        28.29 o                         
 -11   5  12        237.93        293.67        21.32 o                         
  -9   5  12        281.53        336.58        24.11 o                         
  -7   5  12         36.91         24.91        19.22 o                         
  -5   5  12        122.44        127.23        14.59 o                         
  -3   5  12          6.55          2.14        13.66 o                         
  -1   5  12        185.57        191.03        19.19 o                         
 -12   6  12          1.43          7.59        21.39 o                         
 -10   6  12          2.52          5.69        13.27 o                         
  -8   6  12          1.11          2.75        12.20 o                         
  -6   6  12        191.70        241.17        18.49 o                         
  -4   6  12         34.62         35.65        13.04 o                         
  -2   6  12          7.36          9.55        13.11 o                         
 -11   7  12         15.35         37.27        24.84 o                         
  -9   7  12          7.17         -0.53        18.29 o                         
  -7   7  12          1.09         14.18        13.97 o                         
  -5   7  12         14.00         56.07        16.83 o                         
 -13   1  13          4.94         15.18        24.15 o                         
 -11   1  13         72.86         59.54        19.27 o                         
  -9   1  13          0.20         -7.42        11.90 o                         
  -7   1  13         74.79         81.21        11.87 o                         
  -5   1  13         79.44         88.46        12.85 o                         
  -3   1  13          0.34        -12.55        12.55 o                         
 -10   2  13          0.86          8.97        30.37 o                         
  -8   2  13         17.95         37.80        11.26 o                         
  -6   2  13         46.00         56.11        12.70 o                         
  -4   2  13          5.88          4.28        12.07 o                         
  -2   2  13          3.39        -20.01        22.77 o                         
  -9   3  13         31.88         27.48        22.77 o                         
  -7   3  13         64.43         89.00        14.91 o                         
  -5   3  13          4.19          9.95        13.91 o                         
  -3   3  13          3.56         -1.02        26.57 o                         
  -8   4  13         39.90         27.60        25.53 o                         
  -6   4  13        112.82        133.60        19.78 o                         
                                                                                
